# Supplementary material for: EIF4A3-mediated biogenesis of circSTX6 promotes bladder cancer metastasis and cisplatin resistance
Source: J Exp Clin Cancer Res. 2024 Jan 2;43:2. doi: 10.1186/s13046-023-02932-6 (PMC10759346; doi:10.1186/s13046-023-02932-6)
Supplement: Supplementary file 2 — Additional file 2 [file 13046_2023_2932_MOESM2_ESM.xlsx]

## Sheet: Sheet1
Primers for qPCR
Gene	Primer	Sequence (5′-3′)
circSTX6	Forward	CCGGCTGGACAATGTGATGA
	Reverse	CCCAGCAGTGCCTGTCTATT
circSTX6-convergent	Forward	TAAATATGGGCGTCTGGACCG
	Reverse	CTCATCCTGCTGTTCCACGAT
STX6	Forward	CTGCGGACTGTGAAGAATCA
	Reverse	CGTGCATTCTGAAATTGTGG
GAPDH	Forward	AAATCAAGTGGGGCGATGCTG
	Reverse	GCAGGAGGCATTGCTGATGAT
GAPDH-divergent	Forward	GAAGGTGAAGGTCGAGTC
	Reverse	GAAGATGGTGATGGGATTTC
U1	Forward	ACTTACCTGGCAGGGGAGATACC
	Reverse	CCACTACCACAAATTATGCAGTCG
EIF4A3	Forward	CCGCATCTTGGTGAAACGTGAT
	Reverse	GCCTGAGTGATGGTCAGTGTGT
miR-515-3p	Forward	GCGGAGTGCCTTCTTTTGG
	Reverse	AGTGCAGGGTCCGAGGTATT
miR-647	Forward	GCGGTGGCTGCACTCACT
	Reverse	AGTGCAGGGTCCGAGGTATT
miR-767-3p	Forward	GCGTCTGCTCATACCCCATG
	Reverse	AGTGCAGGGTCCGAGGTATT
SUZ12	Forward	CATATTCTTGTGTGCAGGCCA
	Reverse	TCCATTTCTTGTGGACGGAGA
PABPC1	Forward	GCCAGACCTCATCCATTCCAA
	Reverse	ACGCTGTGTTGACATGACTCG
STX6 pre-mRNA	Forward	ATGATGTGAACTCCATGTGGGCA
	Reverse	GACCCTGTGAAGCTGGTACTATTT
SUZ12 3'UTR	Forward	GCAAACCAAGGAAAGAACGCA
	Reverse	CGTGAAACACATATAACACAGGGC
ShRNA oligo sequences
Vector	Oligonucleotide	Sequence (5′-3′)
sh-circ#1	Forward	CCGGGATGACCAGTGGACATGAAAGACTCGAGTCTTTCATGTCCACTGGTCATTTTTG
	Reverse	AATTCAAAAATGACCAGTGGACATGAAAGACTCGAGTCTTTCATGTCCACTGGTCATC
sh-circ#2	Forward	CCGGGTCATATGACCAGTGGACATGACTCGAGTCATGTCCACTGGTCATATGATTTTTG
	Reverse	AATTCAAAAATCATATGACCAGTGGACATGACTCGAGTCATGTCCACTGGTCATATGAC
shSUZ12#1	Forward	CCGGGCGGAATCTCATAGCACCAATACTCGAGTATTGGTGCTATGAGATTCCGTTTTTG
	Reverse	AATTCAAAAACGGAATCTCATAGCACCAATACTCGAGTATTGGTGCTATGAGATTCCGC
shSUZ12#2	Forward	CCGGGCTGACAATCAAATGAATCATCTCGAGATGATTCATTTGATTGTCAGCTTTTTG
	Reverse	AATTCAAAAAGCTGACAATCAAATGAATCATCTCGAGATGATTCATTTGATTGTCAGC
shPABPC1#1	Forward	CCGGGCCGCACCGTTCCACAGTATAACTCGAGTTATACTGTGGAACGGTGCGGTTTTTG
	Reverse	AATTCAAAAACCGCACCGTTCCACAGTATAACTCGAGTTATACTGTGGAACGGTGCGGC
shPABPC1#2	Forward	CCGGGCCAGACCTCATCCATTCCAAACTCGAGTTTGGAATGGATGAGGTCTGGTTTTTG
	Reverse	AATTCAAAAACCAGACCTCATCCATTCCAAACTCGAGTTTGGAATGGATGAGGTCTGGC
Oligonucleotides for FISH
Oligonucleotide		Sequence (5′-3′)
circSTX6 FISH		Ribobio
U6 FISH		Ribobio
18S FISH		Ribobio
miR-515-3p (FAM)		Ribobio
Oligonucleotides for RNA pull-down
Sense probe for circSTX6 pull-down		TAGAGTATACTGGTCACCTGTACTTTCTAGTCTA
Anti-sense probe for circSTX6 pull-down		ATCTCATATGACCAGTGGACATGAAAGATCAGAT
