# Supplementary material for: EIF4A3-mediated biogenesis of circSTX6 promotes bladder cancer metastasis and cisplatin resistance
Source: J Exp Clin Cancer Res. 2024 Jan 2;43:2. doi: 10.1186/s13046-023-02932-6 (PMC10759346; doi:10.1186/s13046-023-02932-6)
Supplement: Supplementary file 3 — Additional file 3. [file 13046_2023_2932_MOESM3_ESM.xlsx]

## Sheet: Proteins
Protein FDR Confidence: Combined	Accession	Description	Sum PEP Score	Coverage [%]	# Peptides	# PSMs	# Unique Peptides	# AAs	MW [kDa]	calc. pI	Score Sequest HT: Sequest HT	Gene Symbol	Biological Process	Cellular Component	Molecular Function	Abundances (Normalized): F1: Sample	Modifications
High	P07900	Heat shock protein HSP 90-alpha OS=Homo sapiens OX=9606 GN=HSP90AA1 PE=1 SV=5	297.532	51	46	163	26	732	84.6	5.02	353.23	HSP90AA1	cell cycle OR cell proliferation;cell organization and biogenesis;protein metabolism;DNA metabolism;other metabolic processes;stress response;transport;developmental processes;other biological processes	non-structural extracellular;extracellular matrix;plasma membrane;other membranes;cytosol;cytoskeleton;mitochondrion;nucleus;other cytoplasmic organelle;other cell component	signal transduction activity or receptor binding;enzyme regulator activity;cytoskeletal activity;nucleic acid binding activity;other molecular function	4.89451e+09
High	P08238	Heat shock protein HSP 90-beta OS=Homo sapiens OX=9606 GN=HSP90AB1 PE=1 SV=4	275.737	56	45	169	25	724	83.2	5.03	356.9	HSP90AB1	cell cycle OR cell proliferation;cell organization and biogenesis;protein metabolism;DNA metabolism;other metabolic processes;stress response;developmental processes;other biological processes	non-structural extracellular;plasma membrane;other membranes;cytosol;nucleus;other cell component	enzyme regulator activity;cytoskeletal activity;nucleic acid binding activity;other molecular function	2.35967e+09
High	P38646	Stress-70 protein, mitochondrial OS=Homo sapiens OX=9606 GN=HSPA9 PE=1 SV=2	203.437	53	36	87	36	679	73.6	6.16	203.63	HSPA9	cell organization and biogenesis;protein metabolism;other metabolic processes;transport;other biological processes	other membranes;mitochondrion;nucleus;other cell component	other molecular function	2.04216e+09
High	P21333	Filamin-A OS=Homo sapiens OX=9606 GN=FLNA PE=1 SV=4	183.224	29	55	68	51	2647	280.6	6.06	108.76	FLNA	cell cycle OR cell proliferation;cell organization and biogenesis;protein metabolism;other metabolic processes;stress response;transport;developmental processes;signal transduction;other biological processes	non-structural extracellular;plasma membrane;other membranes;cytosol;cytoskeleton;ER/Golgi;nucleus;other cell component	signal transduction activity or receptor binding;cytoskeletal activity;other molecular function	3.00205e+08
High	P52272	Heterogeneous nuclear ribonucleoprotein M OS=Homo sapiens OX=9606 GN=HNRNPM PE=1 SV=3	174.224	58	36	105	36	730	77.5	8.7	168.39	HNRNPM	RNA metabolism OR transcription;other metabolic processes	nucleus;other cell component	nucleic acid binding activity;other molecular function	9.92192e+08
High	P11021	Endoplasmic reticulum chaperone BiP OS=Homo sapiens OX=9606 GN=HSPA5 PE=1 SV=2	159.207	50	34	67	32	654	72.3	5.16	144.83	HSPA5	protein metabolism;other metabolic processes;stress response;transport;developmental processes;signal transduction;other biological processes	plasma membrane;other membranes;cytosol;mitochondrion;ER/Golgi;nucleus;other cell component	translation activity;other molecular function	6.83362e+08
High	P33993	DNA replication licensing factor MCM7 OS=Homo sapiens OX=9606 GN=MCM7 PE=1 SV=4	152.521	45	26	47	26	719	81.3	6.46	101.09	MCM7	cell cycle OR cell proliferation;cell organization and biogenesis;DNA metabolism;other metabolic processes;stress response;other biological processes	cytosol;nucleus;other cell component	nucleic acid binding activity;other molecular function	2.39188e+08
High	O43707	Alpha-actinin-4 OS=Homo sapiens OX=9606 GN=ACTN4 PE=1 SV=2	125.967	45	31	41	21	911	104.8	5.44	77.7	ACTN4	cell organization and biogenesis;stress response;transport;signal transduction;other biological processes	non-structural extracellular;plasma membrane;other membranes;cytoskeleton;nucleus;other cell component	signal transduction activity or receptor binding;cytoskeletal activity;nucleic acid binding activity;other molecular function	1.61853e+08
High	P13667	Protein disulfide-isomerase A4 OS=Homo sapiens OX=9606 GN=PDIA4 PE=1 SV=2	124.11	49	30	56	30	645	72.9	5.07	88.84	PDIA4	protein metabolism;other metabolic processes;stress response;transport	non-structural extracellular;ER/Golgi;other cell component	other molecular function	4.79378e+08
High	P12814	Alpha-actinin-1 OS=Homo sapiens OX=9606 GN=ACTN1 PE=1 SV=2	114	41	28	40	18	892	103	5.41	61.72	ACTN1	cell adhesion;cell organization and biogenesis;other biological processes	non-structural extracellular;plasma membrane;other membranes;cytosol;cytoskeleton;nucleus;other cell component	signal transduction activity or receptor binding;cytoskeletal activity;nucleic acid binding activity;other molecular function	9.32574e+07
High	P11142	Heat shock cognate 71 kDa protein OS=Homo sapiens OX=9606 GN=HSPA8 PE=1 SV=1	112.761	47	28	52	23	646	70.9	5.52	93.04	HSPA8	cell organization and biogenesis;protein metabolism;RNA metabolism OR transcription;other metabolic processes;stress response;transport;other biological processes	non-structural extracellular;plasma membrane;other membranes;cytosol;nucleus;other cytoplasmic organelle;other cell component	signal transduction activity or receptor binding;other molecular function	3.86938e+08
High	P18206	Vinculin OS=Homo sapiens OX=9606 GN=VCL PE=1 SV=4	107.752	35	31	46	31	1134	123.7	5.66	79.99	VCL	cell adhesion;cell cycle OR cell proliferation;cell organization and biogenesis;developmental processes;other biological processes	non-structural extracellular;plasma membrane;other membranes;cytosol;cytoskeleton;other cell component	cytoskeletal activity;other molecular function	2.77282e+08
High	P02545	Prelamin-A/C OS=Homo sapiens OX=9606 GN=LMNA PE=1 SV=1	97.744	49	29	36	27	664	74.1	7.02	57.93	LMNA	cell cycle OR cell proliferation;cell organization and biogenesis;other metabolic processes;stress response;transport;developmental processes;other biological processes	cytosol;cytoskeleton;nucleus;other cell component	cytoskeletal activity;other molecular function	2.13827e+08
High	P11940	Polyadenylate-binding protein 1 OS=Homo sapiens OX=9606 GN=PABPC1 PE=1 SV=2	95.608	35	20	38	15	636	70.6	9.5	81.33	PABPC1	RNA metabolism OR transcription;other metabolic processes;other biological processes	cytosol;nucleus;other cell component	nucleic acid binding activity	4.38322e+08
High	Q09666	Neuroblast differentiation-associated protein AHNAK OS=Homo sapiens OX=9606 GN=AHNAK PE=1 SV=2	87.34	15	30	33	30	5890	628.7	6.15	49.22	AHNAK	other biological processes	non-structural extracellular;plasma membrane;other membranes;cytosol;cytoskeleton;nucleus;other cell component	other molecular function	8.86038e+07
High	P14625	Endoplasmin OS=Homo sapiens OX=9606 GN=HSP90B1 PE=1 SV=1	86.163	36	25	49	23	803	92.4	4.84	69.32	HSP90B1	cell organization and biogenesis;protein metabolism;other metabolic processes;stress response;transport;other biological processes	non-structural extracellular;plasma membrane;other membranes;cytosol;ER/Golgi;other cell component	signal transduction activity or receptor binding;nucleic acid binding activity;other molecular function	2.55129e+08
High	Q96AE4	Far upstream element-binding protein 1 OS=Homo sapiens OX=9606 GN=FUBP1 PE=1 SV=3	86.105	41	20	41	18	644	67.5	7.61	70.84	FUBP1	other biological processes	nucleus;other cell component	nucleic acid binding activity	3.01333e+08
High	P15311	Ezrin OS=Homo sapiens OX=9606 GN=EZR PE=1 SV=4	84.205	42	22	42	14	586	69.4	6.27	66.31	EZR	cell adhesion;cell cycle OR cell proliferation;cell organization and biogenesis;transport;signal transduction;other biological processes	plasma membrane;other membranes;cytosol;cytoskeleton;nucleus;other cytoplasmic organelle;other cell component	cytoskeletal activity;other molecular function	4.68401e+08
High	P27824	Calnexin OS=Homo sapiens OX=9606 GN=CANX PE=1 SV=2	83.641	36	20	40	20	592	67.5	4.6	67.82	CANX	protein metabolism;other metabolic processes;stress response;transport;other biological processes	plasma membrane;other membranes;ER/Golgi;translational apparatus;nucleus;other cell component	signal transduction activity or receptor binding;other molecular function	3.19499e+08
High	P55072	Transitional endoplasmic reticulum ATPase OS=Homo sapiens OX=9606 GN=VCP PE=1 SV=4	77.647	38	24	37	24	806	89.3	5.26	63.5	VCP	cell cycle OR cell proliferation;cell organization and biogenesis;protein metabolism;DNA metabolism;other metabolic processes;stress response;transport;signal transduction;other biological processes	non-structural extracellular;other membranes;cytosol;ER/Golgi;nucleus;other cytoplasmic organelle;other cell component	signal transduction activity or receptor binding;enzyme regulator activity;other molecular function	2.34989e+08
High	P08195	4F2 cell-surface antigen heavy chain OS=Homo sapiens OX=9606 GN=SLC3A2 PE=1 SV=3	76.104	33	19	27	19	630	68	5.01	44.24	SLC3A2	other metabolic processes;transport;other biological processes	plasma membrane;other membranes;nucleus;other cytoplasmic organelle;other cell component	transporter activity;nucleic acid binding activity	3.42625e+08
High	Q14974	Importin subunit beta-1 OS=Homo sapiens OX=9606 GN=KPNB1 PE=1 SV=2	75.492	28	18	32	18	876	97.1	4.78	51.97	KPNB1	cell cycle OR cell proliferation;cell organization and biogenesis;transport;signal transduction;other biological processes	non-structural extracellular;other membranes;cytosol;ER/Golgi;nucleus;other cell component	other molecular function	140613508
High	P29966	Myristoylated alanine-rich C-kinase substrate OS=Homo sapiens OX=9606 GN=MARCKS PE=1 SV=4	69.668	45	9	22	9	332	31.5	4.45	58.57	MARCKS	cell organization and biogenesis;stress response;developmental processes;other biological processes	plasma membrane;other membranes;cytoskeleton;nucleus;other cell component	cytoskeletal activity;other molecular function	2.65632e+08
High	P42166	Lamina-associated polypeptide 2, isoform alpha OS=Homo sapiens OX=9606 GN=TMPO PE=1 SV=2	68.79	37	18	24	18	694	75.4	7.66	53.48	TMPO		nucleus;other cell component	nucleic acid binding activity;other molecular function	1.56596e+08
High	O75369	Filamin-B OS=Homo sapiens OX=9606 GN=FLNB PE=1 SV=2	63.548	11	22	24	18	2602	278	5.73	30.57	FLNB	cell organization and biogenesis;stress response;signal transduction;other biological processes	plasma membrane;other membranes;cytosol;cytoskeleton;other cell component	cytoskeletal activity;other molecular function	4.03096e+07
High	P14923	Junction plakoglobin OS=Homo sapiens OX=9606 GN=JUP PE=1 SV=3	62.39	27	15	21	15	745	81.7	6.14	35.04	JUP	cell adhesion;cell-cell signaling;cell organization and biogenesis;signal transduction;other biological processes	non-structural extracellular;plasma membrane;other membranes;cytosol;cytoskeleton;nucleus;other cell component	other molecular function	7.06373e+07
High	Q96QK1	Vacuolar protein sorting-associated protein 35 OS=Homo sapiens OX=9606 GN=VPS35 PE=1 SV=2	58.941	27	16	20	16	796	91.6	5.49	36.4	VPS35	cell-cell signaling;cell organization and biogenesis;transport;signal transduction;other biological processes	other membranes;cytosol;other cytoplasmic organelle;other cell component	signal transduction activity or receptor binding	1.44943e+08
High	Q92841	Probable ATP-dependent RNA helicase DDX17 OS=Homo sapiens OX=9606 GN=DDX17 PE=1 SV=2	56.491	31	18	26	13	729	80.2	8.27	47.57	DDX17	RNA metabolism OR transcription;other metabolic processes;stress response;signal transduction;other biological processes	cytosol;nucleus;other cell component	nucleic acid binding activity;other molecular function	8.49353e+07
High	O00571	ATP-dependent RNA helicase DDX3X OS=Homo sapiens OX=9606 GN=DDX3X PE=1 SV=3	55.781	31	19	25	18	662	73.2	7.18	44.32	DDX3X	cell-cell signaling;cell cycle OR cell proliferation;cell organization and biogenesis;protein metabolism;RNA metabolism OR transcription;other metabolic processes;stress response;signal transduction;other biological processes	non-structural extracellular;plasma membrane;other membranes;cytosol;cytoskeleton;nucleus;other cell component	enzyme regulator activity;cytoskeletal activity;translation activity;nucleic acid binding activity;other molecular function	1.65676e+08
High	Q03252	Lamin-B2 OS=Homo sapiens OX=9606 GN=LMNB2 PE=1 SV=4	55.573	33	20	21	17	620	69.9	5.59	33.88	LMNB2	cell organization and biogenesis;transport;other biological processes	other membranes;cytoskeleton;nucleus	cytoskeletal activity;other molecular function	9.30283e+07
High	P17844	Probable ATP-dependent RNA helicase DDX5 OS=Homo sapiens OX=9606 GN=DDX5 PE=1 SV=1	55.188	31	19	31	14	614	69.1	8.92	55.86	DDX5	RNA metabolism OR transcription;other metabolic processes;signal transduction;other biological processes	cytosol;nucleus;other cell component	nucleic acid binding activity;other molecular function	2.92844e+08
High	P28331	NADH-ubiquinone oxidoreductase 75 kDa subunit, mitochondrial OS=Homo sapiens OX=9606 GN=NDUFS1 PE=1 SV=3	54.556	32	18	24	18	727	79.4	6.23	37.26	NDUFS1	cell organization and biogenesis;other metabolic processes;transport;other biological processes	other membranes;mitochondrion	transporter activity;other molecular function	8.7502e+07
High	P35579	Myosin-9 OS=Homo sapiens OX=9606 GN=MYH9 PE=1 SV=4	54.421	8	14	16	14	1960	226.4	5.6	30.28	MYH9	cell cycle OR cell proliferation;cell organization and biogenesis;protein metabolism;stress response;transport;developmental processes;signal transduction;other biological processes	plasma membrane;other membranes;cytosol;cytoskeleton;nucleus;other cell component	signal transduction activity or receptor binding;cytoskeletal activity;other molecular function	3.26259e+07
High	Q15046	Lysine--tRNA ligase OS=Homo sapiens OX=9606 GN=KARS1 PE=1 SV=3	54.299	36	19	27	19	597	68	6.35	46.31	KARS1	protein metabolism;RNA metabolism OR transcription;other metabolic processes;signal transduction;other biological processes	non-structural extracellular;plasma membrane;other membranes;cytosol;mitochondrion;nucleus;other cell component	nucleic acid binding activity;other molecular function	197263873
High	Q99798	Aconitate hydratase, mitochondrial OS=Homo sapiens OX=9606 GN=ACO2 PE=1 SV=2	54.027	28	15	19	15	780	85.4	7.61	28.41	ACO2	other metabolic processes;stress response;developmental processes	cytosol;mitochondrion	other molecular function	6.33335e+07
High	Q14568	Heat shock protein HSP 90-alpha A2 OS=Homo sapiens OX=9606 GN=HSP90AA2P PE=1 SV=2	53.328	26	8	36	1	343	39.3	4.65	76.31	HSP90AA2P	protein metabolism;other metabolic processes;stress response;other biological processes	plasma membrane;other membranes;cytosol;other cell component	other molecular function	5.36797e+06
High	O60506	Heterogeneous nuclear ribonucleoprotein Q OS=Homo sapiens OX=9606 GN=SYNCRIP PE=1 SV=2	51.625	33	17	22	14	623	69.6	8.59	23.69	SYNCRIP	RNA metabolism OR transcription;other metabolic processes;stress response;other biological processes	cytosol;ER/Golgi;nucleus;other cell component	nucleic acid binding activity	9.63755e+07
High	P35241	Radixin OS=Homo sapiens OX=9606 GN=RDX PE=1 SV=1	51.048	28	17	24	9	583	68.5	6.37	37.17	RDX	cell organization and biogenesis;signal transduction;other biological processes	plasma membrane;other membranes;cytoskeleton;other cell component	cytoskeletal activity;other molecular function	34170652
High	P54136	Arginine--tRNA ligase, cytoplasmic OS=Homo sapiens OX=9606 GN=RARS1 PE=1 SV=2	48.113	30	16	17	16	660	75.3	6.68	29.39	RARS1	protein metabolism;RNA metabolism OR transcription;other metabolic processes	cytosol;nucleus;other cell component	nucleic acid binding activity;other molecular function	6.24649e+07
High	Q9UHB9	Signal recognition particle subunit SRP68 OS=Homo sapiens OX=9606 GN=SRP68 PE=1 SV=2	47.452	29	14	16	14	627	70.7	8.56	29.97	SRP68	transport;other biological processes	cytosol;ER/Golgi;translational apparatus;nucleus;other cell component	nucleic acid binding activity;other molecular function	5.45549e+07
High	P04264	Keratin, type II cytoskeletal 1 OS=Homo sapiens OX=9606 GN=KRT1 PE=1 SV=6	46.623	30	14	16	11	644	66	8.12	32.84	KRT1	cell organization and biogenesis;protein metabolism;other metabolic processes;stress response;other biological processes	non-structural extracellular;plasma membrane;other membranes;cytosol;cytoskeleton;other cell component	bone, tooth or skin structural activity;other molecular function	1.05866e+08
High	O00429	Dynamin-1-like protein OS=Homo sapiens OX=9606 GN=DNM1L PE=1 SV=2	44.526	26	15	18	15	736	81.8	6.81	29.09	DNM1L	cell organization and biogenesis;transport;signal transduction;other biological processes	plasma membrane;other membranes;cytosol;cytoskeleton;mitochondrion;ER/Golgi;other cytoplasmic organelle;other cell component	enzyme regulator activity;cytoskeletal activity;other molecular function	6.06808e+07	Acetyl [N-Term]
High	Q14697	Neutral alpha-glucosidase AB OS=Homo sapiens OX=9606 GN=GANAB PE=1 SV=3	43.314	21	16	19	16	944	106.8	6.14	22.41	GANAB	protein metabolism;other metabolic processes	ER/Golgi;other cell component	other molecular function	5.85039e+07
High	O60749	Sorting nexin-2 OS=Homo sapiens OX=9606 GN=SNX2 PE=1 SV=2	43.118	30	13	15	12	519	58.4	5.12	24.73	SNX2	cell cycle OR cell proliferation;cell organization and biogenesis;transport	other membranes;cytosol;other cytoplasmic organelle;other cell component	signal transduction activity or receptor binding;other molecular function	4.87078e+07
High	P22314	Ubiquitin-like modifier-activating enzyme 1 OS=Homo sapiens OX=9606 GN=UBA1 PE=1 SV=3	42.928	15	12	13	12	1058	117.8	5.76	25	UBA1	protein metabolism;other metabolic processes;stress response	cytosol;mitochondrion;nucleus;other cell component	other molecular function	41911755
High	P14314	Glucosidase 2 subunit beta OS=Homo sapiens OX=9606 GN=PRKCSH PE=1 SV=2	42.8	27	17	24	17	528	59.4	4.41	34.03	PRKCSH	protein metabolism;other metabolic processes;developmental processes;signal transduction	ER/Golgi;other cell component	other molecular function	2.34995e+08
High	P16435	NADPH--cytochrome P450 reductase OS=Homo sapiens OX=9606 GN=POR PE=1 SV=2	42.468	26	15	19	15	677	76.6	5.58	23.19	POR	protein metabolism;other metabolic processes;other biological processes	other membranes;cytosol;mitochondrion;ER/Golgi;other cell component	other molecular function	8.1852e+07
High	P49959	Double-strand break repair protein MRE11 OS=Homo sapiens OX=9606 GN=MRE11 PE=1 SV=3	42.343	22	13	15	13	708	80.5	5.9	21.62	MRE11	cell cycle OR cell proliferation;cell organization and biogenesis;DNA metabolism;other metabolic processes;stress response;signal transduction;other biological processes	cytosol;nucleus;other cell component	nucleic acid binding activity;other molecular function	47272326
High	P20700	Lamin-B1 OS=Homo sapiens OX=9606 GN=LMNB1 PE=1 SV=2	42.105	28	16	16	13	586	66.4	5.16	25.35	LMNB1	cell organization and biogenesis;transport;other biological processes	other membranes;cytoskeleton;nucleus	cytoskeletal activity;nucleic acid binding activity;other molecular function	5.90879e+07
High	Q15942	Zyxin OS=Homo sapiens OX=9606 GN=ZYX PE=1 SV=1	41.448	25	9	16	9	572	61.2	6.67	32.37	ZYX	cell adhesion;cell-cell signaling;cell organization and biogenesis;stress response;signal transduction;other biological processes	plasma membrane;other membranes;cytosol;cytoskeleton;nucleus;other cell component	other molecular function	1.27159e+08
High	Q9Y3Z3	Deoxynucleoside triphosphate triphosphohydrolase SAMHD1 OS=Homo sapiens OX=9606 GN=SAMHD1 PE=1 SV=2	40.655	23	12	14	12	626	72.2	7.14	23.34	SAMHD1	cell organization and biogenesis;DNA metabolism;other metabolic processes;stress response;developmental processes;other biological processes	plasma membrane;other membranes;nucleus;other cell component	nucleic acid binding activity;other molecular function	4.30118e+07
High	Q13596	Sorting nexin-1 OS=Homo sapiens OX=9606 GN=SNX1 PE=1 SV=3	39.516	28	13	15	12	522	59	5.15	24.23	SNX1	cell cycle OR cell proliferation;cell organization and biogenesis;transport;other biological processes	other membranes;cytosol;ER/Golgi;other cytoplasmic organelle;other cell component	signal transduction activity or receptor binding;other molecular function	5.10902e+07
High	P52888	Thimet oligopeptidase OS=Homo sapiens OX=9606 GN=THOP1 PE=1 SV=2	37.927	20	12	15	12	689	78.8	6.05	25.82	THOP1	protein metabolism;other metabolic processes	cytosol;mitochondrion	other molecular function	4.71878e+07
High	P16070	CD44 antigen OS=Homo sapiens OX=9606 GN=CD44 PE=1 SV=3	37.194	11	9	18	9	742	81.5	5.33	32.76	CD44	cell adhesion;other metabolic processes;stress response;developmental processes;signal transduction;other biological processes	plasma membrane;other membranes;cytosol;ER/Golgi;other cell component	other molecular function	1.78061e+08
High	P12956	X-ray repair cross-complementing protein 6 OS=Homo sapiens OX=9606 GN=XRCC6 PE=1 SV=2	36.443	23	10	13	10	609	69.8	6.64	22.84	XRCC6	cell organization and biogenesis;DNA metabolism;other metabolic processes;stress response;other biological processes	non-structural extracellular;cytosol;nucleus;other cell component	nucleic acid binding activity;other molecular function	3.33455e+07
High	P02533	Keratin, type I cytoskeletal 14 OS=Homo sapiens OX=9606 GN=KRT14 PE=1 SV=4	36.356	28	11	13	5	472	51.5	5.16	15.75	KRT14	cell organization and biogenesis;other biological processes	plasma membrane;cytosol;cytoskeleton;nucleus;other cell component	cytoskeletal activity;other molecular function	3.25526e+07
High	P13645	Keratin, type I cytoskeletal 10 OS=Homo sapiens OX=9606 GN=KRT10 PE=1 SV=6	35.853	28	13	14	12	584	58.8	5.21	20.27	KRT10	cell organization and biogenesis;protein metabolism;other metabolic processes;other biological processes	plasma membrane;cytosol;cytoskeleton;other cell component	bone, tooth or skin structural activity;other molecular function	6.54568e+07
High	P05556	Integrin beta-1 OS=Homo sapiens OX=9606 GN=ITGB1 PE=1 SV=2	35.677	18	12	16	12	798	88.4	5.39	17.72	ITGB1	cell adhesion;cell cycle OR cell proliferation;cell organization and biogenesis;stress response;transport;developmental processes;signal transduction;other biological processes	plasma membrane;other membranes;other cytoplasmic organelle;other cell component	signal transduction activity or receptor binding;cytoskeletal activity;other molecular function	6.77908e+07
High	Q14247	Src substrate cortactin OS=Homo sapiens OX=9606 GN=CTTN PE=1 SV=2	35.657	25	13	19	13	550	61.5	5.4	33.14	CTTN	cell adhesion;cell cycle OR cell proliferation;cell organization and biogenesis;transport;developmental processes;signal transduction;other biological processes	plasma membrane;other membranes;cytosol;cytoskeleton;ER/Golgi;other cell component	other molecular function	1.29242e+08
High	Q9H3P7	Golgi resident protein GCP60 OS=Homo sapiens OX=9606 GN=ACBD3 PE=1 SV=4	35.215	24	8	10	8	528	60.6	5.06	18.07	ACBD3	other metabolic processes	other membranes;mitochondrion;ER/Golgi	other molecular function	3.7185e+07
High	Q58FF6	Putative heat shock protein HSP 90-beta 4 OS=Homo sapiens OX=9606 GN=HSP90AB4P PE=5 SV=1	35.187	12	7	20	1	505	58.2	4.73	46.98	HSP90AB4P	protein metabolism;other metabolic processes;stress response;other biological processes	plasma membrane;other membranes;cytosol;other cell component	other molecular function	8925492
High	Q9Y5X1	Sorting nexin-9 OS=Homo sapiens OX=9606 GN=SNX9 PE=1 SV=1	34.776	24	11	14	11	595	66.6	5.58	26.7	SNX9	cell cycle OR cell proliferation;cell organization and biogenesis;transport;other biological processes	plasma membrane;other membranes;cytosol;cytoskeleton;ER/Golgi;other cell component	other molecular function	6.32835e+07
High	P08779	Keratin, type I cytoskeletal 16 OS=Homo sapiens OX=9606 GN=KRT16 PE=1 SV=4	34.669	25	10	13	6	473	51.2	5.05	20.68	KRT16	cell organization and biogenesis;stress response;other biological processes	plasma membrane;cytosol;cytoskeleton	cytoskeletal activity	1.14641e+07
High	Q9UHD8	Septin-9 OS=Homo sapiens OX=9606 GN=SEPTIN9 PE=1 SV=2	33.72	22	11	13	11	586	65.4	8.97	26.15	SEPTIN9	cell cycle OR cell proliferation;other biological processes	cytoskeleton;other cell component	other molecular function	7.61081e+07
High	Q13263	Transcription intermediary factor 1-beta OS=Homo sapiens OX=9606 GN=TRIM28 PE=1 SV=5	33.468	15	11	14	11	835	88.5	5.77	19.47	TRIM28	cell organization and biogenesis;protein metabolism;DNA metabolism;other metabolic processes;stress response;developmental processes;other biological processes	nucleus;other cell component	nucleic acid binding activity;kinase activity;other molecular function	4.34403e+07
High	Q9UPT5	Exocyst complex component 7 OS=Homo sapiens OX=9606 GN=EXOC7 PE=1 SV=3	33.078	22	13	13	13	735	83.3	6.79	12.8	EXOC7	cell cycle OR cell proliferation;cell organization and biogenesis;transport;other biological processes	plasma membrane;other membranes;cytosol;cytoskeleton;other cell component	other molecular function	2.76918e+07
High	Q13310	Polyadenylate-binding protein 4 OS=Homo sapiens OX=9606 GN=PABPC4 PE=1 SV=1	32.069	19	9	13	4	644	70.7	9.26	24.49	PABPC4	protein metabolism;RNA metabolism OR transcription;other metabolic processes;stress response;other biological processes	cytosol;nucleus;other cell component	nucleic acid binding activity	1.31403e+07
High	Q14166	Tubulin--tyrosine ligase-like protein 12 OS=Homo sapiens OX=9606 GN=TTLL12 PE=1 SV=2	31.947	18	8	11	8	644	74.4	5.53	23.09	TTLL12	protein metabolism;other metabolic processes;stress response;other biological processes	plasma membrane;other membranes;cytosol;cytoskeleton;nucleus;other cell component	cytoskeletal activity;other molecular function	2.88266e+07
High	Q9UH99	SUN domain-containing protein 2 OS=Homo sapiens OX=9606 GN=SUN2 PE=1 SV=3	31.556	19	10	11	10	717	80.3	6.73	16.27	SUN2	cell cycle OR cell proliferation;cell organization and biogenesis;transport;developmental processes;other biological processes	other membranes;nucleus;other cytoplasmic organelle;other cell component	cytoskeletal activity;other molecular function	2.63617e+07
High	Q6NUQ4	Transmembrane protein 214 OS=Homo sapiens OX=9606 GN=TMEM214 PE=1 SV=2	31.42	21	13	14	13	689	77.1	9.14	16.57	TMEM214	other biological processes	other membranes;cytosol;cytoskeleton;ER/Golgi		5.61916e+07
High	P17655	Calpain-2 catalytic subunit OS=Homo sapiens OX=9606 GN=CAPN2 PE=1 SV=6	29.248	15	8	10	8	700	79.9	4.98	18.95	CAPN2	protein metabolism;other metabolic processes;stress response;developmental processes;other biological processes	plasma membrane;other membranes;cytosol;cytoskeleton;mitochondrion;ER/Golgi;nucleus;other cytoplasmic organelle;other cell component	cytoskeletal activity;other molecular function	3.50529e+07
High	O60568	Multifunctional procollagen lysine hydroxylase and glycosyltransferase LH3 OS=Homo sapiens OX=9606 GN=PLOD3 PE=1 SV=1	29.167	19	10	11	10	738	84.7	6.05	17.4	PLOD3	cell organization and biogenesis;protein metabolism;other metabolic processes;developmental processes;other biological processes	non-structural extracellular;extracellular matrix;other membranes;ER/Golgi	other molecular function	2.40562e+07
High	P06396	Gelsolin OS=Homo sapiens OX=9606 GN=GSN PE=1 SV=1	28.298	17	8	10	8	782	85.6	6.28	16.59	GSN	cell cycle OR cell proliferation;cell organization and biogenesis;protein metabolism;other metabolic processes;stress response;transport;developmental processes;other biological processes	non-structural extracellular;plasma membrane;other membranes;cytosol;cytoskeleton;other cell component	cytoskeletal activity;other molecular function	4.41e+07
High	Q92945	Far upstream element-binding protein 2 OS=Homo sapiens OX=9606 GN=KHSRP PE=1 SV=4	27.776	18	10	11	8	711	73.1	7.3	14.51	KHSRP	protein metabolism;RNA metabolism OR transcription;other metabolic processes;transport;other biological processes	cytosol;nucleus;other cell component	nucleic acid binding activity;other molecular function	3.54527e+07
High	O94776	Metastasis-associated protein MTA2 OS=Homo sapiens OX=9606 GN=MTA2 PE=1 SV=1	27.534	15	8	10	8	668	75	9.66	16.48	MTA2	cell organization and biogenesis;protein metabolism;DNA metabolism;other metabolic processes;other biological processes	nucleus;other cell component	nucleic acid binding activity;other molecular function	3.16916e+07
High	Q9Y490	Talin-1 OS=Homo sapiens OX=9606 GN=TLN1 PE=1 SV=3	27.079	6	11	11	11	2541	269.6	6.07	11.77	TLN1	cell adhesion;cell organization and biogenesis;signal transduction;other biological processes	non-structural extracellular;plasma membrane;other membranes;cytosol;cytoskeleton;other cell component	signal transduction activity or receptor binding;cytoskeletal activity;other molecular function	2.27654e+07
High	P13647	Keratin, type II cytoskeletal 5 OS=Homo sapiens OX=9606 GN=KRT5 PE=1 SV=3	26.874	25	13	13	7	590	62.3	7.74	18.57	KRT5	cell organization and biogenesis;other biological processes	cytosol;cytoskeleton;other cell component	bone, tooth or skin structural activity;cytoskeletal activity;other molecular function	5.62353e+07
High	Q9H2D6	TRIO and F-actin-binding protein OS=Homo sapiens OX=9606 GN=TRIOBP PE=1 SV=3	26.851	5	12	13	12	2365	261.2	8.48	13.99	TRIOBP	cell cycle OR cell proliferation;cell organization and biogenesis;protein metabolism;other metabolic processes;developmental processes;other biological processes	cytoskeleton;nucleus;other cell component	cytoskeletal activity;other molecular function	3.4638e+07
High	O00410	Importin-5 OS=Homo sapiens OX=9606 GN=IPO5 PE=1 SV=4	26.606	9	7	8	7	1097	123.6	4.94	16.27	IPO5	transport;signal transduction;other biological processes	other membranes;cytosol;ER/Golgi;nucleus;other cell component	enzyme regulator activity;other molecular function	1.46934e+07
High	Q8N1F7	Nuclear pore complex protein Nup93 OS=Homo sapiens OX=9606 GN=NUP93 PE=1 SV=2	26.489	17	10	12	10	819	93.4	5.72	12.47	NUP93	cell organization and biogenesis;other metabolic processes;transport;signal transduction;other biological processes	other membranes;cytosol;cytoskeleton;nucleus	other molecular function	3.07487e+07
High	P26038	Moesin OS=Homo sapiens OX=9606 GN=MSN PE=1 SV=3	26.268	13	9	16	1	577	67.8	6.4	22.85	MSN	cell adhesion;cell cycle OR cell proliferation;cell organization and biogenesis;other biological processes	plasma membrane;other membranes;cytosol;cytoskeleton;other cell component	signal transduction activity or receptor binding;cytoskeletal activity;nucleic acid binding activity;other molecular function	1.03294e+06
High	O94826	Mitochondrial import receptor subunit TOM70 OS=Homo sapiens OX=9606 GN=TOMM70 PE=1 SV=1	25.904	19	8	12	8	608	67.4	7.12	23.27	TOMM70	cell organization and biogenesis;transport;other biological processes	other membranes;mitochondrion	transporter activity;other molecular function	8.07289e+07
High	P46060	Ran GTPase-activating protein 1 OS=Homo sapiens OX=9606 GN=RANGAP1 PE=1 SV=1	25.813	19	8	8	8	587	63.5	4.68	14.15	RANGAP1	protein metabolism;other metabolic processes;stress response;transport;signal transduction;other biological processes	other membranes;cytosol;cytoskeleton;nucleus;other cell component	enzyme regulator activity;nucleic acid binding activity;other molecular function	26278187
High	Q14677	Clathrin interactor 1 OS=Homo sapiens OX=9606 GN=CLINT1 PE=1 SV=1	25.674	19	9	10	9	625	68.2	6.42	16.61	CLINT1	transport	plasma membrane;other membranes;cytosol;ER/Golgi;nucleus;other cytoplasmic organelle;other cell component	other molecular function	3.97945e+07
High	P02538	Keratin, type II cytoskeletal 6A OS=Homo sapiens OX=9606 GN=KRT6A PE=1 SV=3	25.619	22	12	13	2	564	60	8	22.96	KRT6A	cell organization and biogenesis;stress response;other biological processes	cytosol;cytoskeleton	bone, tooth or skin structural activity;cytoskeletal activity	3.25548e+07
High	P11586	C-1-tetrahydrofolate synthase, cytoplasmic OS=Homo sapiens OX=9606 GN=MTHFD1 PE=1 SV=4	25.579	12	11	12	11	935	101.5	7.3	23.35	MTHFD1	other metabolic processes;developmental processes;other biological processes	cytosol;mitochondrion	other molecular function	5.16798e+07
High	P55060	Exportin-2 OS=Homo sapiens OX=9606 GN=CSE1L PE=1 SV=3	25.505	11	10	11	10	971	110.3	5.77	13.6	CSE1L	transport	cytosol;nucleus;other cell component	other molecular function	3.86137e+07
High	Q16630	Cleavage and polyadenylation specificity factor subunit 6 OS=Homo sapiens OX=9606 GN=CPSF6 PE=1 SV=2	25.23	13	6	8	6	551	59.2	7.15	13.17	CPSF6	cell organization and biogenesis;RNA metabolism OR transcription;other metabolic processes;other biological processes	nucleus;other cell component	translation activity;nucleic acid binding activity;other molecular function	70187933
High	P35527	Keratin, type I cytoskeletal 9 OS=Homo sapiens OX=9606 GN=KRT9 PE=1 SV=3	24.789	27	9	13	9	623	62	5.24	12.42	KRT9	cell organization and biogenesis;other biological processes	cytosol;cytoskeleton	cytoskeletal activity	3.07324e+07
High	P60709	Actin, cytoplasmic 1 OS=Homo sapiens OX=9606 GN=ACTB PE=1 SV=1	24.705	21	6	8	6	375	41.7	5.48	14.68	ACTB	cell organization and biogenesis;protein metabolism;other metabolic processes;other biological processes	plasma membrane;other membranes;cytosol;cytoskeleton;nucleus;other cell component	cytoskeletal activity;other molecular function	4.48644e+07
High	P26006	Integrin alpha-3 OS=Homo sapiens OX=9606 GN=ITGA3 PE=1 SV=5	24.61	9	9	9	9	1051	116.5	6.77	14.82	ITGA3	cell adhesion;cell cycle OR cell proliferation;cell organization and biogenesis;developmental processes;signal transduction;other biological processes	plasma membrane;other membranes;other cell component	signal transduction activity or receptor binding;other molecular function	4.95741e+07
High	O00625	Pirin OS=Homo sapiens OX=9606 GN=PIR PE=1 SV=1	24.503	36	7	18	7	290	32.1	6.92	22.79	PIR	RNA metabolism OR transcription;other metabolic processes;other biological processes	cytosol;nucleus;other cell component	other molecular function	7.8195e+07
High	P43243	Matrin-3 OS=Homo sapiens OX=9606 GN=MATR3 PE=1 SV=2	24.475	17	11	13	11	847	94.6	6.25	10.34	MATR3	stress response;developmental processes;other biological processes	other membranes;nucleus	nucleic acid binding activity;other molecular function	37698672
High	O00116	Alkyldihydroxyacetonephosphate synthase, peroxisomal OS=Homo sapiens OX=9606 GN=AGPS PE=1 SV=1	24.246	19	9	10	9	658	72.9	7.34	15.37	AGPS	other metabolic processes	cytosol;other cytoplasmic organelle	other molecular function	2.84462e+07
High	P04259	Keratin, type II cytoskeletal 6B OS=Homo sapiens OX=9606 GN=KRT6B PE=1 SV=5	24.031	22	11	12	1	564	60	8	21.68	KRT6B	cell organization and biogenesis;other biological processes	cytosol;cytoskeleton	bone, tooth or skin structural activity;cytoskeletal activity	1.24848e+06
High	Q92973	Transportin-1 OS=Homo sapiens OX=9606 GN=TNPO1 PE=1 SV=2	23.696	12	9	12	7	898	102.3	4.98	14.71	TNPO1	transport	cytosol;nucleus;other cell component	other molecular function	4.18831e+07
High	P42224	Signal transducer and activator of transcription 1-alpha/beta OS=Homo sapiens OX=9606 GN=STAT1 PE=1 SV=2	23.688	15	9	9	9	750	87.3	6.05	16.56	STAT1	cell cycle OR cell proliferation;stress response;developmental processes;signal transduction;other biological processes	cytosol;nucleus;other cell component	signal transduction activity or receptor binding;nucleic acid binding activity;other molecular function	1.61884e+07
High	Q12906	Interleukin enhancer-binding factor 3 OS=Homo sapiens OX=9606 GN=ILF3 PE=1 SV=3	23.504	11	9	10	8	894	95.3	8.76	14.56	ILF3	protein metabolism;other metabolic processes;stress response;other biological processes	mitochondrion;nucleus;other cell component	nucleic acid binding activity;other molecular function	74957049
High	O60716	Catenin delta-1 OS=Homo sapiens OX=9606 GN=CTNND1 PE=1 SV=1	22.572	7	5	5	5	968	108.1	6.23	12.25	CTNND1	cell adhesion;cell-cell signaling;cell organization and biogenesis;developmental processes;signal transduction;other biological processes	plasma membrane;other membranes;cytosol;nucleus;other cell component	signal transduction activity or receptor binding;other molecular function	1.70504e+07
High	P0DMV9	Heat shock 70 kDa protein 1B OS=Homo sapiens OX=9606 GN=HSPA1B PE=1 SV=1	22.074	13	8	11	4	641	70	5.66	22.74	HSPA1B	protein metabolism;RNA metabolism OR transcription;other metabolic processes;stress response;other biological processes	non-structural extracellular;cytosol;cytoskeleton;mitochondrion;ER/Golgi;nucleus;other cell component	signal transduction activity or receptor binding;other molecular function	6.2055e+06
High	P49588	Alanine--tRNA ligase, cytoplasmic OS=Homo sapiens OX=9606 GN=AARS1 PE=1 SV=2	22.048	12	9	9	9	968	106.7	5.53	13.99	AARS1	protein metabolism;RNA metabolism OR transcription;other metabolic processes;developmental processes;other biological processes	cytosol;mitochondrion;other cell component	nucleic acid binding activity;other molecular function	2.89497e+07
High	Q14738	Serine/threonine-protein phosphatase 2A 56 kDa regulatory subunit delta isoform OS=Homo sapiens OX=9606 GN=PPP2R5D PE=1 SV=1	21.514	17	9	11	9	602	69.9	8.13	11.99	PPP2R5D	protein metabolism;other metabolic processes;developmental processes;signal transduction;other biological processes	cytosol;nucleus;other cell component	enzyme regulator activity;other molecular function	3.57509e+07
High	Q96PK6	RNA-binding protein 14 OS=Homo sapiens OX=9606 GN=RBM14 PE=1 SV=2	21.437	12	6	7	6	669	69.4	9.67	11.46	RBM14	cell organization and biogenesis;RNA metabolism OR transcription;other metabolic processes;stress response;signal transduction;other biological processes	nucleus;other cell component	other molecular function	1.8024e+07
High	Q15637	Splicing factor 1 OS=Homo sapiens OX=9606 GN=SF1 PE=1 SV=4	21.316	13	5	7	5	639	68.3	8.98	13.54	SF1	cell organization and biogenesis;RNA metabolism OR transcription;other metabolic processes;developmental processes;other biological processes	translational apparatus;nucleus	nucleic acid binding activity;other molecular function	2.13172e+07
High	Q9BW19	Kinesin-like protein KIFC1 OS=Homo sapiens OX=9606 GN=KIFC1 PE=1 SV=2	21.057	15	8	8	8	673	73.7	8.98	12.2	KIFC1	cell cycle OR cell proliferation;cell organization and biogenesis;other biological processes	cytoskeleton;nucleus;other cytoplasmic organelle	cytoskeletal activity;other molecular function	2.10394e+07
High	Q9UBT2	SUMO-activating enzyme subunit 2 OS=Homo sapiens OX=9606 GN=UBA2 PE=1 SV=2	20.822	15	8	10	8	640	71.2	5.29	12.18	UBA2	protein metabolism;other metabolic processes;other biological processes	nucleus;other cell component	other molecular function	5.71647e+07
High	P37198	Nuclear pore glycoprotein p62 OS=Homo sapiens OX=9606 GN=NUP62 PE=1 SV=3	20.561	11	6	6	6	522	53.2	5.31	13.3	NUP62	cell cycle OR cell proliferation;cell organization and biogenesis;other metabolic processes;stress response;transport;signal transduction;other biological processes	other membranes;cytoskeleton;nucleus;other cell component	other molecular function	15940557
High	P45974	Ubiquitin carboxyl-terminal hydrolase 5 OS=Homo sapiens OX=9606 GN=USP5 PE=1 SV=2	20.441	12	8	9	8	858	95.7	5.03	11.51	USP5	protein metabolism;other metabolic processes;other biological processes	cytosol;nucleus;other cytoplasmic organelle	other molecular function	2.76713e+07
High	P68363	Tubulin alpha-1B chain OS=Homo sapiens OX=9606 GN=TUBA1B PE=1 SV=1	20.127	28	9	10	9	451	50.1	5.06	8.45	TUBA1B	cell cycle OR cell proliferation;cell organization and biogenesis;transport;other biological processes	cytoskeleton;other cell component	cytoskeletal activity;nucleic acid binding activity;other molecular function	2.40523e+07
High	P78324	Tyrosine-protein phosphatase non-receptor type substrate 1 OS=Homo sapiens OX=9606 GN=SIRPA PE=1 SV=2	20.071	18	7	9	7	504	54.9	6.98	14.23	SIRPA	cell adhesion;stress response;other biological processes	plasma membrane;other membranes;other cell component	enzyme regulator activity;other molecular function	4.74695e+07
High	P22033	Methylmalonyl-CoA mutase, mitochondrial OS=Homo sapiens OX=9606 GN=MMUT PE=1 SV=4	19.887	12	7	7	7	750	83.1	6.93	8.21	MMUT	other metabolic processes;developmental processes;other biological processes	mitochondrion;other cell component	other molecular function	2.1916e+07
High	P35908	Keratin, type II cytoskeletal 2 epidermal OS=Homo sapiens OX=9606 GN=KRT2 PE=1 SV=2	19.799	18	11	11	6	639	65.4	8	13.65	KRT2	cell cycle OR cell proliferation;cell organization and biogenesis;protein metabolism;other metabolic processes;other biological processes	plasma membrane;cytosol;cytoskeleton;other cell component	bone, tooth or skin structural activity;cytoskeletal activity	1.31715e+07
High	Q9H0B6	Kinesin light chain 2 OS=Homo sapiens OX=9606 GN=KLC2 PE=1 SV=1	19.546	13	6	9	4	622	68.9	7.15	10.52	KLC2	other biological processes	plasma membrane;other membranes;cytosol;cytoskeleton;mitochondrion;nucleus;other cytoplasmic organelle;other cell component	cytoskeletal activity	6.42311e+06
High	P40222	Alpha-taxilin OS=Homo sapiens OX=9606 GN=TXLNA PE=1 SV=3	19.46	18	9	9	9	546	61.9	6.52	9.93	TXLNA	transport;other biological processes	non-structural extracellular;cytosol;other cell component	other molecular function	3.40497e+07
High	O95202	Mitochondrial proton/calcium exchanger protein OS=Homo sapiens OX=9606 GN=LETM1 PE=1 SV=1	19.375	11	6	6	6	739	83.3	6.7	9.69	LETM1	cell organization and biogenesis;transport;other biological processes	other membranes;mitochondrion	transporter activity;translation activity;other molecular function	1.04003e+07
High	Q8N1G4	Leucine-rich repeat-containing protein 47 OS=Homo sapiens OX=9606 GN=LRRC47 PE=1 SV=1	19.16	16	7	7	7	583	63.4	8.28	15.49	LRRC47	protein metabolism;RNA metabolism OR transcription;other metabolic processes		other molecular function	3.47935e+07
High	Q9Y5K6	CD2-associated protein OS=Homo sapiens OX=9606 GN=CD2AP PE=1 SV=1	18.954	18	9	9	9	639	71.4	6.4	4.59	CD2AP	cell adhesion;cell cycle OR cell proliferation;cell organization and biogenesis;protein metabolism;other metabolic processes;signal transduction;other biological processes	plasma membrane;other membranes;cytoskeleton;nucleus;other cell component	signal transduction activity or receptor binding;cytoskeletal activity;other molecular function	2.41727e+07
High	Q13492	Phosphatidylinositol-binding clathrin assembly protein OS=Homo sapiens OX=9606 GN=PICALM PE=1 SV=2	18.783	19	8	8	8	652	70.7	7.9	8.3	PICALM	cell cycle OR cell proliferation;cell organization and biogenesis;transport;developmental processes;other biological processes	plasma membrane;other membranes;cytosol;ER/Golgi;nucleus;other cytoplasmic organelle;other cell component	signal transduction activity or receptor binding;cytoskeletal activity;other molecular function	2.05286e+07
High	Q13724	Mannosyl-oligosaccharide glucosidase OS=Homo sapiens OX=9606 GN=MOGS PE=1 SV=5	18.563	9	7	9	7	837	91.9	8.9	11.1	MOGS	protein metabolism;other metabolic processes;other biological processes	other membranes;ER/Golgi	other molecular function	1.68698e+07
High	O95373	Importin-7 OS=Homo sapiens OX=9606 GN=IPO7 PE=1 SV=1	18.485	7	6	6	6	1038	119.4	4.82	10.9	IPO7	stress response;transport;other biological processes	cytosol;nucleus	enzyme regulator activity;other molecular function	1.23823e+07
High	Q16891	MICOS complex subunit MIC60 OS=Homo sapiens OX=9606 GN=IMMT PE=1 SV=1	18.44	10	5	5	5	758	83.6	6.48	9.78	IMMT	cell organization and biogenesis;other biological processes	other membranes;mitochondrion		8796824
High	P47897	Glutamine--tRNA ligase OS=Homo sapiens OX=9606 GN=QARS1 PE=1 SV=1	18.188	12	8	8	8	775	87.7	7.15	7.11	QARS1	protein metabolism;RNA metabolism OR transcription;other metabolic processes;developmental processes;other biological processes	cytosol;mitochondrion;other cell component	enzyme regulator activity;other molecular function	1.9773e+07
High	O60645	Exocyst complex component 3 OS=Homo sapiens OX=9606 GN=EXOC3 PE=1 SV=3	17.885	11	7	7	7	745	85.5	6.29	8.61	EXOC3	cell cycle OR cell proliferation;cell organization and biogenesis;transport;other biological processes	plasma membrane;other membranes;cytosol;ER/Golgi;other cell component	other molecular function	1.84518e+07
High	Q9UG63	ATP-binding cassette sub-family F member 2 OS=Homo sapiens OX=9606 GN=ABCF2 PE=1 SV=2	17.746	13	7	9	7	623	71.2	7.37	5.64	ABCF2			other molecular function	1.87708e+07
High	Q92499	ATP-dependent RNA helicase DDX1 OS=Homo sapiens OX=9606 GN=DDX1 PE=1 SV=2	17.572	13	8	8	8	740	82.4	7.23	9.67	DDX1	cell organization and biogenesis;DNA metabolism;RNA metabolism OR transcription;other metabolic processes;stress response;other biological processes	cytosol;mitochondrion;nucleus;other cell component	nucleic acid binding activity;other molecular function	2.00684e+07
High	Q07866	Kinesin light chain 1 OS=Homo sapiens OX=9606 GN=KLC1 PE=1 SV=2	17.162	12	6	8	4	573	65.3	6.2	4.95	KLC1	cell adhesion;cell organization and biogenesis;other biological processes	cytosol;cytoskeleton;other cell component	cytoskeletal activity	2.22203e+07
High	Q8N392	Rho GTPase-activating protein 18 OS=Homo sapiens OX=9606 GN=ARHGAP18 PE=1 SV=3	16.932	12	7	7	7	663	74.9	6.44	7.48	ARHGAP18	cell organization and biogenesis;signal transduction;other biological processes	plasma membrane;other membranes;cytosol;cytoskeleton;nucleus;other cell component	enzyme regulator activity	1.71637e+07
High	Q8WXF1	Paraspeckle component 1 OS=Homo sapiens OX=9606 GN=PSPC1 PE=1 SV=1	16.86	14	5	7	5	523	58.7	6.67	14.75	PSPC1	stress response;other biological processes	nucleus;other cell component		4.50397e+07
High	Q9UHD9	Ubiquilin-2 OS=Homo sapiens OX=9606 GN=UBQLN2 PE=1 SV=2	15.834	17	6	6	6	624	65.7	5.22	10.73	UBQLN2	cell organization and biogenesis;protein metabolism;other metabolic processes;stress response;other biological processes	plasma membrane;other membranes;cytosol;nucleus;other cytoplasmic organelle;other cell component	other molecular function	2.56766e+07
High	Q58FG1	Putative heat shock protein HSP 90-alpha A4 OS=Homo sapiens OX=9606 GN=HSP90AA4P PE=5 SV=1	15.703	8	3	14	1	418	47.7	5.19	33.66	HSP90AA4P	protein metabolism;other metabolic processes;stress response;other biological processes	plasma membrane;other membranes;cytosol;nucleus;other cell component	other molecular function	5.37855e+06
High	P49589	Cysteine--tRNA ligase, cytoplasmic OS=Homo sapiens OX=9606 GN=CARS1 PE=1 SV=3	15.69	10	7	7	7	748	85.4	6.76	10.85	CARS1	protein metabolism;RNA metabolism OR transcription;other metabolic processes	cytosol;other cell component	nucleic acid binding activity;other molecular function	1.70423e+07
High	Q96CV9	Optineurin OS=Homo sapiens OX=9606 GN=OPTN PE=1 SV=3	15.51	8	4	4	4	577	65.9	5.17	6.52	OPTN	cell organization and biogenesis;other metabolic processes;stress response;transport;signal transduction;other biological processes	other membranes;cytosol;ER/Golgi;nucleus;other cytoplasmic organelle;other cell component	other molecular function	4952977
High	Q8IY67	Ribonucleoprotein PTB-binding 1 OS=Homo sapiens OX=9606 GN=RAVER1 PE=1 SV=1	15.501	14	5	5	5	606	63.8	8.48	6.77	RAVER1		nucleus;other cell component		1.12373e+07
High	P68104	Elongation factor 1-alpha 1 OS=Homo sapiens OX=9606 GN=EEF1A1 PE=1 SV=1	15.122	12	5	6	5	462	50.1	9.01	8.89	EEF1A1	protein metabolism;other metabolic processes;other biological processes	non-structural extracellular;plasma membrane;other membranes;cytosol;cytoskeleton;translational apparatus;nucleus;other cytoplasmic organelle;other cell component	nucleic acid binding activity;other molecular function	1.75352e+07
High	Q9NY33	Dipeptidyl peptidase 3 OS=Homo sapiens OX=9606 GN=DPP3 PE=1 SV=2	14.977	12	7	7	7	737	82.5	5.1	9.9	DPP3	protein metabolism;other metabolic processes	cytosol;other cell component	other molecular function	1.29723e+07
High	Q09161	Nuclear cap-binding protein subunit 1 OS=Homo sapiens OX=9606 GN=NCBP1 PE=1 SV=1	14.745	7	5	5	5	790	91.8	6.43	5.49	NCBP1	cell organization and biogenesis;protein metabolism;RNA metabolism OR transcription;other metabolic processes;stress response;transport;other biological processes	cytosol;mitochondrion;nucleus;other cell component	nucleic acid binding activity;other molecular function	1.36455e+07
High	P19338	Nucleolin OS=Homo sapiens OX=9606 GN=NCL PE=1 SV=3	14.646	9	5	5	5	710	76.6	4.7	8.51	NCL	developmental processes;other biological processes	plasma membrane;nucleus;other cell component	nucleic acid binding activity;other molecular function	2.24836e+07
High	P18084	Integrin beta-5 OS=Homo sapiens OX=9606 GN=ITGB5 PE=1 SV=1	14.471	9	5	6	5	799	88	6.06	5.37	ITGB5	cell adhesion;cell organization and biogenesis;developmental processes;signal transduction;other biological processes	plasma membrane;other membranes;other cell component	signal transduction activity or receptor binding;other molecular function	1.11819e+07
High	P33991	DNA replication licensing factor MCM4 OS=Homo sapiens OX=9606 GN=MCM4 PE=1 SV=5	14.417	8	6	7	6	863	96.5	6.74	10	MCM4	cell cycle OR cell proliferation;cell organization and biogenesis;DNA metabolism;other metabolic processes;stress response;other biological processes	nucleus;other cell component	nucleic acid binding activity;other molecular function	2.479e+07
High	Q86VP6	Cullin-associated NEDD8-dissociated protein 1 OS=Homo sapiens OX=9606 GN=CAND1 PE=1 SV=2	14.07	5	5	5	5	1230	136.3	5.78	6.77	CAND1	cell organization and biogenesis;protein metabolism;other metabolic processes;other biological processes	non-structural extracellular;cytosol;ER/Golgi;nucleus;other cell component	other molecular function	1.56513e+07
High	Q9H3P2	Negative elongation factor A OS=Homo sapiens OX=9606 GN=NELFA PE=1 SV=3	14.019	13	5	6	5	528	57.2	9.03	7.39	NELFA	other biological processes	cytosol;nucleus	other molecular function	1.69475e+07
High	Q05682	Caldesmon OS=Homo sapiens OX=9606 GN=CALD1 PE=1 SV=3	13.92	10	5	6	5	793	93.2	5.66	6.18	CALD1	cell organization and biogenesis;developmental processes;other biological processes	plasma membrane;other membranes;cytosol;cytoskeleton	cytoskeletal activity;other molecular function	1.78948e+07
High	Q7Z434	Mitochondrial antiviral-signaling protein OS=Homo sapiens OX=9606 GN=MAVS PE=1 SV=2	13.876	14	5	5	5	540	56.5	5.52	7.64	MAVS	stress response;signal transduction;other biological processes	other membranes;mitochondrion;other cytoplasmic organelle;other cell component	signal transduction activity or receptor binding;other molecular function	17251621
High	Q8IVL5	Prolyl 3-hydroxylase 2 OS=Homo sapiens OX=9606 GN=P3H2 PE=1 SV=1	13.733	8	4	4	4	708	80.9	5.71	5.01	P3H2	protein metabolism;other metabolic processes;other biological processes	extracellular matrix;cytosol;ER/Golgi;nucleus;other cell component	other molecular function	2.28644e+07
High	P35637	RNA-binding protein FUS OS=Homo sapiens OX=9606 GN=FUS PE=1 SV=1	13.428	6	4	6	4	526	53.4	9.36	9.63	FUS	cell organization and biogenesis;protein metabolism;RNA metabolism OR transcription;other metabolic processes;other biological processes	nucleus;other cell component	nucleic acid binding activity;other molecular function	21081848
High	P13639	Elongation factor 2 OS=Homo sapiens OX=9606 GN=EEF2 PE=1 SV=4	12.98	7	6	6	6	858	95.3	6.83	8.37	EEF2	protein metabolism;other metabolic processes;other biological processes	non-structural extracellular;plasma membrane;other membranes;cytosol;other cell component	translation activity;nucleic acid binding activity;other molecular function	9.31211e+06
High	P07437	Tubulin beta chain OS=Homo sapiens OX=9606 GN=TUBB PE=1 SV=2	12.882	14	5	5	5	444	49.6	4.89	5.58	TUBB	cell cycle OR cell proliferation;cell organization and biogenesis;stress response;transport;other biological processes	non-structural extracellular;other membranes;cytosol;cytoskeleton;nucleus;other cytoplasmic organelle;other cell component	signal transduction activity or receptor binding;cytoskeletal activity;other molecular function	1.22962e+07
High	Q9Y4W6	AFG3-like protein 2 OS=Homo sapiens OX=9606 GN=AFG3L2 PE=1 SV=2	12.812	8	6	6	6	797	88.5	8.66	9.86	AFG3L2	cell cycle OR cell proliferation;cell organization and biogenesis;protein metabolism;other metabolic processes;transport;developmental processes;other biological processes	other membranes;mitochondrion	other molecular function	2.14011e+07
High	O60826	Coiled-coil domain-containing protein 22 OS=Homo sapiens OX=9606 GN=CCDC22 PE=1 SV=1	12.391	9	5	5	5	627	70.7	6.74	5.89	CCDC22	transport;other biological processes	cytosol;cytoskeleton;nucleus;other cytoplasmic organelle	other molecular function	1.09274e+07
High	O43390	Heterogeneous nuclear ribonucleoprotein R OS=Homo sapiens OX=9606 GN=HNRNPR PE=1 SV=1	12.003	8	4	5	1	633	70.9	8.13	8.29	HNRNPR	RNA metabolism OR transcription;other metabolic processes	ER/Golgi;nucleus;other cell component	nucleic acid binding activity	3.13567e+06
High	P06756	Integrin alpha-V OS=Homo sapiens OX=9606 GN=ITGAV PE=1 SV=2	11.819	4	4	5	4	1048	116	5.68	3.75	ITGAV	cell adhesion;other metabolic processes;transport;developmental processes;signal transduction;other biological processes	plasma membrane;other membranes;cytosol;other cell component	signal transduction activity or receptor binding;transporter activity;other molecular function	7.4588e+06
High	Q9Y678	Coatomer subunit gamma-1 OS=Homo sapiens OX=9606 GN=COPG1 PE=1 SV=1	11.617	6	5	5	5	874	97.7	5.47	7.7	COPG1	transport;other biological processes	other membranes;cytosol;ER/Golgi	other molecular function	1.5385e+07
High	Q8NBJ4	Golgi membrane protein 1 OS=Homo sapiens OX=9606 GN=GOLM1 PE=1 SV=1	11.591	12	4	4	4	401	45.3	4.97	4.19	GOLM1	cell organization and biogenesis;other biological processes	plasma membrane;other membranes;ER/Golgi		1.12916e+07
High	P04406	Glyceraldehyde-3-phosphate dehydrogenase OS=Homo sapiens OX=9606 GN=GAPDH PE=1 SV=3	11.574	8	2	3	2	335	36	8.46	6.21	GAPDH	cell organization and biogenesis;protein metabolism;other metabolic processes;stress response;other biological processes	plasma membrane;other membranes;cytosol;cytoskeleton;nucleus;other cell component	enzyme regulator activity;cytoskeletal activity;other molecular function	4.99971e+06
High	O15031	Plexin-B2 OS=Homo sapiens OX=9606 GN=PLXNB2 PE=1 SV=3	11.552	4	6	6	6	1838	205	6.24	3.82	PLXNB2	cell adhesion;cell cycle OR cell proliferation;cell organization and biogenesis;developmental processes;signal transduction;other biological processes	plasma membrane;other membranes;other cell component	other molecular function	7.91501e+06
High	Q8IWE2	Protein NOXP20 OS=Homo sapiens OX=9606 GN=FAM114A1 PE=1 SV=2	11.48	15	5	5	5	563	60.7	4.68	5.09	FAM114A1		cytosol;ER/Golgi;nucleus		9.19088e+06
High	Q9BZE9	Tether containing UBX domain for GLUT4 OS=Homo sapiens OX=9606 GN=ASPSCR1 PE=1 SV=1	11.476	15	5	5	5	553	60.1	6.64	4.48	ASPSCR1	transport;other biological processes	plasma membrane;other membranes;cytosol;ER/Golgi;nucleus;other cell component		1.00651e+07
High	P67809	Y-box-binding protein 1 OS=Homo sapiens OX=9606 GN=YBX1 PE=1 SV=3	11.359	22	4	4	4	324	35.9	9.88	4.87	YBX1	RNA metabolism OR transcription;other metabolic processes;transport;developmental processes;other biological processes	non-structural extracellular;plasma membrane;other membranes;cytosol;ER/Golgi;nucleus;other cell component	nucleic acid binding activity;other molecular function	8.46773e+06
High	O60313	Dynamin-like 120 kDa protein, mitochondrial OS=Homo sapiens OX=9606 GN=OPA1 PE=1 SV=3	11.359	6	5	5	5	960	111.6	7.87	6.4	OPA1	cell organization and biogenesis;other metabolic processes;stress response;transport;developmental processes;other biological processes	other membranes;cytosol;cytoskeleton;mitochondrion;nucleus;other cell component	cytoskeletal activity;other molecular function	1.34457e+07
High	P35680	Hepatocyte nuclear factor 1-beta OS=Homo sapiens OX=9606 GN=HNF1B PE=1 SV=1	11.355	8	4	4	4	557	61.3	7.77	3.06	HNF1B	cell-cell signaling;cell cycle OR cell proliferation;cell organization and biogenesis;transport;developmental processes;signal transduction;other biological processes	nucleus;other cell component	nucleic acid binding activity;other molecular function	5.42743e+06
High	P09493	Tropomyosin alpha-1 chain OS=Homo sapiens OX=9606 GN=TPM1 PE=1 SV=2	11.213	19	5	5	5	284	32.7	4.74	8.65	TPM1	cell cycle OR cell proliferation;cell organization and biogenesis;stress response;developmental processes;other biological processes	plasma membrane;other membranes;cytosol;cytoskeleton;other cell component	cytoskeletal activity;other molecular function	1.16483e+07
High	Q92598	Heat shock protein 105 kDa OS=Homo sapiens OX=9606 GN=HSPH1 PE=1 SV=1	10.886	6	4	4	3	858	96.8	5.39	8.16	HSPH1	protein metabolism;other metabolic processes;stress response;other biological processes	non-structural extracellular;cytosol;cytoskeleton;nucleus;other cell component	cytoskeletal activity;other molecular function	5.23047e+06
High	P34932	Heat shock 70 kDa protein 4 OS=Homo sapiens OX=9606 GN=HSPA4 PE=1 SV=4	10.634	5	3	3	2	840	94.3	5.19	7.14	HSPA4	cell organization and biogenesis;protein metabolism;other metabolic processes;stress response;transport	non-structural extracellular;cytosol;mitochondrion;nucleus	other molecular function	5.05352e+06
High	P42704	Leucine-rich PPR motif-containing protein, mitochondrial OS=Homo sapiens OX=9606 GN=LRPPRC PE=1 SV=3	10.278	3	3	3	3	1394	157.8	6.13	6.95	LRPPRC	RNA metabolism OR transcription;other metabolic processes;transport;other biological processes	other membranes;cytoskeleton;mitochondrion;nucleus;other cell component	cytoskeletal activity;nucleic acid binding activity;other molecular function	5.41208e+06
High	P33240	Cleavage stimulation factor subunit 2 OS=Homo sapiens OX=9606 GN=CSTF2 PE=1 SV=1	10.214	10	5	8	5	577	60.9	6.83	9.19	CSTF2	other biological processes	nucleus	nucleic acid binding activity	4.25767e+07
High	Q93052	Lipoma-preferred partner OS=Homo sapiens OX=9606 GN=LPP PE=1 SV=1	10.159	8	4	4	4	612	65.7	7.37	4.89	LPP	cell adhesion	plasma membrane;other membranes;cytosol;cytoskeleton;nucleus;other cell component	other molecular function	1.90557e+07
High	P06576	ATP synthase subunit beta, mitochondrial OS=Homo sapiens OX=9606 GN=ATP5F1B PE=1 SV=3	10.14	8	3	3	3	529	56.5	5.4	4.26	ATP5F1B	other metabolic processes;transport;developmental processes;other biological processes	plasma membrane;other membranes;mitochondrion;other cell component	signal transduction activity or receptor binding;transporter activity;other molecular function	2.85808e+06
High	Q13435	Splicing factor 3B subunit 2 OS=Homo sapiens OX=9606 GN=SF3B2 PE=1 SV=2	10.132	5	4	4	4	895	100.2	5.67	6.19	SF3B2	cell organization and biogenesis;RNA metabolism OR transcription;other metabolic processes	nucleus		8.64681e+06
High	P49023	Paxillin OS=Homo sapiens OX=9606 GN=PXN PE=1 SV=3	10.053	5	2	3	2	591	64.5	6.19	3.71	PXN	cell adhesion;cell organization and biogenesis;stress response;signal transduction;other biological processes	plasma membrane;other membranes;cytosol;cytoskeleton;other cell component	signal transduction activity or receptor binding;cytoskeletal activity;other molecular function	5798027
High	Q9BW92	Threonine--tRNA ligase, mitochondrial OS=Homo sapiens OX=9606 GN=TARS2 PE=1 SV=1	9.897	7	5	5	5	718	81	7.3	6.16	TARS2	protein metabolism;RNA metabolism OR transcription;other metabolic processes	mitochondrion	other molecular function	7.18882e+06
High	Q567U6	Coiled-coil domain-containing protein 93 OS=Homo sapiens OX=9606 GN=CCDC93 PE=1 SV=2	9.53	7	5	5	5	631	73.2	8.15	7.63	CCDC93	transport	other cytoplasmic organelle;other cell component		8.82595e+06
High	P02768	Albumin OS=Homo sapiens OX=9606 GN=ALB PE=1 SV=2	9.462	6	3	4	3	609	69.3	6.28	8.17	ALB	stress response;other biological processes	non-structural extracellular;ER/Golgi;other cell component	nucleic acid binding activity;other molecular function	4.23209e+07
High	Q96TA1	Protein Niban 2 OS=Homo sapiens OX=9606 GN=NIBAN2 PE=1 SV=3	9.418	5	3	4	3	746	84.1	6.19	6.02	NIBAN2	cell-cell signaling;cell cycle OR cell proliferation;cell organization and biogenesis;transport;developmental processes;other biological processes	plasma membrane;other membranes;cytosol;nucleus;other cell component	other molecular function	1.15231e+07
High	Q04695	Keratin, type I cytoskeletal 17 OS=Homo sapiens OX=9606 GN=KRT17 PE=1 SV=2	9.395	10	4	4	1	432	48.1	5.02	2.62	KRT17	cell organization and biogenesis;other biological processes	plasma membrane;cytosol;cytoskeleton	other molecular function	2861570
High	Q10567	AP-1 complex subunit beta-1 OS=Homo sapiens OX=9606 GN=AP1B1 PE=1 SV=3	9.34	4	3	4	3	949	104.5	5.06	3.54	AP1B1	cell organization and biogenesis;transport;developmental processes	other membranes;cytosol;ER/Golgi;other cytoplasmic organelle;other cell component	other molecular function	5.4831e+06
High	Q8WXI9	Transcriptional repressor p66-beta OS=Homo sapiens OX=9606 GN=GATAD2B PE=1 SV=1	9.217	11	4	5	4	593	65.2	9.7	2.12	GATAD2B	cell organization and biogenesis;protein metabolism;other metabolic processes;other biological processes	nucleus;other cell component	nucleic acid binding activity;other molecular function	1.26217e+07
High	Q9NXV6	CDKN2A-interacting protein OS=Homo sapiens OX=9606 GN=CDKN2AIP PE=1 SV=3	9.106	7	3	3	3	580	61.1	9.01	5.14	CDKN2AIP	stress response;other biological processes	nucleus	nucleic acid binding activity;other molecular function	5.54001e+06
High	P62987	Ubiquitin-60S ribosomal protein L40 OS=Homo sapiens OX=9606 GN=UBA52 PE=1 SV=2	8.946	30	3	6	3	128	14.7	9.83	12.8	UBA52	protein metabolism;other metabolic processes	plasma membrane;other membranes;cytosol;mitochondrion;ER/Golgi;translational apparatus;nucleus;other cytoplasmic organelle;other cell component	other molecular function	3.94541e+07
High	Q9BVL2	Nucleoporin p58/p45 OS=Homo sapiens OX=9606 GN=NUP58 PE=1 SV=1	8.934	5	2	2	2	599	60.9	9.33	4.64	NUP58	transport;other biological processes	other membranes;nucleus	other molecular function	2.98068e+06
High	Q9H0H5	Rac GTPase-activating protein 1 OS=Homo sapiens OX=9606 GN=RACGAP1 PE=1 SV=1	8.839	8	4	4	4	632	71	8.88	1.67	RACGAP1	cell cycle OR cell proliferation;cell organization and biogenesis;transport;developmental processes;signal transduction;other biological processes	plasma membrane;other membranes;cytosol;cytoskeleton;nucleus;other cell component	enzyme regulator activity;cytoskeletal activity;other molecular function	6.08904e+06
High	O00469	Procollagen-lysine,2-oxoglutarate 5-dioxygenase 2 OS=Homo sapiens OX=9606 GN=PLOD2 PE=1 SV=2	8.799	6	4	4	4	737	84.6	6.71	6.37	PLOD2	protein metabolism;other metabolic processes;stress response	other membranes;ER/Golgi	other molecular function	1.27985e+07
High	P11279	Lysosome-associated membrane glycoprotein 1 OS=Homo sapiens OX=9606 GN=LAMP1 PE=1 SV=3	8.764	6	2	2	2	417	44.9	8.75	4.52	LAMP1	transport;signal transduction;other biological processes	plasma membrane;other membranes;cytosol;ER/Golgi;other cytoplasmic organelle;other cell component	other molecular function	1.03216e+07
High	P35221	Catenin alpha-1 OS=Homo sapiens OX=9606 GN=CTNNA1 PE=1 SV=1	8.509	4	3	3	3	906	100	6.29	6.05	CTNNA1	cell adhesion;cell cycle OR cell proliferation;cell organization and biogenesis;stress response;developmental processes;signal transduction;other biological processes	plasma membrane;other membranes;cytosol;cytoskeleton;other cell component	cytoskeletal activity;other molecular function	5.94563e+06
High	Q13740	CD166 antigen OS=Homo sapiens OX=9606 GN=ALCAM PE=1 SV=2	8.316	7	3	3	3	583	65.1	6.25	4.11	ALCAM	cell adhesion;cell cycle OR cell proliferation;cell organization and biogenesis;developmental processes;signal transduction;other biological processes	plasma membrane;other membranes;other cell component	signal transduction activity or receptor binding;other molecular function	4.31095e+06
High	Q14108	Lysosome membrane protein 2 OS=Homo sapiens OX=9606 GN=SCARB2 PE=1 SV=2	8.276	7	3	4	3	478	54.3	5.14	7.72	SCARB2	other metabolic processes;transport;other biological processes	plasma membrane;other membranes;ER/Golgi;other cytoplasmic organelle;other cell component	other molecular function	14681120
High	O75886	Signal transducing adapter molecule 2 OS=Homo sapiens OX=9606 GN=STAM2 PE=1 SV=1	8.203	9	4	4	4	525	58.1	5.07	3.32	STAM2	cell organization and biogenesis;protein metabolism;other metabolic processes;transport;signal transduction	other membranes;cytosol;nucleus;other cytoplasmic organelle;other cell component	other molecular function	9.16696e+06
High	P36915	Guanine nucleotide-binding protein-like 1 OS=Homo sapiens OX=9606 GN=GNL1 PE=1 SV=2	8.163	5	3	4	3	607	68.6	5.8	5.52	GNL1	stress response;signal transduction;other biological processes	non-structural extracellular	other molecular function	1.43273e+07
High	Q9NRR5	Ubiquilin-4 OS=Homo sapiens OX=9606 GN=UBQLN4 PE=1 SV=2	8.03	6	3	3	3	601	63.8	5.22	2.01	UBQLN4	protein metabolism;DNA metabolism;other metabolic processes;stress response;other biological processes	other membranes;cytosol;ER/Golgi;nucleus;other cytoplasmic organelle;other cell component	other molecular function	6.71984e+06
High	P15586	N-acetylglucosamine-6-sulfatase OS=Homo sapiens OX=9606 GN=GNS PE=1 SV=3	7.895	8	4	5	4	552	62	8.31	6.47	GNS	other metabolic processes	non-structural extracellular;other cytoplasmic organelle;other cell component	other molecular function	3.9308e+07
High	Q7Z739	YTH domain-containing family protein 3 OS=Homo sapiens OX=9606 GN=YTHDF3 PE=1 SV=1	7.85	6	3	3	2	585	63.8	9.04	3.4	YTHDF3	cell organization and biogenesis;other biological processes	cytosol;other cell component	translation activity;nucleic acid binding activity	6.59621e+06
High	Q5ZPR3	CD276 antigen OS=Homo sapiens OX=9606 GN=CD276 PE=1 SV=1	7.842	3	1	1	1	534	57.2	4.91	2.05	CD276	signal transduction;other biological processes	plasma membrane;other membranes	signal transduction activity or receptor binding	888392
High	Q9NSK0	Kinesin light chain 4 OS=Homo sapiens OX=9606 GN=KLC4 PE=1 SV=3	7.658	4	2	2	2	619	68.6	6.18	4.53	KLC4	other biological processes	cytoskeleton;other cell component	cytoskeletal activity	2.43249e+06
High	Q7Z5L9	Interferon regulatory factor 2-binding protein 2 OS=Homo sapiens OX=9606 GN=IRF2BP2 PE=1 SV=2	7.641	8	2	2	2	587	61	8.69	7	IRF2BP2	other biological processes	nucleus;other cell component	other molecular function	5.42328e+06
High	O14787	Transportin-2 OS=Homo sapiens OX=9606 GN=TNPO2 PE=1 SV=3	7.628	4	3	5	1	897	101.3	5.01	5.97	TNPO2	transport	nucleus;other cell component	other molecular function
High	Q14152	Eukaryotic translation initiation factor 3 subunit A OS=Homo sapiens OX=9606 GN=EIF3A PE=1 SV=1	7.579	3	3	3	3	1382	166.5	6.79	1.79	EIF3A	cell organization and biogenesis;protein metabolism;other metabolic processes;other biological processes	cytosol;cytoskeleton;translational apparatus;nucleus;other cell component	signal transduction activity or receptor binding;nucleic acid binding activity;other molecular function	3.45429e+06
High	Q8WUM4	Programmed cell death 6-interacting protein OS=Homo sapiens OX=9606 GN=PDCD6IP PE=1 SV=1	7.436	2	2	2	2	868	96	6.52	3.94	PDCD6IP	cell cycle OR cell proliferation;cell organization and biogenesis;protein metabolism;other metabolic processes;transport;other biological processes	non-structural extracellular;plasma membrane;cytosol;cytoskeleton;ER/Golgi;other cytoplasmic organelle;other cell component	signal transduction activity or receptor binding;other molecular function	3.83139e+06
High	B5ME19	Eukaryotic translation initiation factor 3 subunit C-like protein OS=Homo sapiens OX=9606 GN=EIF3CL PE=1 SV=1	7.395	4	4	4	4	914	105.4	5.64	2.08	EIF3CL	cell organization and biogenesis;protein metabolism;other metabolic processes	translational apparatus;other cell component	nucleic acid binding activity;other molecular function	8.13409e+06
High	Q8IZL8	Proline-, glutamic acid- and leucine-rich protein 1 OS=Homo sapiens OX=9606 GN=PELP1 PE=1 SV=2	7.352	3	3	3	3	1130	119.6	4.34	2.07	PELP1	RNA metabolism OR transcription;other metabolic processes;other biological processes	nucleus;other cell component	other molecular function	4.52088e+06
High	P46937	Transcriptional coactivator YAP1 OS=Homo sapiens OX=9606 GN=YAP1 PE=1 SV=2	7.333	6	2	2	2	504	54.4	5.17	4.5	YAP1	cell-cell signaling;cell cycle OR cell proliferation;cell organization and biogenesis;stress response;developmental processes;signal transduction;other biological processes	other membranes;cytosol;nucleus;other cell component	nucleic acid binding activity;other molecular function	2.37993e+06
High	Q9H6S3	Epidermal growth factor receptor kinase substrate 8-like protein 2 OS=Homo sapiens OX=9606 GN=EPS8L2 PE=1 SV=2	7.322	6	3	3	3	715	80.6	6.84	5.21	EPS8L2	signal transduction;other biological processes	plasma membrane;other membranes;cytosol;cytoskeleton;other cell component	cytoskeletal activity	6.77071e+06
High	O14980	Exportin-1 OS=Homo sapiens OX=9606 GN=XPO1 PE=1 SV=1	7.25	3	2	2	2	1071	123.3	6.06	4.74	XPO1	other metabolic processes;transport;other biological processes	other membranes;cytosol;nucleus;other cell component	nucleic acid binding activity;other molecular function	4.81863e+06
High	Q32P28	Prolyl 3-hydroxylase 1 OS=Homo sapiens OX=9606 GN=P3H1 PE=1 SV=2	7.2	7	4	4	4	736	83.3	5.14	3.34	P3H1	protein metabolism;other metabolic processes;developmental processes;other biological processes	ER/Golgi;nucleus;other cell component	other molecular function	4.97323e+06
High	P61247	40S ribosomal protein S3a OS=Homo sapiens OX=9606 GN=RPS3A PE=1 SV=2	7.112	16	4	4	4	264	29.9	9.73	5.2	RPS3A	protein metabolism;other metabolic processes;other biological processes	cytosol;ER/Golgi;translational apparatus;nucleus;other cell component	nucleic acid binding activity;other molecular function	6.24832e+06
High	Q8N163	Cell cycle and apoptosis regulator protein 2 OS=Homo sapiens OX=9606 GN=CCAR2 PE=1 SV=2	6.808	2	2	2	2	923	102.8	5.22	2.83	CCAR2	cell-cell signaling;cell cycle OR cell proliferation;cell organization and biogenesis;RNA metabolism OR transcription;other metabolic processes;stress response;signal transduction;other biological processes	cytoskeleton;mitochondrion;nucleus;other cell component	enzyme regulator activity;other molecular function	4.67007e+06
High	P52594	Arf-GAP domain and FG repeat-containing protein 1 OS=Homo sapiens OX=9606 GN=AGFG1 PE=1 SV=2	6.806	9	4	4	4	562	58.2	8.63	0	AGFG1	cell organization and biogenesis;other metabolic processes;transport	cytosol;nucleus;other cell component	enzyme regulator activity;nucleic acid binding activity;other molecular function	6.02085e+06
High	P19367	Hexokinase-1 OS=Homo sapiens OX=9606 GN=HK1 PE=1 SV=3	6.739	4	3	3	3	917	102.4	6.8	6.15	HK1	other metabolic processes;stress response;other biological processes	other membranes;cytosol;mitochondrion	kinase activity;other molecular function	5.21527e+06
High	P25205	DNA replication licensing factor MCM3 OS=Homo sapiens OX=9606 GN=MCM3 PE=1 SV=3	6.665	4	3	3	3	808	90.9	5.77	0	MCM3	cell cycle OR cell proliferation;cell organization and biogenesis;DNA metabolism;other metabolic processes;stress response;other biological processes	cytoskeleton;nucleus;other cell component	nucleic acid binding activity;other molecular function	4956839
High	P49736	DNA replication licensing factor MCM2 OS=Homo sapiens OX=9606 GN=MCM2 PE=1 SV=4	6.592	3	2	2	2	904	101.8	5.52	4.98	MCM2	cell cycle OR cell proliferation;cell organization and biogenesis;DNA metabolism;other metabolic processes;stress response;other biological processes	nucleus;other cell component	nucleic acid binding activity;other molecular function	1.18615e+07
High	Q9BVG8	Kinesin-like protein KIFC3 OS=Homo sapiens OX=9606 GN=KIFC3 PE=1 SV=4	6.421	3	2	2	2	833	92.7	7.69	3.97	KIFC3	cell adhesion;cell organization and biogenesis;other biological processes	other membranes;cytoskeleton;ER/Golgi;other cell component	cytoskeletal activity;other molecular function	3.92447e+06
High	Q9NQA3	WAS protein family homolog 6 OS=Homo sapiens OX=9606 GN=WASH6P PE=1 SV=3	6.401	6	2	2	2	447	48	5.67	4.28	WASH6P	cell organization and biogenesis;transport;other biological processes	other membranes;cytosol;other cytoplasmic organelle;other cell component	cytoskeletal activity	6527295
High	Q5JTZ9	Alanine--tRNA ligase, mitochondrial OS=Homo sapiens OX=9606 GN=AARS2 PE=1 SV=1	6.367	3	2	2	2	985	107.3	6.27	1.98	AARS2	protein metabolism;RNA metabolism OR transcription;other metabolic processes	mitochondrion	nucleic acid binding activity;other molecular function	1.84869e+06
High	Q96EY7	Pentatricopeptide repeat domain-containing protein 3, mitochondrial OS=Homo sapiens OX=9606 GN=PTCD3 PE=1 SV=3	6.348	4	3	3	3	689	78.5	6.42	4.15	PTCD3	protein metabolism;other metabolic processes;other biological processes	plasma membrane;other membranes;cytosol;mitochondrion;translational apparatus;nucleus	translation activity;nucleic acid binding activity	1.94378e+07
High	O43491	Band 4.1-like protein 2 OS=Homo sapiens OX=9606 GN=EPB41L2 PE=1 SV=1	6.166	4	3	3	3	1005	112.5	5.44	0	EPB41L2	cell cycle OR cell proliferation;cell organization and biogenesis;other biological processes	plasma membrane;other membranes;cytosol;cytoskeleton;nucleus;other cell component	cytoskeletal activity;other molecular function	2.86512e+06
High	Q15642	Cdc42-interacting protein 4 OS=Homo sapiens OX=9606 GN=TRIP10 PE=1 SV=3	6.021	5	3	3	3	601	68.3	5.73	3.54	TRIP10	cell organization and biogenesis;transport;signal transduction;other biological processes	plasma membrane;cytosol;cytoskeleton;ER/Golgi;nucleus;other cytoplasmic organelle;other cell component	other molecular function	6575349
High	Q96SI9	Spermatid perinuclear RNA-binding protein OS=Homo sapiens OX=9606 GN=STRBP PE=1 SV=1	5.595	3	2	2	1	672	73.6	8.72	1.96	STRBP	other biological processes	cytoskeleton;nucleus;other cell component	cytoskeletal activity;nucleic acid binding activity	1.50848e+06
High	P41250	Glycine--tRNA ligase OS=Homo sapiens OX=9606 GN=GARS1 PE=1 SV=3	5.565	5	3	3	3	739	83.1	7.03	2.27	GARS1	protein metabolism;RNA metabolism OR transcription;other metabolic processes	non-structural extracellular;cytosol;mitochondrion;other cell component	other molecular function	5.00677e+06
High	Q8IU81	Interferon regulatory factor 2-binding protein 1 OS=Homo sapiens OX=9606 GN=IRF2BP1 PE=1 SV=1	5.486	4	2	2	2	584	61.6	8.18	2.07	IRF2BP1	protein metabolism;other metabolic processes;other biological processes	nucleus	other molecular function	2.50913e+06
High	Q6PJT7	Zinc finger CCCH domain-containing protein 14 OS=Homo sapiens OX=9606 GN=ZC3H14 PE=1 SV=1	5.407	4	2	2	2	736	82.8	7.31	2.51	ZC3H14	other biological processes	nucleus;other cell component	nucleic acid binding activity;other molecular function	3.52187e+06
High	Q02952	A-kinase anchor protein 12 OS=Homo sapiens OX=9606 GN=AKAP12 PE=1 SV=4	5.35	1	1	1	1	1782	191.4	4.41	3.03	AKAP12	signal transduction;other biological processes	plasma membrane;other membranes;cytosol;cytoskeleton;other cell component	other molecular function	2.03969e+06
High	Q6P4E1	Protein GOLM2 OS=Homo sapiens OX=9606 GN=GOLM2 PE=1 SV=2	5.227	4	1	1	1	436	49.5	5.29	2.59	GOLM2		other membranes;ER/Golgi
High	Q00613	Heat shock factor protein 1 OS=Homo sapiens OX=9606 GN=HSF1 PE=1 SV=1	5.117	5	2	2	2	529	57.2	5.19	4.16	HSF1	cell organization and biogenesis;DNA metabolism;RNA metabolism OR transcription;other metabolic processes;stress response;transport;signal transduction;other biological processes	cytosol;cytoskeleton;nucleus;other cell component	nucleic acid binding activity;other molecular function	2.62542e+06
High	O95905	Protein ecdysoneless homolog OS=Homo sapiens OX=9606 GN=ECD PE=1 SV=1	5.097	3	2	2	2	644	72.7	4.87	2.38	ECD	cell cycle OR cell proliferation;RNA metabolism OR transcription;other metabolic processes;other biological processes	cytosol;nucleus;other cell component	other molecular function	4.41555e+06
High	Q8TE77	Protein phosphatase Slingshot homolog 3 OS=Homo sapiens OX=9606 GN=SSH3 PE=1 SV=2	5.09	5	3	3	3	659	73	5.3	0	SSH3	cell organization and biogenesis;protein metabolism;other metabolic processes	cytoskeleton;nucleus;other cell component	cytoskeletal activity;other molecular function	4.20092e+06
High	O00471	Exocyst complex component 5 OS=Homo sapiens OX=9606 GN=EXOC5 PE=1 SV=1	5.044	3	2	2	2	708	81.8	6.71	4.99	EXOC5	cell cycle OR cell proliferation;cell organization and biogenesis;transport;other biological processes	cytosol;other cell component	other molecular function	4.95074e+06
High	O94906	Pre-mRNA-processing factor 6 OS=Homo sapiens OX=9606 GN=PRPF6 PE=1 SV=1	5.014	2	2	2	2	941	106.9	8.25	3.72	PRPF6	cell organization and biogenesis;RNA metabolism OR transcription;other metabolic processes;other biological processes	nucleus	nucleic acid binding activity;other molecular function	3.13648e+06
High	Q8N7H5	RNA polymerase II-associated factor 1 homolog OS=Homo sapiens OX=9606 GN=PAF1 PE=1 SV=2	5.012	7	3	3	3	531	59.9	4.63	3.48	PAF1	cell-cell signaling;protein metabolism;RNA metabolism OR transcription;other metabolic processes;developmental processes;signal transduction;other biological processes	other membranes;nucleus;other cell component	other molecular function	4.11359e+06
High	P78344	Eukaryotic translation initiation factor 4 gamma 2 OS=Homo sapiens OX=9606 GN=EIF4G2 PE=1 SV=1	4.99	2	2	2	2	907	102.3	7.14	0	EIF4G2	protein metabolism;other metabolic processes;other biological processes	cytosol;translational apparatus	nucleic acid binding activity	2.95555e+06
High	P83436	Conserved oligomeric Golgi complex subunit 7 OS=Homo sapiens OX=9606 GN=COG7 PE=1 SV=1	4.78	4	3	3	3	770	86.3	5.47	3.3	COG7	cell organization and biogenesis;protein metabolism;other metabolic processes;transport;other biological processes	other membranes;ER/Golgi;nucleus;other cell component		5.94252e+06
High	Q9Y6W5	Actin-binding protein WASF2 OS=Homo sapiens OX=9606 GN=WASF2 PE=1 SV=3	4.732	3	1	1	1	498	54.3	5.53	2.14	WASF2	cell cycle OR cell proliferation;cell organization and biogenesis;transport;developmental processes;signal transduction;other biological processes	plasma membrane;other membranes;cytosol;cytoskeleton;other cytoplasmic organelle;other cell component	cytoskeletal activity;other molecular function	3.12584e+06
High	Q9UKG1	DCC-interacting protein 13-alpha OS=Homo sapiens OX=9606 GN=APPL1 PE=1 SV=1	4.728	4	2	2	2	709	79.6	5.41	2.08	APPL1	cell cycle OR cell proliferation;cell organization and biogenesis;transport;signal transduction;other biological processes	plasma membrane;other membranes;cytosol;nucleus;other cytoplasmic organelle;other cell component	cytoskeletal activity;other molecular function	2.67984e+06
High	Q29983	MHC class I polypeptide-related sequence A OS=Homo sapiens OX=9606 GN=MICA PE=1 SV=1	4.703	5	2	3	2	383	42.9	6.98	3.38	MICA	stress response;other biological processes	non-structural extracellular;plasma membrane;other membranes;other cell component	signal transduction activity or receptor binding;other molecular function	9.11526e+06
High	Q86YP4	Transcriptional repressor p66-alpha OS=Homo sapiens OX=9606 GN=GATAD2A PE=1 SV=1	4.674	4	2	2	2	633	68	9.94	1.93	GATAD2A	cell organization and biogenesis;protein metabolism;DNA metabolism;other metabolic processes;other biological processes	nucleus	nucleic acid binding activity;other molecular function	4.0054e+06
High	Q9UN86	Ras GTPase-activating protein-binding protein 2 OS=Homo sapiens OX=9606 GN=G3BP2 PE=1 SV=2	4.653	6	2	2	2	482	54.1	5.55	1.72	G3BP2	cell organization and biogenesis;stress response;transport;signal transduction;other biological processes	cytosol;other cell component	nucleic acid binding activity;other molecular function	4.32394e+06
High	Q8IYI6	Exocyst complex component 8 OS=Homo sapiens OX=9606 GN=EXOC8 PE=1 SV=2	4.57	4	2	2	2	725	81.7	5.49	3.73	EXOC8	cell cycle OR cell proliferation;cell organization and biogenesis;transport;other biological processes	plasma membrane;other membranes;cytosol;other cytoplasmic organelle;other cell component	other molecular function	1.6715e+06
High	P41214	Eukaryotic translation initiation factor 2D OS=Homo sapiens OX=9606 GN=EIF2D PE=1 SV=3	4.496	4	2	2	2	584	64.7	7.65	3.76	EIF2D	cell organization and biogenesis;protein metabolism;other metabolic processes;transport;other biological processes	cytosol;nucleus;other cell component	nucleic acid binding activity;other molecular function	4.8804e+06
High	Q9Y4L1	Hypoxia up-regulated protein 1 OS=Homo sapiens OX=9606 GN=HYOU1 PE=1 SV=1	4.494	3	2	2	2	999	111.3	5.22	3.62	HYOU1	protein metabolism;other metabolic processes;stress response;transport;other biological processes	non-structural extracellular;ER/Golgi;other cell component	other molecular function	2.62893e+06
High	Q9Y5A7	NEDD8 ultimate buster 1 OS=Homo sapiens OX=9606 GN=NUB1 PE=1 SV=2	4.36	3	2	2	2	615	70.5	5.96	0	NUB1	protein metabolism;other metabolic processes;stress response;other biological processes	cytosol;nucleus		4808305
High	Q9Y5A9	YTH domain-containing family protein 2 OS=Homo sapiens OX=9606 GN=YTHDF2 PE=1 SV=2	4.337	4	2	2	1	579	62.3	8.79	0	YTHDF2	cell cycle OR cell proliferation;cell organization and biogenesis;RNA metabolism OR transcription;other metabolic processes;stress response;developmental processes;other biological processes	cytosol;cytoskeleton;nucleus;other cell component	nucleic acid binding activity	2.6136e+06
High	Q01082	Spectrin beta chain, non-erythrocytic 1 OS=Homo sapiens OX=9606 GN=SPTBN1 PE=1 SV=2	4.319	1	2	2	2	2364	274.4	5.57	1.77	SPTBN1	cell cycle OR cell proliferation;cell organization and biogenesis;transport;developmental processes;other biological processes	plasma membrane;other membranes;cytosol;cytoskeleton;nucleus;other cell component	cytoskeletal activity;other molecular function	3.57151e+06
High	Q6SPF0	Sterile alpha motif domain-containing protein 1 OS=Homo sapiens OX=9606 GN=SAMD1 PE=1 SV=1	4.314	4	2	2	2	538	56	7.58	4.13	SAMD1	cell organization and biogenesis;protein metabolism;other metabolic processes;other biological processes	non-structural extracellular;nucleus;other cell component	other molecular function	3.19341e+06
High	Q5T9A4	ATPase family AAA domain-containing protein 3B OS=Homo sapiens OX=9606 GN=ATAD3B PE=1 SV=1	4.267	3	2	2	2	648	72.5	9.2	4.3	ATAD3B	cell organization and biogenesis	plasma membrane;other membranes;mitochondrion	other molecular function	5.64831e+06
High	P05023	Sodium/potassium-transporting ATPase subunit alpha-1 OS=Homo sapiens OX=9606 GN=ATP1A1 PE=1 SV=1	4.259	2	2	2	2	1023	112.8	5.49	0	ATP1A1	transport;other biological processes	plasma membrane;other membranes;cytoskeleton;ER/Golgi;other cell component	transporter activity;other molecular function	2055877
High	Q5TC84	Opioid growth factor receptor-like protein 1 OS=Homo sapiens OX=9606 GN=OGFRL1 PE=2 SV=1	4.254	6	2	2	2	451	51.2	6.13	1.92	OGFRL1		other membranes	other molecular function	908229
High	Q9UH65	Switch-associated protein 70 OS=Homo sapiens OX=9606 GN=SWAP70 PE=1 SV=1	4.067	4	2	2	2	585	69	5.87	2.09	SWAP70	cell organization and biogenesis;DNA metabolism;other metabolic processes;developmental processes;other biological processes	plasma membrane;other membranes;cytosol;cytoskeleton;nucleus;other cell component	enzyme regulator activity;nucleic acid binding activity;other molecular function	1.10229e+06
High	O14777	Kinetochore protein NDC80 homolog OS=Homo sapiens OX=9606 GN=NDC80 PE=1 SV=1	4.066	3	2	2	2	642	73.9	5.6	1.92	NDC80	cell cycle OR cell proliferation;cell organization and biogenesis;signal transduction;other biological processes	cytosol;cytoskeleton;nucleus;other cell component	other molecular function	3.08905e+06
High	P49757	Protein numb homolog OS=Homo sapiens OX=9606 GN=NUMB PE=1 SV=2	4.035	3	2	2	2	651	70.8	8.51	1.85	NUMB	cell cycle OR cell proliferation;cell organization and biogenesis;developmental processes;other biological processes	plasma membrane;other membranes;other cytoplasmic organelle;other cell component	other molecular function	3.24517e+06
High	P50570	Dynamin-2 OS=Homo sapiens OX=9606 GN=DNM2 PE=1 SV=2	4.031	1	1	1	1	870	98	7.44	1.62	DNM2	cell cycle OR cell proliferation;cell organization and biogenesis;transport;developmental processes;signal transduction;other biological processes	plasma membrane;other membranes;cytosol;cytoskeleton;ER/Golgi;nucleus;other cytoplasmic organelle;other cell component	signal transduction activity or receptor binding;cytoskeletal activity;other molecular function	1.32019e+06
High	Q13416	Origin recognition complex subunit 2 OS=Homo sapiens OX=9606 GN=ORC2 PE=1 SV=2	3.979	2	1	1	1	577	65.9	6.51	2.37	ORC2	DNA metabolism;other metabolic processes;other biological processes	cytoskeleton;nucleus;other cell component	nucleic acid binding activity	1.03083e+06
High	O60437	Periplakin OS=Homo sapiens OX=9606 GN=PPL PE=1 SV=4	3.951	1	1	1	1	1756	204.6	5.6	2.04	PPL	cell organization and biogenesis;stress response;other biological processes	plasma membrane;other membranes;cytosol;cytoskeleton;other cell component	cytoskeletal activity;other molecular function
High	Q06124	Tyrosine-protein phosphatase non-receptor type 11 OS=Homo sapiens OX=9606 GN=PTPN11 PE=1 SV=3	3.881	3	2	2	2	593	68	7.3	3.75	PTPN11	cell cycle OR cell proliferation;cell organization and biogenesis;protein metabolism;other metabolic processes;stress response;developmental processes;signal transduction;other biological processes	cytosol;nucleus;other cell component	signal transduction activity or receptor binding;other molecular function	4.02842e+06
High	Q7Z2W4	Zinc finger CCCH-type antiviral protein 1 OS=Homo sapiens OX=9606 GN=ZC3HAV1 PE=1 SV=3	3.847	3	2	2	2	902	101.4	8.4	0	ZC3HAV1	stress response;other biological processes	cytosol;nucleus;other cell component	other molecular function	4.10153e+06
High	Q9UBT7	Alpha-catulin OS=Homo sapiens OX=9606 GN=CTNNAL1 PE=1 SV=2	3.81	3	2	2	2	734	81.8	6.64	2.15	CTNNAL1	cell adhesion;signal transduction	plasma membrane;other membranes;cytosol;cytoskeleton	cytoskeletal activity;other molecular function	3.23145e+06
High	Q04637	Eukaryotic translation initiation factor 4 gamma 1 OS=Homo sapiens OX=9606 GN=EIF4G1 PE=1 SV=4	3.777	1	2	2	2	1599	175.4	5.33	0	EIF4G1	protein metabolism;other metabolic processes;stress response;developmental processes;other biological processes	cytosol;translational apparatus;nucleus;other cell component	nucleic acid binding activity;other molecular function	3503096
High	O14964	Hepatocyte growth factor-regulated tyrosine kinase substrate OS=Homo sapiens OX=9606 GN=HGS PE=1 SV=1	3.759	2	1	1	1	777	86.1	6.16	2.52	HGS	cell organization and biogenesis;protein metabolism;other metabolic processes;transport;signal transduction;other biological processes	other membranes;cytosol;other cytoplasmic organelle;other cell component	other molecular function	1.72645e+06
High	Q9H9E3	Conserved oligomeric Golgi complex subunit 4 OS=Homo sapiens OX=9606 GN=COG4 PE=1 SV=3	3.738	4	2	2	2	785	89	5.19	0	COG4	cell organization and biogenesis;other metabolic processes;transport	other membranes;cytosol;ER/Golgi	other molecular function	1.29656e+06
High	P49848	Transcription initiation factor TFIID subunit 6 OS=Homo sapiens OX=9606 GN=TAF6 PE=1 SV=1	3.719	2	1	1	1	677	72.6	8.6	2.02	TAF6	cell organization and biogenesis;protein metabolism;RNA metabolism OR transcription;other metabolic processes;other biological processes	cytosol;nucleus;other cell component	signal transduction activity or receptor binding;nucleic acid binding activity;other molecular function	966772
High	Q92896	Golgi apparatus protein 1 OS=Homo sapiens OX=9606 GN=GLG1 PE=1 SV=2	3.664	1	1	1	1	1179	134.5	6.9	2.06	GLG1	protein metabolism;other metabolic processes;developmental processes;signal transduction;other biological processes	extracellular matrix;plasma membrane;other membranes;cytoskeleton;ER/Golgi	signal transduction activity or receptor binding;other molecular function	1.40644e+06
High	P09874	Poly [ADP-ribose] polymerase 1 OS=Homo sapiens OX=9606 GN=PARP1 PE=1 SV=4	3.526	2	2	2	2	1014	113	8.88	2.1	PARP1	cell organization and biogenesis;protein metabolism;DNA metabolism;RNA metabolism OR transcription;other metabolic processes;stress response;signal transduction;other biological processes	cytosol;mitochondrion;nucleus;other cell component	enzyme regulator activity;nucleic acid binding activity;other molecular function	6.35701e+06
High	Q9H5N1	Rab GTPase-binding effector protein 2 OS=Homo sapiens OX=9606 GN=RABEP2 PE=1 SV=2	3.506	2	1	1	1	569	63.5	4.78	2.46	RABEP2	cell cycle OR cell proliferation;cell organization and biogenesis;transport;signal transduction;other biological processes	cytosol;cytoskeleton;other cytoplasmic organelle;other cell component	signal transduction activity or receptor binding;enzyme regulator activity	1.5407e+06
High	P29353	SHC-transforming protein 1 OS=Homo sapiens OX=9606 GN=SHC1 PE=1 SV=4	3.488	3	1	1	1	583	62.8	6.44	2.08	SHC1	cell adhesion;cell organization and biogenesis;stress response;developmental processes;signal transduction;other biological processes	plasma membrane;other membranes;cytosol;mitochondrion;other cell component	signal transduction activity or receptor binding;other molecular function
High	A0A087WW87	Immunoglobulin kappa variable 2-40 OS=Homo sapiens OX=9606 GN=IGKV2-40 PE=3 SV=2	3.462	11	1	1	1	121	13.3	4.61	2.72	IGKV2-40	other biological processes	non-structural extracellular;plasma membrane;other membranes;other cell component		6.49068e+06
High	P12273	Prolactin-inducible protein OS=Homo sapiens OX=9606 GN=PIP PE=1 SV=1	3.367	8	1	1	1	146	16.6	8.05	2.46	PIP	protein metabolism;other biological processes	non-structural extracellular;nucleus	cytoskeletal activity;other molecular function	1.48704e+06
High	Q16778	Histone H2B type 2-E OS=Homo sapiens OX=9606 GN=H2BC21 PE=1 SV=3	3.343	16	2	2	2	126	13.9	10.32	1.82	H2BC21	cell organization and biogenesis;stress response	non-structural extracellular;cytosol;nucleus;other cell component	nucleic acid binding activity;other molecular function	4645644
High	P84098	60S ribosomal protein L19 OS=Homo sapiens OX=9606 GN=RPL19 PE=1 SV=1	3.292	9	2	2	2	196	23.5	11.47	2.15	RPL19	protein metabolism;other metabolic processes	cytosol;translational apparatus;nucleus;other cell component	other molecular function	7.4843e+06
High	Q5T8D3	Acyl-CoA-binding domain-containing protein 5 OS=Homo sapiens OX=9606 GN=ACBD5 PE=1 SV=1	3.242	2	1	1	1	534	60.1	5.33	1.9	ACBD5	other metabolic processes	other membranes;cytosol;nucleus;other cytoplasmic organelle;other cell component	other molecular function	2924760
High	O94888	UBX domain-containing protein 7 OS=Homo sapiens OX=9606 GN=UBXN7 PE=1 SV=2	3.174	3	1	1	1	489	54.8	5.16	1.97	UBXN7	protein metabolism;other metabolic processes	other membranes;cytosol;ER/Golgi;nucleus	other molecular function	1.64211e+06
High	P36578	60S ribosomal protein L4 OS=Homo sapiens OX=9606 GN=RPL4 PE=1 SV=5	3.156	3	1	1	1	427	47.7	11.06	2.44	RPL4	protein metabolism;other metabolic processes	cytosol;ER/Golgi;translational apparatus;nucleus;other cell component	other molecular function	3.3652e+06
High	Q9BVS4	Serine/threonine-protein kinase RIO2 OS=Homo sapiens OX=9606 GN=RIOK2 PE=1 SV=2	3.146	4	2	2	2	552	63.2	5.94	1.76	RIOK2	cell cycle OR cell proliferation;protein metabolism;RNA metabolism OR transcription;other metabolic processes;other biological processes	cytosol;nucleus;other cell component	kinase activity;other molecular function	3.06572e+06
High	Q8IXB1	DnaJ homolog subfamily C member 10 OS=Homo sapiens OX=9606 GN=DNAJC10 PE=1 SV=2	3.13	2	2	2	2	793	91	7.18	0	DNAJC10	protein metabolism;other metabolic processes;stress response;signal transduction;other biological processes	ER/Golgi	other molecular function	2.62618e+06
High	P00338	L-lactate dehydrogenase A chain OS=Homo sapiens OX=9606 GN=LDHA PE=1 SV=2	3.125	6	2	2	2	332	36.7	8.27	3.56	LDHA	other metabolic processes	cytosol;mitochondrion;other cell component	other molecular function	3.51693e+06
High	O43663	Protein regulator of cytokinesis 1 OS=Homo sapiens OX=9606 GN=PRC1 PE=1 SV=2	3.116	2	1	1	1	620	71.6	6.68	2.05	PRC1	cell cycle OR cell proliferation;cell organization and biogenesis;other biological processes	plasma membrane;other membranes;cytosol;cytoskeleton;nucleus;other cell component	cytoskeletal activity;other molecular function	1.44546e+06
High	Q6UN15	Pre-mRNA 3'-end-processing factor FIP1 OS=Homo sapiens OX=9606 GN=FIP1L1 PE=1 SV=1	3.073	2	1	1	1	594	66.5	5.59	2.31	FIP1L1	RNA metabolism OR transcription;other metabolic processes	cytosol;nucleus		1.33668e+06
High	A0MZ66	Shootin-1 OS=Homo sapiens OX=9606 GN=SHTN1 PE=1 SV=4	3.071	1	1	1	1	631	71.6	5.33	1.97	SHTN1	cell cycle OR cell proliferation;cell organization and biogenesis;developmental processes;signal transduction;other biological processes	cytoskeleton;other cell component	cytoskeletal activity;other molecular function	1.64124e+06
High	P49321	Nuclear autoantigenic sperm protein OS=Homo sapiens OX=9606 GN=NASP PE=1 SV=2	3.064	3	2	2	2	788	85.2	4.3	0	NASP	cell cycle OR cell proliferation;cell organization and biogenesis;DNA metabolism;other metabolic processes;transport;developmental processes;other biological processes	nucleus;other cell component	other molecular function	3.644e+06
High	O94979	Protein transport protein Sec31A OS=Homo sapiens OX=9606 GN=SEC31A PE=1 SV=3	3.043	1	1	1	1	1220	132.9	6.89	2.23	SEC31A	cell organization and biogenesis;transport;other biological processes	other membranes;cytosol;ER/Golgi;other cell component	other molecular function	1.81563e+06
High	Q13586	Stromal interaction molecule 1 OS=Homo sapiens OX=9606 GN=STIM1 PE=1 SV=3	3.034	2	1	1	1	685	77.4	6.67	2.18	STIM1	transport;other biological processes	plasma membrane;other membranes;cytosol;cytoskeleton;ER/Golgi	cytoskeletal activity;other molecular function	961870
High	P00533	Epidermal growth factor receptor OS=Homo sapiens OX=9606 GN=EGFR PE=1 SV=2	2.996	2	2	2	2	1210	134.2	6.68	1.76	EGFR	cell adhesion;cell cycle OR cell proliferation;cell organization and biogenesis;protein metabolism;other metabolic processes;stress response;developmental processes;signal transduction;other biological processes	non-structural extracellular;plasma membrane;other membranes;ER/Golgi;nucleus;other cytoplasmic organelle;other cell component	enzyme regulator activity;cytoskeletal activity;nucleic acid binding activity;kinase activity;other molecular function	3.34267e+06
High	Q96G46	tRNA-dihydrouridine(47) synthase [NAD(P)(+)]-like OS=Homo sapiens OX=9606 GN=DUS3L PE=1 SV=2	2.994	3	1	2	1	650	72.5	8.05	2.54	DUS3L	RNA metabolism OR transcription;other metabolic processes;other biological processes		other molecular function
High	P23246	Splicing factor, proline- and glutamine-rich OS=Homo sapiens OX=9606 GN=SFPQ PE=1 SV=2	2.963	2	1	1	1	707	76.1	9.44	2.13	SFPQ	cell organization and biogenesis;DNA metabolism;RNA metabolism OR transcription;other metabolic processes;stress response;other biological processes	cytosol;nucleus;other cell component	nucleic acid binding activity;other molecular function	1.22027e+06
High	Q15393	Splicing factor 3B subunit 3 OS=Homo sapiens OX=9606 GN=SF3B3 PE=1 SV=4	2.945	1	1	1	1	1217	135.5	5.26	2.26	SF3B3	cell organization and biogenesis;protein metabolism;RNA metabolism OR transcription;other metabolic processes;other biological processes	nucleus;other cell component	nucleic acid binding activity;other molecular function	3.69419e+06
High	Q92542	Nicastrin OS=Homo sapiens OX=9606 GN=NCSTN PE=1 SV=2	2.922	2	1	1	1	709	78.4	5.99	0	NCSTN	cell cycle OR cell proliferation;protein metabolism;other metabolic processes;developmental processes;signal transduction;other biological processes	plasma membrane;other membranes;mitochondrion;ER/Golgi;other cytoplasmic organelle;other cell component	signal transduction activity or receptor binding;other molecular function	2.7001e+06
High	Q99543	DnaJ homolog subfamily C member 2 OS=Homo sapiens OX=9606 GN=DNAJC2 PE=1 SV=4	2.891	2	1	1	1	621	72	8.7	1.68	DNAJC2	cell organization and biogenesis;protein metabolism;DNA metabolism;other metabolic processes;other biological processes	other membranes;cytosol;nucleus;other cell component	translation activity;other molecular function	655818
High	P23588	Eukaryotic translation initiation factor 4B OS=Homo sapiens OX=9606 GN=EIF4B PE=1 SV=2	2.858	3	1	1	1	611	69.1	5.73	2.54	EIF4B	protein metabolism;other metabolic processes;other biological processes	cytosol;translational apparatus	nucleic acid binding activity	4.41729e+06
High	P62263	40S ribosomal protein S14 OS=Homo sapiens OX=9606 GN=RPS14 PE=1 SV=3	2.738	7	1	1	1	151	16.3	10.05	2.03	RPS14	cell organization and biogenesis;protein metabolism;RNA metabolism OR transcription;other metabolic processes;other biological processes	cytosol;translational apparatus;nucleus;other cell component	nucleic acid binding activity;other molecular function	1.09699e+06
High	P81605	Dermcidin OS=Homo sapiens OX=9606 GN=DCD PE=1 SV=2	2.709	10	1	1	1	110	11.3	6.54	1.94	DCD	protein metabolism;stress response;transport;other biological processes	non-structural extracellular;other membranes	transporter activity;other molecular function	7859306
High	Q13247	Serine/arginine-rich splicing factor 6 OS=Homo sapiens OX=9606 GN=SRSF6 PE=1 SV=2	2.637	3	1	1	1	344	39.6	11.43	0	SRSF6	cell organization and biogenesis;RNA metabolism OR transcription;other metabolic processes;other biological processes	nucleus	nucleic acid binding activity	3.19912e+06
High	Q86Y56	Dynein axonemal assembly factor 5 OS=Homo sapiens OX=9606 GN=DNAAF5 PE=1 SV=4	2.599	1	1	1	1	855	93.5	6.42	2.38	DNAAF5	cell cycle OR cell proliferation;cell organization and biogenesis;other biological processes	other cell component	other molecular function	2.519e+06
High	Q16656	Nuclear respiratory factor 1 OS=Homo sapiens OX=9606 GN=NRF1 PE=1 SV=1	2.571	2	1	1	1	503	53.5	5.05	1.78	NRF1	other biological processes	cytosol;nucleus	nucleic acid binding activity;other molecular function	2391361
High	Q15042	Rab3 GTPase-activating protein catalytic subunit OS=Homo sapiens OX=9606 GN=RAB3GAP1 PE=1 SV=3	2.536	1	1	1	1	981	110.5	5.55	1.69	RAB3GAP1	cell-cell signaling;cell organization and biogenesis;developmental processes;signal transduction;other biological processes	other membranes;cytosol;ER/Golgi;other cell component	enzyme regulator activity;other molecular function	1.59557e+06
High	P40424	Pre-B-cell leukemia transcription factor 1 OS=Homo sapiens OX=9606 GN=PBX1 PE=1 SV=1	2.493	6	1	1	1	430	46.6	7.03	0	PBX1	cell cycle OR cell proliferation;other metabolic processes;developmental processes;other biological processes	nucleus;other cell component	nucleic acid binding activity;other molecular function
High	Q8WUT4	Leucine-rich repeat neuronal protein 4 OS=Homo sapiens OX=9606 GN=LRRN4 PE=1 SV=3	2.49	1	1	1	1	740	78.8	7.2	1.89	LRRN4	other biological processes	plasma membrane;other membranes		4.26184e+06
High	P48960	Adhesion G protein-coupled receptor E5 OS=Homo sapiens OX=9606 GN=ADGRE5 PE=1 SV=4	2.463	2	1	1	1	835	91.8	6.87	2.41	ADGRE5	cell adhesion;cell-cell signaling;stress response;signal transduction;other biological processes	plasma membrane;other membranes	other molecular function
High	P62269	40S ribosomal protein S18 OS=Homo sapiens OX=9606 GN=RPS18 PE=1 SV=3	2.378	5	1	1	1	152	17.7	10.99	1.82	RPS18	protein metabolism;other metabolic processes	cytosol;translational apparatus;nucleus;other cell component	nucleic acid binding activity;other molecular function	2.05925e+06
High	P18124	60S ribosomal protein L7 OS=Homo sapiens OX=9606 GN=RPL7 PE=1 SV=1	2.336	4	1	1	1	248	29.2	10.65	1.79	RPL7	protein metabolism;RNA metabolism OR transcription;other metabolic processes;other biological processes	cytosol;translational apparatus;other cell component	nucleic acid binding activity;other molecular function	2285615
High	P06733	Alpha-enolase OS=Homo sapiens OX=9606 GN=ENO1 PE=1 SV=2	2.292	3	1	1	1	434	47.1	7.39	0	ENO1	other metabolic processes;other biological processes	plasma membrane;other membranes;cytosol;cytoskeleton;nucleus;other cell component	nucleic acid binding activity;other molecular function	1.57338e+06
High	P07195	L-lactate dehydrogenase B chain OS=Homo sapiens OX=9606 GN=LDHB PE=1 SV=2	2.273	5	1	1	1	334	36.6	6.05	0	LDHB	other metabolic processes	other membranes;cytosol;mitochondrion;other cell component	other molecular function	821363
High	O15042	U2 snRNP-associated SURP motif-containing protein OS=Homo sapiens OX=9606 GN=U2SURP PE=1 SV=2	2.24	1	1	1	1	1029	118.2	8.47	1.88	U2SURP	RNA metabolism OR transcription;other metabolic processes	nucleus		1.34098e+06
High	P18887	DNA repair protein XRCC1 OS=Homo sapiens OX=9606 GN=XRCC1 PE=1 SV=3	2.23	2	1	1	1	633	69.5	6.28	2.58	XRCC1	cell organization and biogenesis;DNA metabolism;other metabolic processes;stress response;developmental processes;other biological processes	nucleus;other cell component	nucleic acid binding activity;other molecular function	3.59256e+06
High	Q8TAT6	Nuclear protein localization protein 4 homolog OS=Homo sapiens OX=9606 GN=NPLOC4 PE=1 SV=3	2.21	2	1	1	1	608	68.1	6.38	2.54	NPLOC4	cell organization and biogenesis;protein metabolism;other metabolic processes;stress response;transport;other biological processes	other membranes;cytosol;ER/Golgi;nucleus;other cell component	other molecular function	1.32447e+06
High	Q13153	Serine/threonine-protein kinase PAK 1 OS=Homo sapiens OX=9606 GN=PAK1 PE=1 SV=2	2.199	2	1	1	1	545	60.6	5.76	0	PAK1	cell cycle OR cell proliferation;cell organization and biogenesis;protein metabolism;other metabolic processes;stress response;transport;developmental processes;signal transduction;other biological processes	plasma membrane;other membranes;cytosol;cytoskeleton;nucleus;other cell component	cytoskeletal activity;kinase activity;other molecular function	1.69405e+06
High	Q15025	TNFAIP3-interacting protein 1 OS=Homo sapiens OX=9606 GN=TNIP1 PE=1 SV=2	2.156	2	1	1	1	636	71.8	6.62	0	TNIP1	cell adhesion;protein metabolism;other metabolic processes;stress response;signal transduction;other biological processes	cytosol;nucleus	other molecular function	1.41001e+06
High	Q5JRX3	Presequence protease, mitochondrial OS=Homo sapiens OX=9606 GN=PITRM1 PE=1 SV=3	2.142	1	1	1	1	1037	117.3	6.92	1.82	PITRM1	cell organization and biogenesis;protein metabolism;other metabolic processes;transport	mitochondrion	enzyme regulator activity;other molecular function	1.05976e+06
High	O95793	Double-stranded RNA-binding protein Staufen homolog 1 OS=Homo sapiens OX=9606 GN=STAU1 PE=1 SV=2	2.14	2	1	1	1	577	63.1	9.44	0	STAU1	cell organization and biogenesis;stress response;transport;other biological processes	plasma membrane;other membranes;cytosol;cytoskeleton;ER/Golgi;other cell component	nucleic acid binding activity;other molecular function	945240
High	Q9UBL3	Set1/Ash2 histone methyltransferase complex subunit ASH2 OS=Homo sapiens OX=9606 GN=ASH2L PE=1 SV=1	2.106	1	1	1	1	628	68.7	5.69	0	ASH2L	cell organization and biogenesis;protein metabolism;other metabolic processes;stress response;other biological processes	nucleus;other cell component	nucleic acid binding activity;other molecular function	1.92487e+06
High	Q5M9N0	Coiled-coil domain-containing protein 158 OS=Homo sapiens OX=9606 GN=CCDC158 PE=1 SV=2	2.093	2	1	4	1	1113	127.1	6.46	0	CCDC158				3.1924e+06
High	P16402	Histone H1.3 OS=Homo sapiens OX=9606 GN=H1-3 PE=1 SV=2	2.083	5	1	1	1	221	22.3	11.02	0	H1-3	cell organization and biogenesis;other biological processes	nucleus;other cell component	nucleic acid binding activity;other molecular function
High	Q8NFR7	Coiled-coil domain-containing protein 148 OS=Homo sapiens OX=9606 GN=CCDC148 PE=1 SV=2	2.038	4	1	1	1	591	71	8.87	0	CCDC148
High	P49368	T-complex protein 1 subunit gamma OS=Homo sapiens OX=9606 GN=CCT3 PE=1 SV=4	2.012	2	1	1	1	545	60.5	6.49	1.66	CCT3	cell organization and biogenesis;protein metabolism;other metabolic processes;transport;other biological processes	cytosol;cytoskeleton;other cell component	other molecular function
High	Q8TEX9	Importin-4 OS=Homo sapiens OX=9606 GN=IPO4 PE=1 SV=2	2.011	1	1	1	1	1081	118.6	4.96	0	IPO4	transport;other biological processes	nucleus;other cell component	other molecular function	2.83228e+06
High	P62917	60S ribosomal protein L8 OS=Homo sapiens OX=9606 GN=RPL8 PE=1 SV=2	2.004	4	1	1	1	257	28	11.03	2.57	RPL8	protein metabolism;other metabolic processes	cytosol;translational apparatus;other cell component	nucleic acid binding activity;other molecular function	2709600
High	Q13573	SNW domain-containing protein 1 OS=Homo sapiens OX=9606 GN=SNW1 PE=1 SV=1	1.947	2	1	1	1	536	61.5	9.52	0	SNW1	RNA metabolism OR transcription;other metabolic processes;stress response;signal transduction;other biological processes	nucleus	signal transduction activity or receptor binding;other molecular function	1.1209e+06
High	Q8NC44	Reticulophagy regulator 2 OS=Homo sapiens OX=9606 GN=RETREG2 PE=1 SV=3	1.932	1	1	1	1	543	57.8	4.45	1.86	RETREG2	cell organization and biogenesis;other metabolic processes	other membranes;ER/Golgi	other molecular function	2665248
High	Q02809	Procollagen-lysine,2-oxoglutarate 5-dioxygenase 1 OS=Homo sapiens OX=9606 GN=PLOD1 PE=1 SV=2	1.874	2	1	1	1	727	83.5	6.95	0	PLOD1	protein metabolism;other metabolic processes;stress response;other biological processes	other membranes;ER/Golgi;other cell component	other molecular function	2.21626e+06
High	Q9NUQ3	Gamma-taxilin OS=Homo sapiens OX=9606 GN=TXLNG PE=1 SV=2	1.869	2	1	1	1	528	60.5	7.52	2.47	TXLNG	cell cycle OR cell proliferation;other biological processes	other membranes;cytosol;nucleus	other molecular function	1.51467e+06
High	Q13641	Trophoblast glycoprotein OS=Homo sapiens OX=9606 GN=TPBG PE=1 SV=1	1.834	3	1	1	1	420	46	6.83	0	TPBG	cell adhesion;cell-cell signaling;cell cycle OR cell proliferation;cell organization and biogenesis;developmental processes;other biological processes	plasma membrane;other membranes;ER/Golgi;other cell component		2.18934e+06
High	P23497	Nuclear autoantigen Sp-100 OS=Homo sapiens OX=9606 GN=SP100 PE=1 SV=3	1.832	1	1	1	1	879	100.4	8.22	0	SP100	cell organization and biogenesis;DNA metabolism;stress response;signal transduction;other biological processes	nucleus;other cell component	nucleic acid binding activity;other molecular function	1.02727e+06
High	P25311	Zinc-alpha-2-glycoprotein OS=Homo sapiens OX=9606 GN=AZGP1 PE=1 SV=2	1.826	3	1	1	1	298	34.2	6.05	1.76	AZGP1	cell adhesion;transport;other biological processes	non-structural extracellular;plasma membrane;other membranes	transporter activity;other molecular function	4.49798e+06
High	Q9UGP8	Translocation protein SEC63 homolog OS=Homo sapiens OX=9606 GN=SEC63 PE=1 SV=2	1.821	1	1	1	1	760	87.9	5.31	1.95	SEC63	other metabolic processes;transport;developmental processes	other membranes;ER/Golgi	transporter activity;other molecular function	4.23072e+06
High	Q08945	FACT complex subunit SSRP1 OS=Homo sapiens OX=9606 GN=SSRP1 PE=1 SV=1	1.807	1	1	1	1	709	81	6.87	0	SSRP1	cell organization and biogenesis;DNA metabolism;other metabolic processes;stress response;other biological processes	nucleus	nucleic acid binding activity;other molecular function	1.30251e+06
High	Q7Z4V5	Hepatoma-derived growth factor-related protein 2 OS=Homo sapiens OX=9606 GN=HDGFL2 PE=1 SV=1	1.793	2	1	1	1	671	74.3	7.49	1.61	HDGFL2	cell organization and biogenesis;DNA metabolism;other metabolic processes;stress response;other biological processes	nucleus;other cell component	other molecular function	1.78603e+06
High	P47914	60S ribosomal protein L29 OS=Homo sapiens OX=9606 GN=RPL29 PE=1 SV=2	1.785	9	1	1	1	159	17.7	11.66	1.9	RPL29	protein metabolism;other metabolic processes;developmental processes	cytosol;translational apparatus;other cell component	other molecular function	13814997
Medium	Q13438	Protein OS-9 OS=Homo sapiens OX=9606 GN=OS9 PE=1 SV=1	1.765	1	1	1	1	667	75.5	4.87	1.71	OS9	protein metabolism;other metabolic processes;stress response;transport;signal transduction;other biological processes	other membranes;ER/Golgi	other molecular function	2.5393e+06
Medium	Q8WUF5	RelA-associated inhibitor OS=Homo sapiens OX=9606 GN=PPP1R13L PE=1 SV=4	1.757	2	1	1	1	828	89	6.81	1.79	PPP1R13L	developmental processes;other biological processes	cytosol;nucleus;other cell component	other molecular function
Medium	Q6IBW4	Condensin-2 complex subunit H2 OS=Homo sapiens OX=9606 GN=NCAPH2 PE=1 SV=1	1.752	2	1	1	1	605	68.2	4.74	1.63	NCAPH2	cell cycle OR cell proliferation;cell organization and biogenesis;other biological processes	nucleus;other cell component	other molecular function	1.27722e+06
Medium	Q6VN20	Ran-binding protein 10 OS=Homo sapiens OX=9606 GN=RANBP10 PE=1 SV=1	1.733	2	1	1	1	620	67.2	6.77	1.7	RANBP10	cell organization and biogenesis	cytosol;nucleus;other cell component		1.24104e+06
Medium	Q14444	Caprin-1 OS=Homo sapiens OX=9606 GN=CAPRIN1 PE=1 SV=2	1.73	2	1	1	1	709	78.3	5.25	0	CAPRIN1	cell organization and biogenesis;other biological processes	cytosol;other cell component	nucleic acid binding activity;other molecular function	1.12535e+06
Medium	P04075	Fructose-bisphosphate aldolase A OS=Homo sapiens OX=9606 GN=ALDOA PE=1 SV=2	1.72	2	1	1	1	364	39.4	8.09	0	ALDOA	cell organization and biogenesis;other metabolic processes;other biological processes	non-structural extracellular;cytosol;cytoskeleton;other cell component	cytoskeletal activity;other molecular function	799308
Medium	O94927	HAUS augmin-like complex subunit 5 OS=Homo sapiens OX=9606 GN=HAUS5 PE=1 SV=2	1.65	2	1	1	1	633	71.6	8.51	1.85	HAUS5	cell cycle OR cell proliferation;cell organization and biogenesis;other biological processes	cytosol;cytoskeleton		1.88736e+06
Medium	P17480	Nucleolar transcription factor 1 OS=Homo sapiens OX=9606 GN=UBTF PE=1 SV=1	1.619	1	1	1	1	764	89.4	5.81	0	UBTF	cell organization and biogenesis;RNA metabolism OR transcription;other metabolic processes;other biological processes	nucleus	nucleic acid binding activity;other molecular function	1.40078e+06
Medium	Q93009	Ubiquitin carboxyl-terminal hydrolase 7 OS=Homo sapiens OX=9606 GN=USP7 PE=1 SV=2	1.613	1	1	1	1	1102	128.2	5.55	0	USP7	cell organization and biogenesis;protein metabolism;DNA metabolism;other metabolic processes;stress response;other biological processes	cytosol;nucleus;other cell component	other molecular function	6761042
Medium	Q13444	Disintegrin and metalloproteinase domain-containing protein 15 OS=Homo sapiens OX=9606 GN=ADAM15 PE=1 SV=4	1.605	1	1	1	1	863	92.9	6.73	1.74	ADAM15	cell adhesion;cell organization and biogenesis;protein metabolism;other metabolic processes;stress response;developmental processes;signal transduction;other biological processes	non-structural extracellular;plasma membrane;other membranes;cytoskeleton;other cell component	signal transduction activity or receptor binding;other molecular function
Medium	Q9UQ16	Dynamin-3 OS=Homo sapiens OX=9606 GN=DNM3 PE=1 SV=4	1.566	1	1	1	1	869	97.7	8.35	0	DNM3	cell cycle OR cell proliferation;cell organization and biogenesis;transport;developmental processes;other biological processes	non-structural extracellular;plasma membrane;other membranes;cytoskeleton;ER/Golgi;other cell component	signal transduction activity or receptor binding;cytoskeletal activity;other molecular function	1.52396e+06
Medium	Q9BZQ8	Protein Niban 1 OS=Homo sapiens OX=9606 GN=NIBAN1 PE=1 SV=1	1.545	1	1	1	1	928	103.1	4.78	1.61	NIBAN1	stress response;other biological processes	plasma membrane;other membranes;cytosol;other cell component		1.80806e+06
Medium	Q13409	Cytoplasmic dynein 1 intermediate chain 2 OS=Homo sapiens OX=9606 GN=DYNC1I2 PE=1 SV=3	1.483	1	1	1	1	638	71.4	5.2	0	DYNC1I2	transport;other biological processes	cytosol;cytoskeleton;other cell component	cytoskeletal activity;other molecular function	1.68694e+06
Medium	P50542	Peroxisomal targeting signal 1 receptor OS=Homo sapiens OX=9606 GN=PEX5 PE=1 SV=3	1.474	2	1	1	1	639	70.8	4.54	0	PEX5	cell organization and biogenesis;protein metabolism;other metabolic processes;stress response;transport;developmental processes;other biological processes	other membranes;cytosol;mitochondrion;ER/Golgi;other cytoplasmic organelle;other cell component	other molecular function	1.48291e+06
Medium	Q9NYF8	Bcl-2-associated transcription factor 1 OS=Homo sapiens OX=9606 GN=BCLAF1 PE=1 SV=2	1.465	1	1	1	1	920	106.1	9.98	0	BCLAF1	stress response;other biological processes	nucleus;other cell component	nucleic acid binding activity;other molecular function	1.16795e+06
Medium	Q9Y496	Kinesin-like protein KIF3A OS=Homo sapiens OX=9606 GN=KIF3A PE=1 SV=4	1.464	2	1	1	1	699	80	6.54	0	KIF3A	cell cycle OR cell proliferation;cell organization and biogenesis;transport;other biological processes	cytosol;cytoskeleton;other cell component	cytoskeletal activity;other molecular function	1.3712e+06
Medium	Q9Y4E1	WASH complex subunit 2C OS=Homo sapiens OX=9606 GN=WASHC2C PE=1 SV=4	1.463	1	1	1	1	1320	144.8	4.79	0					1.13532e+06
Medium	Q13123	Protein Red OS=Homo sapiens OX=9606 GN=IK PE=1 SV=3	1.458	2	1	1	1	557	65.6	6.64	1.78	IK	cell cycle OR cell proliferation;RNA metabolism OR transcription;other metabolic processes;signal transduction;other biological processes	cytoskeleton;nucleus;other cell component	other molecular function	3.96475e+06
Medium	Q15459	Splicing factor 3A subunit 1 OS=Homo sapiens OX=9606 GN=SF3A1 PE=1 SV=1	1.454	2	1	1	1	793	88.8	5.22	0	SF3A1	cell organization and biogenesis;RNA metabolism OR transcription;other metabolic processes	nucleus	nucleic acid binding activity	753342
Medium	P78536	Disintegrin and metalloproteinase domain-containing protein 17 OS=Homo sapiens OX=9606 GN=ADAM17 PE=1 SV=1	1.427	1	1	1	1	824	93	5.76	0	ADAM17	cell adhesion;cell cycle OR cell proliferation;cell organization and biogenesis;protein metabolism;other metabolic processes;stress response;developmental processes;signal transduction;other biological processes	plasma membrane;other membranes;cytosol;cytoskeleton;ER/Golgi;other cell component	signal transduction activity or receptor binding;other molecular function	2071088
Medium	O94874	E3 UFM1-protein ligase 1 OS=Homo sapiens OX=9606 GN=UFL1 PE=1 SV=2	1.426	2	1	1	1	794	89.5	6.79	0	UFL1	cell organization and biogenesis;protein metabolism;DNA metabolism;other metabolic processes;stress response;signal transduction;other biological processes	other membranes;cytosol;ER/Golgi;nucleus;other cell component	other molecular function	1.08015e+06
Medium	P05109	Protein S100-A8 OS=Homo sapiens OX=9606 GN=S100A8 PE=1 SV=1	1.424	12	1	1	1	93	10.8	7.03	0	S100A8	cell adhesion;cell-cell signaling;protein metabolism;other metabolic processes;stress response;transport;developmental processes;other biological processes	non-structural extracellular;plasma membrane;other membranes;cytosol;cytoskeleton;other cell component	signal transduction activity or receptor binding;cytoskeletal activity;other molecular function	2.09335e+06
Medium	Q07666	KH domain-containing, RNA-binding, signal transduction-associated protein 1 OS=Homo sapiens OX=9606 GN=KHDRBS1 PE=1 SV=1	1.419	2	1	1	1	443	48.2	8.66	0	KHDRBS1	cell cycle OR cell proliferation;RNA metabolism OR transcription;other metabolic processes;signal transduction;other biological processes	plasma membrane;other membranes;cytosol;nucleus;other cell component	nucleic acid binding activity;other molecular function	11085118
Medium	Q8WTT2	Nucleolar complex protein 3 homolog OS=Homo sapiens OX=9606 GN=NOC3L PE=1 SV=1	1.391	2	1	1	1	800	92.5	9.17	0	NOC3L	DNA metabolism;other metabolic processes;other biological processes	mitochondrion;nucleus	other molecular function	1.03496e+06
Medium	P50548	ETS domain-containing transcription factor ERF OS=Homo sapiens OX=9606 GN=ERF PE=1 SV=2	1.381	2	1	1	1	548	58.7	7.3	0	ERF	other biological processes	cytosol;nucleus;other cell component	nucleic acid binding activity;other molecular function	847596
Medium	Q15022	Polycomb protein SUZ12 OS=Homo sapiens OX=9606 GN=SUZ12 PE=1 SV=3	1.373	1	1	1	1	739	83	8.81	0	SUZ12	cell cycle OR cell proliferation;cell organization and biogenesis;developmental processes;other biological processes	nucleus;other cell component	enzyme regulator activity;nucleic acid binding activity;other molecular function	1.76185e+06
Medium	Q13283	Ras GTPase-activating protein-binding protein 1 OS=Homo sapiens OX=9606 GN=G3BP1 PE=1 SV=1	1.371	2	1	1	1	466	52.1	5.52	0	G3BP1	cell organization and biogenesis;stress response;signal transduction;other biological processes	cytosol;nucleus;other cell component	translation activity;nucleic acid binding activity;other molecular function	1.23977e+06
Medium	P10809	60 kDa heat shock protein, mitochondrial OS=Homo sapiens OX=9606 GN=HSPD1 PE=1 SV=2	1.363	2	1	1	1	573	61	5.87	0	HSPD1	cell cycle OR cell proliferation;cell organization and biogenesis;protein metabolism;DNA metabolism;other metabolic processes;stress response;transport;developmental processes;signal transduction;other biological processes	non-structural extracellular;plasma membrane;other membranes;cytosol;cytoskeleton;mitochondrion;other cytoplasmic organelle;other cell component	nucleic acid binding activity;other molecular function	1.52997e+06
Medium	P15336	Cyclic AMP-dependent transcription factor ATF-2 OS=Homo sapiens OX=9606 GN=ATF2 PE=1 SV=4	1.328	2	1	1	1	505	54.5	7.88	0	ATF2	cell cycle OR cell proliferation;cell organization and biogenesis;protein metabolism;RNA metabolism OR transcription;other metabolic processes;stress response;transport;developmental processes;signal transduction;other biological processes	other membranes;mitochondrion;nucleus;other cell component	nucleic acid binding activity;other molecular function	923160
Medium	Q86SQ4	Adhesion G-protein coupled receptor G6 OS=Homo sapiens OX=9606 GN=ADGRG6 PE=1 SV=3	1.318	1	1	1	1	1221	136.6	7.87	0	ADGRG6	developmental processes;signal transduction	plasma membrane;other membranes;ER/Golgi;other cell component	other molecular function	1.63959e+06
Medium	O14672	Disintegrin and metalloproteinase domain-containing protein 10 OS=Homo sapiens OX=9606 GN=ADAM10 PE=1 SV=1	1.315	2	1	1	1	748	84.1	7.77	1.83	ADAM10	cell-cell signaling;cell organization and biogenesis;protein metabolism;other metabolic processes;transport;developmental processes;signal transduction;other biological processes	plasma membrane;other membranes;ER/Golgi;nucleus;other cell component	signal transduction activity or receptor binding;other molecular function	2.33412e+06
Medium	Q6UVJ0	Spindle assembly abnormal protein 6 homolog OS=Homo sapiens OX=9606 GN=SASS6 PE=1 SV=1	1.298	1	1	1	1	657	74.4	7.55	0	SASS6	cell cycle OR cell proliferation;cell organization and biogenesis;other biological processes	cytoskeleton;other cell component		865622
Medium	Q9UNN5	FAS-associated factor 1 OS=Homo sapiens OX=9606 GN=FAF1 PE=1 SV=2	1.286	2	1	1	1	650	73.9	4.88	0	FAF1	protein metabolism;other metabolic processes;stress response;other biological processes	plasma membrane;other membranes;cytosol;ER/Golgi;nucleus;other cell component	enzyme regulator activity;other molecular function	3070380
Medium	Q8NEF3	Coiled-coil domain-containing protein 112 OS=Homo sapiens OX=9606 GN=CCDC112 PE=1 SV=2	1.277	2	1	1	1	446	53.5	9.48	0	CCDC112		cytoskeleton;other cell component		1.16087e+06
Medium	Q13813	Spectrin alpha chain, non-erythrocytic 1 OS=Homo sapiens OX=9606 GN=SPTAN1 PE=1 SV=3	1.259	1	1	1	1	2472	284.4	5.35	0	SPTAN1	cell organization and biogenesis	non-structural extracellular;plasma membrane;other membranes;cytosol;cytoskeleton;other cell component	cytoskeletal activity;other molecular function
Medium	Q8WX93	Palladin OS=Homo sapiens OX=9606 GN=PALLD PE=1 SV=3	1.249	1	1	1	1	1383	150.5	7.09	0	PALLD	cell adhesion;cell cycle OR cell proliferation;cell organization and biogenesis;developmental processes;other biological processes	plasma membrane;other membranes;cytosol;cytoskeleton;mitochondrion;nucleus;other cell component	cytoskeletal activity;other molecular function	1.0235e+06
Medium	Q86W50	RNA N6-adenosine-methyltransferase METTL16 OS=Homo sapiens OX=9606 GN=METTL16 PE=1 SV=2	1.212	1	1	1	1	562	63.6	7.85	0	METTL16	RNA metabolism OR transcription;other metabolic processes;other biological processes	nucleus;other cell component	nucleic acid binding activity;other molecular function	1.37701e+06
Medium	P62851	40S ribosomal protein S25 OS=Homo sapiens OX=9606 GN=RPS25 PE=1 SV=1	1.207	7	1	1	1	125	13.7	10.11	0	RPS25	protein metabolism;RNA metabolism OR transcription;other metabolic processes;other biological processes	cytosol;translational apparatus;nucleus;other cell component	other molecular function	3125182
Medium	Q92733	Proline-rich protein PRCC OS=Homo sapiens OX=9606 GN=PRCC PE=1 SV=1	1.193	2	1	1	1	491	52.4	5.1	0	PRCC	cell cycle OR cell proliferation;other biological processes	nucleus		3.33843e+06
Medium	Q9Y6X5	Bis(5'-adenosyl)-triphosphatase ENPP4 OS=Homo sapiens OX=9606 GN=ENPP4 PE=1 SV=3	1.181	2	1	1	1	453	51.6	6.15	0	ENPP4	other metabolic processes;stress response;other biological processes	plasma membrane;other membranes	other molecular function	1.27681e+06
Medium	Q16777	Histone H2A type 2-C OS=Homo sapiens OX=9606 GN=H2AC20 PE=1 SV=4	1.177	7	1	1	1	129	14	10.9	0	H2AC20		nucleus;other cell component	nucleic acid binding activity;other molecular function	3.44718e+06
Medium	A0A0C4DH35	Probable non-functional immunoglobulin heavy variable 3-35 OS=Homo sapiens OX=9606 GN=IGHV3-35 PE=1 SV=1	1.162	9	1	2	1	117	12.8	7.88	0	IGHV3-35	other biological processes	non-structural extracellular;plasma membrane;other membranes;other cell component		3.47495e+06
Medium	Q9UBD9	Cardiotrophin-like cytokine factor 1 OS=Homo sapiens OX=9606 GN=CLCF1 PE=1 SV=1	1.159	3	1	1	1	225	25.2	8.46	0	CLCF1	signal transduction;other biological processes	non-structural extracellular	signal transduction activity or receptor binding	2.32683e+06
