# Supplementary material for: EIF4A3-mediated biogenesis of circSTX6 promotes bladder cancer metastasis and cisplatin resistance
Source: J Exp Clin Cancer Res. 2024 Jan 2;43:2. doi: 10.1186/s13046-023-02932-6 (PMC10759346; doi:10.1186/s13046-023-02932-6)
Supplement: Supplementary file 4 — Additional file 4. [file 13046_2023_2932_MOESM4_ESM.xlsx]

## Sheet: EJ
gene_id	gene_name	description	length	EJ_sh_count	EJ_NC_count	EJ_sh_tpm	EJ_NC_tpm	fc	log2fc	pvalue	padjust	significant	regulate	nr	go	KO_id	KO_name	paths	cog	cog_description	pfam	swissprot	entrez
ENSG00000275206		tumor necrosis factor receptor superfamily, member 13B (TNFRSF13B) pseudogene	171	0	0	0	0	1	0	1	1	no	no change	XP_032035014.1(tumor necrosis factor receptor superfamily member 13B [Hylobates moloch])
ENSG00000255494	LINC00681	long intergenic non-protein coding RNA 681 [Source:HGNC Symbol;Acc:HGNC:44423]	505	0	0	0	0	1	0	1	1	no	no change
ENSG00000277103		sorting nexin 18 (SNX18) pseudogene	801	1	0	0.09	0	1	0	1	1	no	no change	XP_006206051.1(sorting nexin-18 [Vicugna pacos])	GO:0015031(biological_process:protein transport); GO:0000278(biological_process:mitotic cell cycle); GO:0005546(molecular_function:phosphatidylinositol-4,5-bisphosphate binding)				3J8TD(U:Intracellular trafficking, secretion, and vesicular transport)	3J8TD(cleavage furrow formation)
ENSG00000121075	TBX4	T-box transcription factor 4 [Source:HGNC Symbol;Acc:HGNC:11603]	2149	0	0	0	0	1	0	1	1	no	no change	NP_001308049.1(T-box transcription factor TBX4 isoform 1 [Homo sapiens])	GO:0048705(biological_process:skeletal system morphogenesis); GO:0002009(biological_process:morphogenesis of an epithelium); GO:0035108(biological_process:limb morphogenesis); GO:0030324(biological_process:lung development); GO:0030326(biological_process:embryonic limb morphogenesis); GO:0003700(molecular_function:transcription factor activity, sequence-specific DNA binding); GO:0005634(cellular_…	K10178	TBX4		3J91P(K:Transcription)	3J91P(appendage morphogenesis)	PF00907(T-box:T-box)		9496
ENSG00000250642		UDP glucuronosyltransferase 2 family, polypeptide B7 (UGT2B7) pseudogene	438	0	0	0	0	1	0	1	1	no	no change	KAB1282278.1(UDP-glucuronosyltransferase 2B18 [Camelus dromedarius])	GO:0016021(cellular_component:integral component of membrane); GO:0008194(molecular_function:UDP-glycosyltransferase activity)				3JAQT(G:Carbohydrate transport and metabolism); 3JITR(G:Carbohydrate transport and metabolism)	3JAQT(glucuronosyltransferase activity); 3JITR(Belongs to the UDP-glycosyltransferase family)
ENSG00000249878		actin, gamma 1 (ACTG1) pseudogene	1078	0	0	0	0	1	0	1	1	no	no change	TKR82577.1(hypothetical protein L596_016277 [Steinernema carpocapsae])	GO:0010628(biological_process:positive regulation of gene expression); GO:0090303(biological_process:positive regulation of wound healing); GO:0051893(biological_process:regulation of focal adhesion assembly); GO:0005925(cellular_component:focal adhesion); GO:0001525(biological_process:angiogenesis); GO:0070062(cellular_component:extracellular exosome); GO:0097433(cellular_component:dense body); …				3JEDP(Z:Cytoskeleton); 3J346(Z:Cytoskeleton)	3JEDP(postsynaptic cytoskeleton organization); 3J346(profilin binding)
ENSG00000250470		glutathione S-transferase (GST) theta pseudogene	347	0	0	0	0	1	0	1	1	no	no change	EAW59624.1(hCG2040218, partial [Homo sapiens])					3J1R2(O:Posttranslational modification, protein turnover, chaperones); 3JIP1(O:Posttranslational modification, protein turnover, chaperones); 3JIP1(V:Defense mechanisms)	3J1R2(Glutathione S-transferase); 3JIP1(Glutathione S-transferase, N-terminal domain); 3JIP1(Glutathione S-transferase, N-terminal domain)
ENSG00000249487	LINC01586	long intergenic non-protein coding RNA 1586 [Source:HGNC Symbol;Acc:HGNC:51434]	1840	0	0	0	0	1	0	1	1	no	no change	EAX02008.1(hCG2038477, partial [Homo sapiens])					3JJ5B(S:Function unknown); 3JF0N(S:Function unknown)	3JJ5B(Reverse transcriptase (RNA-dependent DNA polymerase)); 3JF0N()
ENSG00000287300		novel transcript	2556	1	1	0.02	0.03	0.827322	-0.273479	0.893133	1	no	down	EAX08317.1(hCG2038512, partial [Homo sapiens])	GO:0016887(molecular_function:ATPase activity); GO:0005524(molecular_function:ATP binding)
ENSG00000214546		novel transcript	907	3	0	0.22	0	1	0	1	1	no	no change	A8MU10.1(RecName: Full=Putative uncharacterized protein ENSP00000381562 [Homo sapiens])					3JIEP(S:Function unknown); 3JMHZ(S:Function unknown)	3JIEP(); 3JMHZ()
ENSG00000287876		novel transcript	2101	0	0	0	0	1	0	1	1	no	no change	XP_010345502.2(tigger transposable element-derived protein 1 [Saimiri boliviensis boliviensis])	GO:0005634(cellular_component:nucleus); GO:0003677(molecular_function:DNA binding)				3JDPV(B:Chromatin structure and dynamics); 3JDPV(D:Cell cycle control, cell division, chromosome partitioning)	3JDPV(DDE superfamily endonuclease); 3JDPV(DDE superfamily endonuclease)
ENSG00000286758		novel transcript	599	0	0	0	0	1	0	1	1	no	no change
ENSG00000287615		novel transcript	802	0	0	0	0	1	0	1	1	no	no change
ENSG00000249022		novel transcript	653	0	0	0	0	1	0	1	1	no	no change
ENSG00000200274	RNU4-32P	RNA, U4 small nuclear 32, pseudogene [Source:HGNC Symbol;Acc:HGNC:46968]	141	0	0	0	0	1	0	1	1	no	no change	KFO23775.1(NAD-dependent ADP-ribosyltransferase sirtuin-4 [Fukomys damarensis])	GO:0005687(cellular_component:U4 snRNP); GO:0000353(biological_process:formation of quadruple SL/U4/U5/U6 snRNP); GO:0046540(cellular_component:U4/U6 x U5 tri-snRNP complex); GO:0000244(biological_process:spliceosomal tri-snRNP complex assembly); GO:0017070(molecular_function:U6 snRNA binding)
ENSG00000281896		pseudogene, similar to general transcription factor IIi GTF2I	281	0	0	0	0	1	0	1	1	no	no change	XP_036897646.1(general transcription factor II-I-like isoform X6 [Sturnira hondurensis])					3J4EK(K:Transcription)	3J4EK(transition between slow and fast fiber)
ENSG00000221803	SNORD23	small nucleolar RNA, C/D box 23 [Source:HGNC Symbol;Acc:HGNC:32718]	110	0	0	0	0	1	0	1	1	no	no change	BAB15776.1(FLJ00085 protein, partial [Homo sapiens])	GO:0006396(biological_process:RNA processing); GO:0005730(cellular_component:nucleolus)
ENSG00000180596	H2BC4	H2B clustered histone 4 [Source:HGNC Symbol;Acc:HGNC:4757]	659	23	64	5.42	12.1	0.297319	-1.74992	1.01228e-07	1.63718e-06	yes	down	NP_003509.1(histone H2B type 1-C/E/F/G/I [Homo sapiens])	GO:0002227(biological_process:innate immune response in mucosa); GO:0070062(cellular_component:extracellular exosome); GO:0019731(biological_process:antibacterial humoral response); GO:0005615(cellular_component:extracellular space); GO:0006334(biological_process:nucleosome assembly); GO:0000786(cellular_component:nucleosome); GO:0005634(cellular_component:nucleus); GO:0005654(cellular_component:…	K11252	H2B	map05034(Alcoholism); map05322(Systemic lupus erythematosus); map05203(Viral carcinogenesis)	3JGH3(B:Chromatin structure and dynamics)	3JGH3(innate immune response in mucosa)	PF00125(Histone:Core histone H2A/H2B/H3/H4); PF00808(CBFD_NFYB_HMF:Histone-like transcription factor (CBF/NF-Y) and archaeal histone)		8347
ENSG00000213450	VDAC1P7	voltage dependent anion channel 1 pseudogene 7 [Source:HGNC Symbol;Acc:HGNC:37482]	847	0	0	0	0	1	0	1	1	no	no change	NP_001387955.1(voltage-dependent anion-selective channel protein 1 isoform 4 [Homo sapiens])	GO:0045121(cellular_component:membrane raft); GO:0046930(cellular_component:pore complex); GO:0006915(biological_process:apoptotic process); GO:0015288(molecular_function:porin activity); GO:0005741(cellular_component:mitochondrial outer membrane); GO:0005886(cellular_component:plasma membrane); GO:0008308(molecular_function:voltage-gated anion channel activity)				3J48Q(P:Inorganic ion transport and metabolism); 3JNPT(C:Energy production and conversion)	3J48Q(porin activity); 3JNPT(Voltage-dependent anion-selective channel protein 1)
ENSG00000233884		novel transcript	1065	0	0	0	0	1	0	1	1	no	no change	EAW62738.1(hCG1985387 [Homo sapiens])
ENSG00000260631	RBM22P12	RNA binding motif protein 22 pseudogene 12 [Source:HGNC Symbol;Acc:HGNC:49207]	1255	0	0	0	0	1	0	1	1	no	no change	XP_047573949.1(pre-mRNA-splicing factor RBM22-like [Lutra lutra])	GO:0046872(molecular_function:metal ion binding); GO:0003723(molecular_function:RNA binding); GO:0005681(cellular_component:spliceosomal complex)				3J5DN(A:RNA processing and modification)	3J5DN(U6 snRNA binding)
ENSG00000187801	ZFP69B	ZFP69 zinc finger protein B [Source:HGNC Symbol;Acc:HGNC:28053]	2109	191	214	4.98	7.16	0.738404	-0.437518	0.00224364	0.0204838	no	down	NP_001356494(zinc finger protein 69 homolog B [Homo sapiens])	GO:0005634(cellular_component:nucleus); GO:0046872(molecular_function:metal ion binding); GO:0000981(molecular_function:RNA polymerase II transcription factor activity, sequence-specific DNA binding); GO:0003677(molecular_function:DNA binding)	K09228	KRAB	map05168(Herpes simplex virus 1 infection)	3J4YD(K:Transcription)	3J4YD(Zinc finger protein)	PF00096(zf-C2H2:Zinc finger, C2H2 type); PF01352(KRAB:KRAB box); PF02023(SCAN:SCAN domain); PF13465(zf-H2C2_2:Zinc-finger double domain); PF13894(zf-C2H2_4:C2H2-type zinc finger); PF12171(zf-C2H2_jaz:Zinc-finger double-stranded RNA-binding); PF13912(zf-C2H2_6:C2H2-type zinc finger); PF09723(Zn-ribbon_8:Zinc ribbon domain); PF17032(zinc_ribbon_15:zinc-ribbon family)		65243
ENSG00000224442	RPL4P7	ribosomal protein L4 pseudogene 7 [Source:HGNC Symbol;Acc:HGNC:54598]	1115	0	0	0	0	1	0	1	1	no	no change	XP_023076552.1(60S ribosomal protein L4 [Piliocolobus tephrosceles])	GO:0003735(molecular_function:structural constituent of ribosome); GO:1990904(cellular_component:ribonucleoprotein complex); GO:0006412(biological_process:translation); GO:0005840(cellular_component:ribosome)				3JDPT(J:Translation, ribosomal structure and biogenesis)	3JDPT(structural constituent of ribosome)
ENSG00000223799	IL10RB-DT	IL10RB divergent transcript [Source:HGNC Symbol;Acc:HGNC:44303]	2264	10.34	14.65	0.24	0.44	0.583925	-0.776144	0.181037	0.951115	no	down	EAW99473.1(hCG2038249, partial [Homo sapiens])	GO:0016021(cellular_component:integral component of membrane)				3JK6F(S:Function unknown)	3JK6F()
ENSG00000260345		novel transcript	298	0	0	0	0	1	0	1	1	no	no change
ENSG00000260417		novel transcript	3455	0	0	0	0	1	0	1	1	no	no change	EAW95451.1(hCG1980294, partial [Homo sapiens])					3JMZW(S:Function unknown); 3JMBU(S:Function unknown)	3JMZW(); 3JMBU()
ENSG00000267618		RAD51L3-RFFL readthrough	1638	0	0	0	0	1	0	1	1	no	no change	EAW80179.1(hCG2039718, isoform CRA_g [Homo sapiens])	GO:0008094(molecular_function:DNA-dependent ATPase activity); GO:0006281(biological_process:DNA repair); GO:0005524(molecular_function:ATP binding); GO:0003677(molecular_function:DNA binding)				3J2XA(L:Replication, recombination and repair)	3J2XA(meiotic DNA recombinase assembly)	PF13920(zf-C3HC4_3:Zinc finger, C3HC4 type (RING finger)); PF08423(Rad51:Rad51); PF14447(Prok-RING_4:Prokaryotic RING finger family 4)
ENSG00000289091		novel transcript, antisense to RALB	1434	16.62	2.07	0.67	0.11	6.64256	2.73174	0.00115434	0.0111269	no	up	EAW64458.1(hCG2038441, partial [Homo sapiens])
ENSG00000183808	RBM12B	RNA binding motif protein 12B [Source:HGNC Symbol;Acc:HGNC:32310]	8470	1274.54	1184.37	7.27	8.65	0.890309	-0.167623	0.0038983	0.0339918	no	down	NP_976324(RNA-binding protein 12B [Homo sapiens])	GO:0003723(molecular_function:RNA binding)				3J5CY(A:RNA processing and modification)	3J5CY(RNA binding)	PF00076(RRM_1:RNA recognition motif. (a.k.a. RRM, RBD, or RNP domain))		389677
ENSG00000115129	TP53I3	tumor protein p53 inducible protein 3 [Source:HGNC Symbol;Acc:HGNC:19373]	1635	293	368	11.36	19.02	0.65871	-0.602285	8.26384e-08	1.34729e-06	no	down	NP_671713(quinone oxidoreductase PIG3 isoform 1 [Homo sapiens])	GO:0006739(biological_process:NADP metabolic process); GO:0003960(molecular_function:NADPH:quinone reductase activity); GO:0005829(cellular_component:cytosol); GO:0070402(molecular_function:NADPH binding); GO:0048038(molecular_function:quinone binding); GO:0042981(biological_process:regulation of apoptotic process); GO:0042803(molecular_function:protein homodimerization activity)	K10133	TP53I3	map04115(p53 signaling pathway)	3JAMP(C:Energy production and conversion)	3JAMP(Zinc-binding dehydrogenase)	PF08240(ADH_N:Alcohol dehydrogenase GroES-like domain); PF00107(ADH_zinc_N:Zinc-binding dehydrogenase); PF13602(ADH_zinc_N_2:Zinc-binding dehydrogenase)		9540
ENSG00000171016	PYGO1	pygopus family PHD finger 1 [Source:HGNC Symbol;Acc:HGNC:30256]	2173	696	509	5.32	5.87	1.13127	0.177942	0.0329612	0.22421	no	up	NP_001317255(pygopus homolog 1 isoform 2 [Homo sapiens])	GO:0034504(biological_process:protein localization to nucleus); GO:0005654(cellular_component:nucleoplasm); GO:0035064(molecular_function:methylated histone binding); GO:0001822(biological_process:kidney development); GO:0009791(biological_process:post-embryonic development); GO:0060070(biological_process:canonical Wnt signaling pathway); GO:0002244(biological_process:hematopoietic progenitor cel…				3J3IP(S:Function unknown)	3J3IP(spermatid nucleus differentiation)	PF00628(PHD:PHD-finger)		26108
ENSG00000264553	MIR4257	microRNA 4257 [Source:HGNC Symbol;Acc:HGNC:38312]	86	0	0	0	0	1	0	1	1	no	no change
ENSG00000265873	MIR4289	microRNA 4289 [Source:HGNC Symbol;Acc:HGNC:38278]	70	0	0	0	0	1	0	1	1	no	no change
ENSG00000287605		novel transcript	1197	0	0	0	0	1	0	1	1	no	no change
ENSG00000076242	MLH1	mutL homolog 1 [Source:HGNC Symbol;Acc:HGNC:7127]	2494	3355	2523	96.77	90.4	1.10014	0.137693	0.00026369	0.0028463	no	up	NP_000240(DNA mismatch repair protein Mlh1 isoform 1 [Homo sapiens])	GO:0016020(cellular_component:membrane); GO:0048304(biological_process:positive regulation of isotype switching to IgG isotypes); GO:0045190(biological_process:isotype switching); GO:0006298(biological_process:mismatch repair); GO:0019899(molecular_function:enzyme binding); GO:0016887(molecular_function:ATPase activity); GO:0007060(biological_process:male meiosis chromosome segregation); GO:00323…	K08734	MLH1	map05210(Colorectal cancer); map05213(Endometrial cancer); map03430(Mismatch repair); map05200(Pathways in cancer); map03460(Fanconi anemia pathway); map05226(Gastric cancer); map01524(Platinum drug resistance)	3J3UY(L:Replication, recombination and repair)	3J3UY(DNA mismatch repair protein Mlh1)	PF01119(DNA_mis_repair:DNA mismatch repair protein, C-terminal domain); PF16413(Mlh1_C:DNA mismatch repair protein Mlh1 C-terminus); PF13589(HATPase_c_3:Histidine kinase-, DNA gyrase B-, and HSP90-like ATPase); PF02518(HATPase_c:Histidine kinase-, DNA gyrase B-, and HSP90-like ATPase)		4292
ENSG00000253420		novel transcript	649	0	0	0	0	1	0	1	1	no	no change
ENSG00000250147	MORF4L2P1	mortality factor 4 like 2 pseudogene 1 [Source:HGNC Symbol;Acc:HGNC:20403]	858	0	0	0	0	1	0	1	1	no	no change	BAE34878.1(unnamed protein product [Mus musculus])	GO:0006325(biological_process:chromatin organization); GO:0006355(biological_process:regulation of transcription, DNA-templated); GO:0035267(cellular_component:NuA4 histone acetyltransferase complex); GO:0006281(biological_process:DNA repair)				3J70W(K:Transcription)	3J70W(histone H2A acetylation)
ENSG00000233787		piggyBac transposable element derived 3 (PGBD3) pseudogene	1237	0	0	0	0	1	0	1	1	no	no change	AAH28954.2(PiggyBac transposable element derived 3 [Homo sapiens])	GO:0043565(molecular_function:sequence-specific DNA binding); GO:0016604(cellular_component:nuclear body); GO:0033141(biological_process:positive regulation of peptidyl-serine phosphorylation of STAT protein); GO:0005654(cellular_component:nucleoplasm); GO:0002230(biological_process:positive regulation of defense response to virus by host); GO:0010628(biological_process:positive regulation of gen…				3JCN1(K:Transcription); 3JCN1(L:Replication, recombination and repair); 3J9FA(S:Function unknown); 3JJBB(S:Function unknown); 3JNEB(S:Function unknown)	3JCN1(transcription elongation from RNA polymerase I promoter); 3JCN1(transcription elongation from RNA polymerase I promoter); 3J9FA(piggyBac transposable element derived 2); 3JJBB(Transposase IS4); 3JNEB(Transposase IS4)
ENSG00000251149	MTND5P5	MT-ND5 pseudogene 5 [Source:HGNC Symbol;Acc:HGNC:42307]	376	0	0	0	0	1	0	1	1	no	no change	YP_010130045.1(NADH dehydrogenase subunit 5 [Episoriculus leucops])	GO:0008137(molecular_function:NADH dehydrogenase (ubiquinone) activity); GO:0016021(cellular_component:integral component of membrane); GO:0070469(cellular_component:respiratory chain); GO:0042773(biological_process:ATP synthesis coupled electron transport); GO:0005743(cellular_component:mitochondrial inner membrane)				3JBRY(C:Energy production and conversion)	3JBRY(NADH dehydrogenase (ubiquinone) activity)
ENSG00000106772	PRUNE2	prune homolog 2 with BCH domain [Source:HGNC Symbol;Acc:HGNC:25209]	12612	0	0	0	0	1	0	1	1	no	no change	NP_056040(protein prune homolog 2 isoform 1 [Homo sapiens])	GO:0004309(molecular_function:exopolyphosphatase activity); GO:0005737(cellular_component:cytoplasm); GO:0046872(molecular_function:metal ion binding); GO:0006798(biological_process:polyphosphate catabolic process); GO:0006915(biological_process:apoptotic process)	K18449	PRUNE2, BMCC1		3JDY9(C:Energy production and conversion)	3JDY9(apoptotic process)	PF02833(DHHA2:DHHA2 domain); PF12496(BNIP2:Bcl2-/adenovirus E1B nineteen kDa-interacting protein 2); PF13716(CRAL_TRIO_2:Divergent CRAL/TRIO domain); PF00650(CRAL_TRIO:CRAL/TRIO domain)		158471
ENSG00000277681	MIR6739	microRNA 6739 [Source:HGNC Symbol;Acc:HGNC:50165]	75	0	0	0	0	1	0	1	1	no	no change
ENSG00000278664	DUX4L10	double homeobox 4 like 10 (pseudogene) [Source:HGNC Symbol;Acc:HGNC:31354]	1267	0	0	0	0	1	0	1	1	no	no change	XP_047301651.1(double homeobox protein 4-like protein 4 [Homo sapiens])	GO:0005634(cellular_component:nucleus); GO:0003677(molecular_function:DNA binding)				3JH5Z(K:Transcription)	3JH5Z(DNA-binding transcription factor activity, RNA polymerase II-specific)
ENSG00000276063		novel transcript	494	0	0	0	0	1	0	1	1	no	no change
ENSG00000201815	RNU6-526P	RNA, U6 small nuclear 526, pseudogene [Source:HGNC Symbol;Acc:HGNC:47489]	106	0	0	0	0	1	0	1	1	no	no change		GO:0030621(molecular_function:U4 snRNA binding); GO:0000353(biological_process:formation of quadruple SL/U4/U5/U6 snRNP); GO:0046540(cellular_component:U4/U6 x U5 tri-snRNP complex); GO:0000244(biological_process:spliceosomal tri-snRNP complex assembly); GO:0005688(cellular_component:U6 snRNP)
ENSG00000244187	TMEM141	transmembrane protein 141 [Source:HGNC Symbol;Acc:HGNC:28211]	839	365	365	31.43	41.16	0.827322	-0.273479	0.01027	0.0808083	no	down	NP_116317(transmembrane protein 141 [Homo sapiens])	GO:0016021(cellular_component:integral component of membrane)				3JHEF(S:Function unknown)	3JHEF(Transmembrane protein 141)	PF15110(TMEM141:TMEM141 protein family)		85014
ENSG00000130612	CYP2G1P	cytochrome P450 family 2 subfamily G member 1, pseudogene [Source:HGNC Symbol;Acc:HGNC:2633]	1003	0	0	0	0	1	0	1	1	no	no change	XP_032027899.1(cytochrome P450 2G1 [Hylobates moloch])	GO:0005506(molecular_function:iron ion binding); GO:0005789(cellular_component:endoplasmic reticulum membrane); GO:0016021(cellular_component:integral component of membrane); GO:0020037(molecular_function:heme binding); GO:0016712(molecular_function:oxidoreductase activity, acting on paired donors, with incorporation or reduction of molecular oxygen, reduced flavin or flavoprotein as one donor, a…				3JBKZ(Q:Secondary metabolites biosynthesis, transport and catabolism)	3JBKZ(aromatase activity)
ENSG00000268938		novel transcript, antisense to FKBP8	352	0	0	0	0	1	0	1	1	no	no change
ENSG00000281852	LINC00891	long intergenic non-protein coding RNA 891 [Source:HGNC Symbol;Acc:HGNC:48577]	4113	0	1	0	0.02	1	0	1	1	no	no change	AAA88038.1(unknown protein, partial [Homo sapiens])	GO:0003824(molecular_function:catalytic activity)				3JQBZ(K:Transcription); 3JJ5B(S:Function unknown); 3JF0N(S:Function unknown)	3JQBZ(Reverse transcriptase (RNA-dependent DNA polymerase)); 3JJ5B(Reverse transcriptase (RNA-dependent DNA polymerase)); 3JF0N()
ENSG00000107566	ERLIN1	ER lipid raft associated 1 [Source:HGNC Symbol;Acc:HGNC:16947]	1453	3810	3006	79.82	79.91	1.0486	0.0684666	0.0503846	0.324393	no	up	NP_001334786.1(erlin-1 isoform a [Homo sapiens])	GO:0031625(molecular_function:ubiquitin protein ligase binding); GO:0032933(biological_process:SREBP signaling pathway); GO:0015485(molecular_function:cholesterol binding); GO:0016021(cellular_component:integral component of membrane); GO:0055085(biological_process:transmembrane transport); GO:0030433(biological_process:ER-associated ubiquitin-dependent protein catabolic process); GO:0032991(cell…	K23341	ERLIN		3J58E(S:Function unknown)	3J58E(ER lipid raft associated 1)	PF01145(Band_7:SPFH domain / Band 7 family)		10613
ENSG00000179709	NLRP8	NLR family pyrin domain containing 8 [Source:HGNC Symbol;Acc:HGNC:22940]	3934	0	0	0	0	1	0	1	1	no	no change	NP_789781(NACHT, LRR and PYD domains-containing protein 8 isoform 1 [Homo sapiens])	GO:0005737(cellular_component:cytoplasm); GO:0005524(molecular_function:ATP binding)	K22662	NLRP8, NALP8		3JB4V(S:Function unknown)	3JB4V(NACHT, LRR and PYD domains-containing protein)	PF13516(LRR_6:Leucine Rich repeat); PF05729(NACHT:NACHT domain); PF02758(PYRIN:PAAD/DAPIN/Pyrin domain); PF17779(NOD2_WH:NOD2 winged helix domain); PF17776(NLRC4_HD2:NLRC4 helical domain HD2); PF13191(AAA_16:AAA ATPase domain); PF13855(LRR_8:Leucine rich repeat)		126205
ENSG00000269765		staufen, RNA binding protein, homolog 1 (Drosophila) (STAU1) pseudogene	315	0	0	0	0	1	0	1	1	no	no change	BAE88755.1(unnamed protein product [Macaca fascicularis])	GO:0003723(molecular_function:RNA binding)				3JBPV(K:Transcription); 3JBPV(U:Intracellular trafficking, secretion, and vesicular transport)	3JBPV(positive regulation by virus of viral protein levels in host cell); 3JBPV(positive regulation by virus of viral protein levels in host cell)
ENSG00000183035	CYLC1	cylicin 1 [Source:HGNC Symbol;Acc:HGNC:2582]	2107	0	0	0	0	1	0	1	1	no	no change	NP_066941(cylicin-1 isoform 1 [Homo sapiens])	GO:0005200(molecular_function:structural constituent of cytoskeleton); GO:0033150(cellular_component:cytoskeletal calyx); GO:0005634(cellular_component:nucleus); GO:0030154(biological_process:cell differentiation); GO:0005198(molecular_function:structural molecule activity); GO:0007283(biological_process:spermatogenesis); GO:0043159(cellular_component:acrosomal matrix); GO:0007275(biological_proc…				3J3IM(S:Function unknown)	3J3IM(structural constituent of cytoskeleton)	PF15241(Cylicin_N:Cylicin N-terminus)		1538
ENSG00000182362	YBEY	ybeY metalloendoribonuclease [Source:HGNC Symbol;Acc:HGNC:1299]	1019	224	131	18.84	14.51	1.41466	0.500453	0.0012928	0.0123702	no	up	NP_478061(endoribonuclease YbeY isoform 1 [Homo sapiens])	GO:0004222(molecular_function:metalloendopeptidase activity); GO:0005634(cellular_component:nucleus); GO:0046872(molecular_function:metal ion binding); GO:0004521(molecular_function:endoribonuclease activity); GO:0006364(biological_process:rRNA processing)				3J670(S:Function unknown)	3J670(metalloendopeptidase activity)	PF02130(UPF0054:Uncharacterized protein family UPF0054); PF02130(YbeY:Endoribonuclease YbeY)		54059
ENSG00000202026	RNU6-1134P	RNA, U6 small nuclear 1134, pseudogene [Source:HGNC Symbol;Acc:HGNC:48097]	101	0	0	0	0	1	0	1	1	no	no change	VDD98061.1(unnamed protein product [Enterobius vermicularis])	GO:0030621(molecular_function:U4 snRNA binding); GO:0000353(biological_process:formation of quadruple SL/U4/U5/U6 snRNP); GO:0046540(cellular_component:U4/U6 x U5 tri-snRNP complex); GO:0000244(biological_process:spliceosomal tri-snRNP complex assembly); GO:0005688(cellular_component:U6 snRNP)
ENSG00000202029	RNU6-580P	RNA, U6 small nuclear 580, pseudogene [Source:HGNC Symbol;Acc:HGNC:47543]	107	0	0	0	0	1	0	1	1	no	no change	KAI4542665.1(hypothetical protein MG293_006791 [Ovis ammon polii])	GO:0030621(molecular_function:U4 snRNA binding); GO:0000353(biological_process:formation of quadruple SL/U4/U5/U6 snRNP); GO:0046540(cellular_component:U4/U6 x U5 tri-snRNP complex); GO:0000244(biological_process:spliceosomal tri-snRNP complex assembly); GO:0005688(cellular_component:U6 snRNP)				3J346(Z:Cytoskeleton)	3J346(profilin binding)
ENSG00000126500	FLRT1	fibronectin leucine rich transmembrane protein 1 [Source:HGNC Symbol;Acc:HGNC:3760]	3949	7.36	14.85	0.09	0.24	0.41004	-1.28616	0.0410693	0.271156	no	down	NP_037412(leucine-rich repeat transmembrane protein FLRT1 [Homo sapiens])	GO:0030674(molecular_function:protein binding, bridging); GO:0005925(cellular_component:focal adhesion); GO:0005911(cellular_component:cell-cell junction); GO:1990138(biological_process:neuron projection extension); GO:0005104(molecular_function:fibroblast growth factor receptor binding); GO:0005886(cellular_component:plasma membrane); GO:0016358(biological_process:dendrite development); GO:00328…	K16362	FLRT		3JB9Q(T:Signal transduction mechanisms)	3JB9Q(fibroblast growth factor receptor binding)	PF13855(LRR_8:Leucine rich repeat); PF01462(LRRNT:Leucine rich repeat N-terminal domain); PF12799(LRR_4:Leucine Rich repeats (2 copies)); PF13306(LRR_5:BspA type Leucine rich repeat region (6 copies)); PF14580(LRR_9:Leucine-rich repeat); PF00041(fn3:Fibronectin type III domain)		23769
ENSG00000287361		novel transcript	1704	0	0	0	0	1	0	1	1	no	no change
ENSG00000287511		novel transcript, antisense to ZFP64	405	0	0	0	0	1	0	1	1	no	no change
ENSG00000286877		novel transcript, antisense to TTBK2	717	0	0	0	0	1	0	1	1	no	no change	KAF6104214.1(hypothetical protein HJG60_011221 [Phyllostomus discolor])
ENSG00000233056	ERVH48-1	endogenous retrovirus group 48 member 1 [Source:HGNC Symbol;Acc:HGNC:17216]	2774	0	0	0	0	1	0	1	1	no	no change	NP_001295420(suppressyn precursor [Homo sapiens])	GO:0006949(biological_process:syncytium formation); GO:0005615(cellular_component:extracellular space)				3JF3N(E:Amino acid transport and metabolism); 3JMRD(S:Function unknown); 3JEZX(S:Function unknown)	3JF3N(molybdenum ion binding); 3JMRD(); 3JEZX()			90625
ENSG00000253542	SDR16C6P	short chain dehydrogenase/reductase family 16C member 6, pseudogene [Source:HGNC Symbol;Acc:HGNC:35413]	955	0	0	0	0	1	0	1	1	no	no change	XP_018887624.2(LOW QUALITY PROTEIN: short-chain dehydrogenase/reductase family 16C member 6-like [Gorilla gorilla gorilla])					3J86S(Q:Secondary metabolites biosynthesis, transport and catabolism)	3J86S(oxidoreductase activity)
ENSG00000162975	KCNF1	potassium voltage-gated channel modifier subfamily F member 1 [Source:HGNC Symbol;Acc:HGNC:6246]	2292	241	393	5.59	11.67	0.50734	-0.978976	3.27037e-17	1.04999e-15	no	down	NP_002227(potassium voltage-gated channel subfamily F member 1 [Homo sapiens])	GO:0005267(molecular_function:potassium channel activity); GO:0071805(biological_process:potassium ion transmembrane transport); GO:0006813(biological_process:potassium ion transport); GO:0016021(cellular_component:integral component of membrane); GO:0051260(biological_process:protein homooligomerization); GO:0008076(cellular_component:voltage-gated potassium channel complex); GO:0005249(molecula…	K04899	KCNF1, KV5.1		3J2RX(P:Inorganic ion transport and metabolism)	3J2RX(potassium voltage-gated channel, subfamily F, member 1)	PF02214(BTB_2:BTB/POZ domain); PF00520(Ion_trans:Ion transport protein); PF07885(Ion_trans_2:Ion channel); PF08016(PKD_channel:Polycystin cation channel)		3754
ENSG00000137310	TCF19	transcription factor 19 [Source:HGNC Symbol;Acc:HGNC:11629]	3243	2857	2638	45.74	54.67	0.896004	-0.158423	4.54702e-05	0.000545356	no	down	NP_001305837(transcription factor 19 [Homo sapiens])	GO:0003700(molecular_function:transcription factor activity, sequence-specific DNA binding); GO:0005634(cellular_component:nucleus); GO:0046872(molecular_function:metal ion binding)				3J8PK(K:Transcription)	3J8PK(regulation of gene expression)	PF00498(FHA:FHA domain); PF00628(PHD:PHD-finger)		6941
ENSG00000134864	GGACT	gamma-glutamylamine cyclotransferase [Source:HGNC Symbol;Acc:HGNC:25100]	2804	37.03	27.07	0.73	0.69	1.13172	0.17852	0.621703	1	no	up	NP_001182016(gamma-glutamylaminecyclotransferase [Homo sapiens])	GO:0061929(molecular_function:gamma-glutamylaminecyclotransferase activity); GO:0042219(biological_process:cellular modified amino acid catabolic process); GO:0070062(cellular_component:extracellular exosome)	K19761	GGACT		3JH6G(S:Function unknown)	3JH6G(gamma-glutamylaminecyclotransferase activity)	PF06094(GGACT:Gamma-glutamyl cyclotransferase, AIG2-like)		87769
ENSG00000028137	TNFRSF1B	TNF receptor superfamily member 1B [Source:HGNC Symbol;Acc:HGNC:11917]	3687	0	0	0	0	1	0	1	1	no	no change	NP_001057(tumor necrosis factor receptor superfamily member 1B precursor [Homo sapiens])	GO:0048714(biological_process:positive regulation of oligodendrocyte differentiation); GO:0045121(cellular_component:membrane raft); GO:0071222(biological_process:cellular response to lipopolysaccharide); GO:0019221(biological_process:cytokine-mediated signaling pathway); GO:2001141(biological_process:regulation of RNA biosynthetic process); GO:0097191(biological_process:extrinsic apoptotic signa…	K05141	TNFRSF1B, TNFR2, CD120b	map04668(TNF signaling pathway); map04920(Adipocytokine signaling pathway); map05014(Amyotrophic lateral sclerosis (ALS)); map05170(Human immunodeficiency virus 1 infection); map04060(Cytokine-cytokine receptor interaction); map04061(Viral protein interaction with cytokine and cytokine receptor)	3J2WP(T:Signal transduction mechanisms)	3J2WP(negative regulation of extracellular matrix constituent secretion)	PF00020(TNFR_c6:TNFR/NGFR cysteine-rich region)		7133
ENSG00000166471	TMEM41B	transmembrane protein 41B [Source:HGNC Symbol;Acc:HGNC:28948]	1443	1203	1165	18.27	24.1	0.854307	-0.227173	0.000123179	0.00139593	no	down	NP_055827.1(transmembrane protein 41B isoform 1 [Homo sapiens])	GO:0016021(cellular_component:integral component of membrane); GO:0005789(cellular_component:endoplasmic reticulum membrane); GO:0007399(biological_process:nervous system development); GO:0000045(biological_process:autophagosome assembly)				3J6Z5(S:Function unknown)	3J6Z5(transmembrane protein 41B)	PF09335(SNARE_assoc:SNARE associated Golgi protein)		440026
ENSG00000280039	RN7SKP23	RN7SK pseudogene 23 [Source:HGNC Symbol;Acc:HGNC:45747]	4301	0	0	0	0	1	0	1	1	no	no change	EHH18952.1(hypothetical protein EGK_19543, partial [Macaca mulatta])	GO:0006355(biological_process:regulation of transcription, DNA-templated); GO:0005634(cellular_component:nucleus); GO:0000785(cellular_component:chromatin); GO:0003677(molecular_function:DNA binding)				3JK6F(S:Function unknown); 3JKBE(S:Function unknown); 3JHE1(K:Transcription)	3JK6F(); 3JKBE(Pfam:GVQW); 3JHE1(high mobility group)
ENSG00000135999	EPC2	enhancer of polycomb homolog 2 [Source:HGNC Symbol;Acc:HGNC:24543]	3883	1231	846	16.52	14.51	1.20382	0.267622	2.67229e-05	0.000331279	no	up	NP_056445(enhancer of polycomb homolog 2 [Homo sapiens])	GO:0006357(biological_process:regulation of transcription from RNA polymerase II promoter); GO:0032777(cellular_component:Piccolo NuA4 histone acetyltransferase complex); GO:0016573(biological_process:histone acetylation); GO:0006281(biological_process:DNA repair)	K11322	EPC		3J3Y7(K:Transcription)	3J3Y7(enhancer of polycomb homolog)	PF06752(E_Pc_C:Enhancer of Polycomb C-terminus); PF10513(EPL1:Enhancer of polycomb-like)		26122
ENSG00000279652		novel transcript	8149	3	1	0.02	0.01	2.48197	1.31148	0.396512	1	no	up	XP_016791645.1(carcinoembryonic antigen-related cell adhesion molecule 19 isoform X6 [Pan troglodytes])					3JNGY(S:Function unknown); 3JK6F(S:Function unknown); 3JKBE(S:Function unknown); 3JMEM(S:Function unknown)	3JNGY(); 3JK6F(); 3JKBE(Pfam:GVQW); 3JMEM()
ENSG00000163322	ABRAXAS1	abraxas 1, BRCA1 A complex subunit [Source:HGNC Symbol;Acc:HGNC:25829]	4210	408.54	298.15	7.95	9.54	1.13364	0.18096	0.0967774	0.562447	no	up	NP_620775(BRCA1-A complex subunit Abraxas 1 isoform 1 [Homo sapiens])	GO:0072425(biological_process:signal transduction involved in G2 DNA damage checkpoint); GO:0016604(cellular_component:nuclear body); GO:0006303(biological_process:double-strand break repair via nonhomologous end joining); GO:0006302(biological_process:double-strand break repair); GO:0006325(biological_process:chromatin organization); GO:0005634(cellular_component:nucleus); GO:0005654(cellular_co…	K20774	FAM175A, ABRA1	map03440(Homologous recombination)	3JB6A(S:Function unknown)	3JB6A(signal transduction involved in G2 DNA damage checkpoint)			84142
ENSG00000280115		TEC	767	0	0	0	0	1	0	1	1	no	no change	KAI2562235.1(transmembrane protein 135, partial [Homo sapiens])	GO:0016021(cellular_component:integral component of membrane)				3JKZH(S:Function unknown)	3JKZH(Pfam:GVQW)
ENSG00000279463		novel transcript, sense intronic to KLF12	448	0	0	0	0	1	0	1	1	no	no change
ENSG00000279770	LINC00552	long intergenic non-protein coding RNA 552 [Source:HGNC Symbol;Acc:HGNC:43692]	2579	0	0	0	0	1	0	1	1	no	no change	BAC05080.1(unnamed protein product [Homo sapiens])
ENSG00000241143	RPL32P9	ribosomal protein L32 pseudogene 9 [Source:HGNC Symbol;Acc:HGNC:35481]	407	0	0	0	0	1	0	1	1	no	no change	XP_045150173.1(60S ribosomal protein L32-like [Echinops telfairi])	GO:0003735(molecular_function:structural constituent of ribosome); GO:1990904(cellular_component:ribonucleoprotein complex); GO:0006412(biological_process:translation); GO:0005840(cellular_component:ribosome)				3JGKA(J:Translation, ribosomal structure and biogenesis)	3JGKA(60S ribosomal protein)
ENSG00000149636	DSN1	DSN1 component of MIS12 kinetochore complex [Source:HGNC Symbol;Acc:HGNC:16165]	2181	2352	1707	57.58	53.7	1.13993	0.188946	3.2549e-05	0.000398384	no	up	NP_001138787(kinetochore-associated protein DSN1 homolog isoform 1 [Homo sapiens])	GO:0000070(biological_process:mitotic sister chromatid segregation); GO:0016604(cellular_component:nuclear body); GO:0000818(cellular_component:nuclear MIS12/MIND complex); GO:0000941(cellular_component:condensed nuclear chromosome inner kinetochore); GO:0005730(cellular_component:nucleolus); GO:0043312(biological_process:neutrophil degranulation); GO:0000922(cellular_component:spindle pole); GO:…	K11544	DSN1		3JD3X(S:Function unknown)	3JD3X(MIS12 kinetochore complex component)	PF08202(MIS13:Mis12-Mtw1 protein family)		79980
ENSG00000161036	LRWD1	leucine rich repeats and WD repeat domain containing 1 [Source:HGNC Symbol;Acc:HGNC:21769]	2160	431	632	15.04	24.72	0.564202	-0.825716	1.92259e-20	7.34624e-19	no	down	NP_001304650(leucine-rich repeat and WD repeat-containing protein 1 isoform 2 [Homo sapiens])	GO:0005737(cellular_component:cytoplasm); GO:0005721(cellular_component:pericentric heterochromatin); GO:0035064(molecular_function:methylated histone binding); GO:0043231(cellular_component:intracellular membrane-bounded organelle); GO:0005730(cellular_component:nucleolus); GO:0008327(molecular_function:methyl-CpG binding); GO:0005634(cellular_component:nucleus); GO:0006270(biological_process:DN…	K24733	LRWD1		3JDPG(S:Function unknown)	3JDPG(Leucine-rich repeat and WD repeat-containing protein 1)	PF12799(LRR_4:Leucine Rich repeats (2 copies)); PF13855(LRR_8:Leucine rich repeat)		222229
ENSG00000255057		zinc finger protein 260 (ZNF260) pseudogene	1180	0	0	0	0	1	0	1	1	no	no change	EHH60697.1(hypothetical protein EGM_18538, partial [Macaca fascicularis])	GO:0006468(biological_process:protein phosphorylation); GO:0005524(molecular_function:ATP binding); GO:0004672(molecular_function:protein kinase activity)
ENSG00000254953		GNAS complex locus (GNAS) pseudogene	147	0	0	0	0	1	0	1	1	no	no change	XP_041579657.1(guanine nucleotide-binding protein G(s) subunit alpha-like [Vulpes lagopus])	GO:0007186(biological_process:G-protein coupled receptor signaling pathway); GO:0019001(molecular_function:guanyl nucleotide binding); GO:0031683(molecular_function:G-protein beta/gamma-subunit complex binding); GO:0003924(molecular_function:GTPase activity)				3JC1N(T:Signal transduction mechanisms); 3JK1G(T:Signal transduction mechanisms)	3JC1N(mu-type opioid receptor binding); 3JK1G(G-protein beta/gamma-subunit complex binding)
ENSG00000200594	RNU6-824P	RNA, U6 small nuclear 824, pseudogene [Source:HGNC Symbol;Acc:HGNC:47787]	104	0	0	0	0	1	0	1	1	no	no change	KAF0772080.1(Uncharacterized protein FWK35_00004859 [Aphis craccivora])	GO:0030621(molecular_function:U4 snRNA binding); GO:0000353(biological_process:formation of quadruple SL/U4/U5/U6 snRNP); GO:0046540(cellular_component:U4/U6 x U5 tri-snRNP complex); GO:0000244(biological_process:spliceosomal tri-snRNP complex assembly); GO:0005688(cellular_component:U6 snRNP)
ENSG00000257237		maltase-glucoamylase (alpha-glucosidase) (MGAM) pseudogene	316	0	0	0	0	1	0	1	1	no	no change	XP_037371022.1(maltase-glucoamylase, intestinal-like [Talpa occidentalis])	GO:0090599(molecular_function:alpha-glucosidase activity); GO:0016020(cellular_component:membrane); GO:0005975(biological_process:carbohydrate metabolic process); GO:0030246(molecular_function:carbohydrate binding)				3J7QD(G:Carbohydrate transport and metabolism); 3JDQ4(G:Carbohydrate transport and metabolism)	3J7QD(Glycosyl hydrolases family 31); 3JDQ4(Glycosyl hydrolases family 31)
ENSG00000200597	RNVU1-33	RNA, variant U1 small nuclear 33 [Source:HGNC Symbol;Acc:HGNC:48429]	170	0	0	0	0	1	0	1	1	no	no change		GO:0005685(cellular_component:U1 snRNP); GO:0000395(biological_process:mRNA 5'-splice site recognition); GO:0030627(molecular_function:pre-mRNA 5'-splice site binding)
ENSG00000200591	Y_RNA	Y RNA [Source:RFAM;Acc:RF00019]	102	0	0	0	0	1	0	1	1	no	no change
ENSG00000200593	SNORD115-33	small nucleolar RNA, C/D box 115-33 [Source:HGNC Symbol;Acc:HGNC:33052]	82	0	0	0	0	1	0	1	1	no	no change		GO:0006396(biological_process:RNA processing); GO:0005730(cellular_component:nucleolus)
ENSG00000279344		novel transcript	2594	0	2	0	0.05	1	0	1	1	no	no change	XP_029779965.1(retinoblastoma-like protein 2 isoform X1 [Suricata suricatta])	GO:0005634(cellular_component:nucleus); GO:0006357(biological_process:regulation of transcription from RNA polymerase II promoter); GO:0051302(biological_process:regulation of cell division); GO:0005667(cellular_component:transcription factor complex); GO:0051726(biological_process:regulation of cell cycle)				3JK6F(S:Function unknown); 3JKBE(S:Function unknown); 3J8UY(D:Cell cycle control, cell division, chromosome partitioning)	3JK6F(); 3JKBE(Pfam:GVQW); 3J8UY(promoter-specific chromatin binding)
ENSG00000279046		novel transcript	1117	0	0	0	0	1	0	1	1	no	no change	BAC85447.1(unnamed protein product [Homo sapiens])
ENSG00000137210	TMEM14B	transmembrane protein 14B [Source:HGNC Symbol;Acc:HGNC:21384]	1224	3033	2422	224.16	226.9	1.03603	0.0510672	0.191534	0.999811	no	up	NP_001273417(transmembrane protein 14B isoform d [Homo sapiens])	GO:0016021(cellular_component:integral component of membrane); GO:0021987(biological_process:cerebral cortex development); GO:0061351(biological_process:neural precursor cell proliferation); GO:2000045(biological_process:regulation of G1/S transition of mitotic cell cycle)				3JH2D(S:Function unknown)	3JH2D(regulation of heme biosynthetic process)	PF03647(Tmemb_14:Transmembrane proteins 14C); PF10315(Aim19:Altered inheritance of mitochondria protein 19)		81853
ENSG00000279196		novel transcript	3641	4.91	10.81	0.07	0.19	0.375777	-1.41205	0.0611734	0.379027	no	down	AAH22562.1(Unknown (protein for IMAGE:4794059), partial [Homo sapiens])	GO:0035754(biological_process:B cell chemotaxis); GO:0016021(cellular_component:integral component of membrane); GO:0005811(cellular_component:lipid particle); GO:0047016(molecular_function:cholest-5-ene-3-beta,7-alpha-diol 3-beta-dehydrogenase activity); GO:0006694(biological_process:steroid biosynthetic process); GO:0003854(molecular_function:3-beta-hydroxy-delta5-steroid dehydrogenase activity)				3JAS9(E:Amino acid transport and metabolism); 3JAS9(I:Lipid transport and metabolism)	3JAS9(Hydroxy-delta-5-steroid dehydrogenase, 3 beta- and steroid delta-isomerase 7); 3JAS9(Hydroxy-delta-5-steroid dehydrogenase, 3 beta- and steroid delta-isomerase 7)
ENSG00000279465		TEC	660	0	0	0	0	1	0	1	1	no	no change	XP_008049126.1(UPF0553 protein C9orf64 homolog [Carlito syrichta])	GO:0006400(biological_process:tRNA modification); GO:0101030(biological_process:tRNA-guanine transglycosylation)				3JD23(H:Coenzyme transport and metabolism)	3JD23(tRNA modification)
ENSG00000266461	MIR2392	microRNA 2392 [Source:HGNC Symbol;Acc:HGNC:41843]	84	0	0	0	0	1	0	1	1	no	no change
ENSG00000180919	OR56B4	olfactory receptor family 56 subfamily B member 4 [Source:HGNC Symbol;Acc:HGNC:15248]	1152	1	0	0.05	0	1	0	1	1	no	no change	NP_001005181(olfactory receptor 56B4 [Homo sapiens])	GO:0004930(molecular_function:G-protein coupled receptor activity); GO:0005886(cellular_component:plasma membrane); GO:0016021(cellular_component:integral component of membrane); GO:0004984(molecular_function:olfactory receptor activity)	K04257	OLFR	map04740(Olfactory transduction)	3J7C9(T:Signal transduction mechanisms)	3J7C9(olfactory receptor activity)	PF13853(7tm_4:Olfactory receptor); PF00001(7tm_1:7 transmembrane receptor (rhodopsin family)); PF10320(7TM_GPCR_Srsx:Serpentine type 7TM GPCR chemoreceptor Srsx)		196335
ENSG00000255856		novel transcript	816	0	2.37	0	0.38	1	0	1	1	no	no change
ENSG00000266262	MIR4428	microRNA 4428 [Source:HGNC Symbol;Acc:HGNC:41667]	73	0	0	0	0	1	0	1	1	no	no change
ENSG00000175463	TBC1D10C	TBC1 domain family member 10C [Source:HGNC Symbol;Acc:HGNC:24702]	1796	0	3	0	0.04	1	0	1	1	no	no change	NP_001356423(carabin isoform 4 [Homo sapiens])	GO:0005096(molecular_function:GTPase activator activity); GO:0006886(biological_process:intracellular protein transport); GO:0016020(cellular_component:membrane); GO:0090630(biological_process:activation of GTPase activity); GO:0017137(molecular_function:Rab GTPase binding); GO:0031527(cellular_component:filopodium membrane); GO:0043312(biological_process:neutrophil degranulation); GO:0101003(cel…	K19944	TBC1D10		3JD5I(U:Intracellular trafficking, secretion, and vesicular transport)	3JD5I(negative regulation of calcineurin-mediated signaling)	PF00566(RabGAP-TBC:Rab-GTPase-TBC domain)		374403
ENSG00000254979		novel protein	681	0	0	0	0	1	0	1	1	no	no change	KAI4071277.1(hypothetical protein G5576_005640, partial [Homo sapiens])	GO:0016021(cellular_component:integral component of membrane); GO:0006955(biological_process:immune response)				3JBJK(T:Signal transduction mechanisms); 3JBJK(V:Defense mechanisms)	3JBJK(Proteoglycan 2, bone marrow (natural killer cell activator, eosinophil granule major basic protein)); 3JBJK(Proteoglycan 2, bone marrow (natural killer cell activator, eosinophil granule major basic protein))
ENSG00000254989		novel transcript	389	0	0	0	0	1	0	1	1	no	no change	XP_017829459.1(uncharacterized protein LOC108592412 [Callithrix jacchus])
ENSG00000254402	LRRC24	leucine rich repeat containing 24 [Source:HGNC Symbol;Acc:HGNC:28947]	1762	0	3.25	0	0.13	1	0	1	1	no	no change	NP_001019849(leucine-rich repeat-containing protein 24 precursor [Homo sapiens])	GO:0016021(cellular_component:integral component of membrane); GO:0005615(cellular_component:extracellular space); GO:0051965(biological_process:positive regulation of synapse assembly); GO:0031012(cellular_component:extracellular matrix)				3J59M(T:Signal transduction mechanisms)	3J59M(Leucine-rich repeat-containing protein 24)	PF13855(LRR_8:Leucine rich repeat); PF13927(Ig_3:Immunoglobulin domain); PF12799(LRR_4:Leucine Rich repeats (2 copies)); PF07679(I-set:Immunoglobulin I-set domain); PF13895(Ig_2:Immunoglobulin domain); PF00047(ig:Immunoglobulin domain); PF14580(LRR_9:Leucine-rich repeat); PF07686(V-set:Immunoglobulin V-set domain)		441381
ENSG00000254890		CD47 molecule (CD47) pseudogene	457	0	0	0	0	1	0	1	1	no	no change	XP_036099701.1(leukocyte surface antigen CD47 isoform X5 [Molossus molossus])	GO:0050766(biological_process:positive regulation of phagocytosis); GO:0050729(biological_process:positive regulation of inflammatory response); GO:0070053(molecular_function:thrombospondin receptor activity); GO:0005887(cellular_component:integral component of plasma membrane); GO:0007155(biological_process:cell adhesion); GO:0022409(biological_process:positive regulation of cell-cell adhesion)				3J1G9(S:Function unknown)	3J1G9(thrombospondin receptor activity)
ENSG00000189431	RASSF10	Ras association domain family member 10 [Source:HGNC Symbol;Acc:HGNC:33984]	2804	0	0	0	0	1	0	1	1	no	no change	NP_001073990(ras association domain-containing protein 10 [Homo sapiens])	GO:0050769(biological_process:positive regulation of neurogenesis); GO:0005829(cellular_component:cytosol); GO:0000922(cellular_component:spindle pole); GO:0007165(biological_process:signal transduction); GO:0005815(cellular_component:microtubule organizing center); GO:2000179(biological_process:positive regulation of neural precursor cell proliferation)	K09856	RASSF9_10		3J98Y(W:Extracellular structures)	3J98Y(Ras association (RalGDS AF-6) domain family (N-terminal) member 10)			644943
ENSG00000259840		novel transcript	446	0	0	0	0	1	0	1	1	no	no change	AAK61246.1(unknown [Homo sapiens])
ENSG00000285926		Novel transcript, antisense to NUPL2	948	0	0	0	0	1	0	1	1	no	no change	AAH39333.1(NUPL2 protein [Homo sapiens])	GO:0046872(molecular_function:metal ion binding)				3J1PF(S:Function unknown)	3J1PF(nuclear export signal receptor activity)
ENSG00000182307	C8orf33	chromosome 8 open reading frame 33 [Source:HGNC Symbol;Acc:HGNC:26104]	1508	2478.95	2121.99	50.39	55.36	0.966493	-0.0491681	0.247374	1	no	down	XP_024303002(UPF0488 protein C8orf33 isoform X1 [Homo sapiens])					3JBFC(S:Function unknown); 3JPTV(S:Function unknown)	3JBFC(Domain of unknown function (DUF4615)); 3JPTV(Chromosome 8 open reading frame 33)	PF15393(DUF4615:Domain of unknown function (DUF4615))		65265
ENSG00000170379	TCAF2	TRPM8 channel associated factor 2 [Source:HGNC Symbol;Acc:HGNC:26878]	5516	31.37	9.94	0.36	0.11	2.61097	1.38459	0.0042616	0.0368166	no	up	NP_001350467(TRPM8 channel-associated factor 2 isoform C [Homo sapiens])	GO:0030335(biological_process:positive regulation of cell migration); GO:0010360(biological_process:negative regulation of anion channel activity); GO:0090314(biological_process:positive regulation of protein targeting to membrane); GO:0005886(cellular_component:plasma membrane); GO:0044325(molecular_function:ion channel binding); GO:0030054(cellular_component:cell junction)				3JQ5Y(S:Function unknown); 3JAQ8(S:Function unknown)	3JQ5Y(Family with sequence similarity 115, member A); 3JAQ8(family with sequence similarity 115, member C)	PF13402(Peptidase_M60:Peptidase M60, enhancin and enhancin-like); PF17291(M60-like_N:N-terminal domain of M60-like peptidases)		285966
ENSG00000235464		novel transcript	562	0	0	0	0	1	0	1	1	no	no change
ENSG00000225723	MTND6P15	MT-ND6 pseudogene 15 [Source:HGNC Symbol;Acc:HGNC:39478]	521	0	0	0	0	1	0	1	1	no	no change	AMB65531.1(NADH dehydrogenase subunit 6 [Pongo abelii])	GO:0008137(molecular_function:NADH dehydrogenase (ubiquinone) activity); GO:0016021(cellular_component:integral component of membrane); GO:0070469(cellular_component:respiratory chain); GO:0005743(cellular_component:mitochondrial inner membrane)				3JH1Y(C:Energy production and conversion)	3JH1Y(NADH dehydrogenase (ubiquinone) activity)
ENSG00000240477		eukaryotic translation initiation factor 3, subunit J (EIF3J) pseudogene	728	0	0	0	0	1	0	1	1	no	no change	EFB13746.1(hypothetical protein PANDA_000999, partial [Ailuropoda melanoleuca])	GO:0005852(cellular_component:eukaryotic translation initiation factor 3 complex); GO:0003743(molecular_function:translation initiation factor activity)				3JE5B(J:Translation, ribosomal structure and biogenesis)	3JE5B(translation initiation factor activity)
ENSG00000132801	ZSWIM3	zinc finger SWIM-type containing 3 [Source:HGNC Symbol;Acc:HGNC:16157]	2776	149	101	2.79	2.42	1.2205	0.287478	0.117793	0.662714	no	up	NP_542790(zinc finger SWIM domain-containing protein 3 [Homo sapiens])	GO:0008270(molecular_function:zinc ion binding)	K17604	ZSWIM3		3J96C(S:Function unknown)	3J96C(zinc ion binding)	PF04434(SWIM:SWIM zinc finger); PF19286(DUF5909:Domain of unknown function (DUF5909)); PF17738(DUF5575:Family of unknown function (DUF5575)); PF10551(MULE:MULE transposase domain)		140831
ENSG00000117133	RPF1	ribosome production factor 1 homolog [Source:HGNC Symbol;Acc:HGNC:30350]	1948	1506	990	42.81	40.12	1.25853	0.331742	1.23689e-08	2.18716e-07	no	up	NP_079341(ribosome production factor 1 [Homo sapiens])	GO:0006364(biological_process:rRNA processing); GO:0005730(cellular_component:nucleolus); GO:0030687(cellular_component:preribosome, large subunit precursor); GO:0003723(molecular_function:RNA binding); GO:0019843(molecular_function:rRNA binding)	K14846	RPF1		3J8YY(A:RNA processing and modification)	3J8YY(ribosome production factor 1)	PF04427(Brix:Brix domain)		80135
ENSG00000146166	LGSN	lengsin, lens protein with glutamine synthetase domain [Source:HGNC Symbol;Acc:HGNC:21016]	5640	0	0	0	0	1	0	1	1	no	no change	NP_057655(lengsin isoform a [Homo sapiens])	GO:0003824(molecular_function:catalytic activity); GO:0016020(cellular_component:membrane); GO:0006807(biological_process:nitrogen compound metabolic process); GO:0005886(cellular_component:plasma membrane)				3JBYD(E:Amino acid transport and metabolism)	3JBYD(lengsin, lens protein with glutamine synthetase domain)	PF00120(Gln-synt_C:Glutamine synthetase, catalytic domain); PF03951(Gln-synt_N:Glutamine synthetase, beta-Grasp domain); PF16952(Gln-synt_N_2:Glutamine synthetase N-terminal domain)		51557
ENSG00000255120	OVOL1-AS1	OVOL1 antisense RNA 1 [Source:HGNC Symbol;Acc:HGNC:49319]	494	0	0	0	0	1	0	1	1	no	no change	XP_017712654.1(PREDICTED: uncharacterized protein LOC108518631 [Rhinopithecus bieti])
ENSG00000271787		novel transcript, antisense to KLF11	446	7.4	5.74	1.97	1.94	1.06658	0.0929951	0.90716	1	no	up
ENSG00000221120	MIR1224	microRNA 1224 [Source:HGNC Symbol;Acc:HGNC:33923]	85	0	0	0	0	1	0	1	1	no	no change		GO:0035195(biological_process:gene silencing by miRNA)
ENSG00000215149	KRT18P32	keratin 18 pseudogene 32 [Source:HGNC Symbol;Acc:HGNC:33401]	1287	0	0	0	0	1	0	1	1	no	no change	XP_008002346.2(keratin, type I cytoskeletal 18 [Chlorocebus sabaeus])	GO:0033209(biological_process:tumor necrosis factor-mediated signaling pathway); GO:0045095(cellular_component:keratin filament); GO:0097191(biological_process:extrinsic apoptotic signaling pathway); GO:0071944(cellular_component:cell periphery); GO:0005815(cellular_component:microtubule organizing center); GO:0007049(biological_process:cell cycle); GO:0005737(cellular_component:cytoplasm); GO:00…				3J9H5(S:Function unknown)	3J9H5(Golgi to plasma membrane CFTR protein transport)
ENSG00000198225	FKBP1C	FKBP prolyl isomerase family member 1C [Source:HGNC Symbol;Acc:HGNC:21376]	1579	5.23	4.08	0.19	0.19	1.06051	0.0847624	0.928692	1	no	up	AAI19733.1(FKBP1A protein [Homo sapiens])	GO:0005737(cellular_component:cytoplasm); GO:0000413(biological_process:protein peptidyl-prolyl isomerization); GO:0061077(biological_process:chaperone-mediated protein folding); GO:0003755(molecular_function:peptidyl-prolyl cis-trans isomerase activity)				3JH48(O:Posttranslational modification, protein turnover, chaperones)	3JH48(Peptidyl-prolyl cis-trans isomerase)	PF00254(FKBP_C:FKBP-type peptidyl-prolyl cis-trans isomerase)
ENSG00000256465		Impact homolog (mouse) (IMPACT) pseudogene	333	0	0	0	0	1	0	1	1	no	no change	PNJ81022.1(IMPACT isoform 6, partial [Pongo abelii])	GO:0003779(molecular_function:actin binding); GO:0006417(biological_process:regulation of translation); GO:0007399(biological_process:nervous system development); GO:0005737(cellular_component:cytoplasm)				3JD0Y(S:Function unknown)	3JD0Y(Impact RWD domain protein)
ENSG00000256640		Enoyl-CoA hydratase domain-containing protein 2, mitochondrial (ECHDC2) pseudogene	460	0	0	0	0	1	0	1	1	no	no change	KAF6443568.1(enoyl-CoA hydratase domain containing 2 [Molossus molossus])	GO:0003824(molecular_function:catalytic activity)				3JCU3(I:Lipid transport and metabolism)	3JCU3(Belongs to the enoyl-CoA hydratase isomerase family)
ENSG00000233874	MFN1P1	MFN1 pseudogene 1 [Source:HGNC Symbol;Acc:HGNC:55050]	1812	0	0	0	0	1	0	1	1	no	no change	XP_009237837.2(mitofusin-1 [Pongo abelii])	GO:0046039(biological_process:GTP metabolic process); GO:0016021(cellular_component:integral component of membrane); GO:0005741(cellular_component:mitochondrial outer membrane); GO:0003924(molecular_function:GTPase activity); GO:0031307(cellular_component:integral component of mitochondrial outer membrane); GO:0005739(cellular_component:mitochondrion); GO:0008053(biological_process:mitochondrial …				3JBPD(O:Posttranslational modification, protein turnover, chaperones)	3JBPD(Belongs to the TRAFAC class dynamin-like GTPase superfamily. Dynamin Fzo YdjA family)
ENSG00000106384	MOGAT3	monoacylglycerol O-acyltransferase 3 [Source:HGNC Symbol;Acc:HGNC:23249]	1219	0	0	0	0	1	0	1	1	no	no change	XP_005250366(2-acylglycerol O-acyltransferase 3 isoform X1 [Homo sapiens])	GO:0016021(cellular_component:integral component of membrane); GO:0005789(cellular_component:endoplasmic reticulum membrane); GO:0019432(biological_process:triglyceride biosynthetic process); GO:0006071(biological_process:glycerol metabolic process); GO:0003846(molecular_function:2-acylglycerol O-acyltransferase activity); GO:0004144(molecular_function:diacylglycerol O-acyltransferase activity); …	K14456	MOGAT3, MGAT3	map00561(Glycerolipid metabolism); map04975(Fat digestion and absorption)	3JDS1(I:Lipid transport and metabolism)	3JDS1(O-acyltransferase 3)	PF03982(DAGAT:Diacylglycerol acyltransferase ); PF03982(DAGAT:Diacylglycerol acyltransferase)		346606
ENSG00000227661	MTCO3P18	MT-CO3 pseudogene 18 [Source:HGNC Symbol;Acc:HGNC:52048]	761	0	0	0	0	1	0	1	1	no	no change	YP_009466893.1(cytochrome c oxidase subunit III [Diaemus youngi])	GO:0004129(molecular_function:cytochrome-c oxidase activity); GO:0016021(cellular_component:integral component of membrane); GO:0019646(biological_process:aerobic electron transport chain); GO:0005739(cellular_component:mitochondrion)				3JFS4(C:Energy production and conversion)	3JFS4(respiratory chain complex IV assembly)
ENSG00000136811	ODF2	outer dense fiber of sperm tails 2 [Source:HGNC Symbol;Acc:HGNC:8114]	3862	2812	2667	51.27	61.14	0.872302	-0.197101	4.04016e-07	6.14879e-06	no	down	NP_001338506(outer dense fiber protein 2 isoform 12 [Homo sapiens])	GO:0008104(biological_process:protein localization); GO:0000086(biological_process:G2/M transition of mitotic cell cycle); GO:0005929(cellular_component:cilium); GO:0000922(cellular_component:spindle pole); GO:0005874(cellular_component:microtubule); GO:0007275(biological_process:multicellular organism development); GO:0001520(cellular_component:outer dense fiber); GO:0097711(biological_process:c…	K16479	ODF2		3JACD(Z:Cytoskeleton)	3JACD(Outer dense fiber)			4957
ENSG00000170540	ARL6IP1	ADP ribosylation factor like GTPase 6 interacting protein 1 [Source:HGNC Symbol;Acc:HGNC:697]	2278	11838.2	9894.35	277.61	296.69	0.989861	-0.0147029	0.452332	1	no	down	NP_055976(ADP-ribosylation factor-like protein 6-interacting protein 1 isoform 1 [Homo sapiens])	GO:0016020(cellular_component:membrane); GO:0005784(cellular_component:Sec61 translocon complex); GO:0016021(cellular_component:integral component of membrane); GO:0030176(cellular_component:integral component of endoplasmic reticulum membrane); GO:0005829(cellular_component:cytosol); GO:1990809(biological_process:endoplasmic reticulum tubular network membrane organization); GO:0006613(biological…	K24864	ARL6IP1		3JFQH(S:Function unknown)	3JFQH(ADP-ribosylation factor-like protein 6-interacting protein)	PF02453(Reticulon:Reticulon)		23204
ENSG00000170837	GPR27	G protein-coupled receptor 27 [Source:HGNC Symbol;Acc:HGNC:4482]	2642	0	0	0	0	1	0	1	1	no	no change	NP_061844(probable G-protein coupled receptor 27 [Homo sapiens])	GO:0035774(biological_process:positive regulation of insulin secretion involved in cellular response to glucose stimulus); GO:0004930(molecular_function:G-protein coupled receptor activity); GO:0016021(cellular_component:integral component of membrane); GO:0007165(biological_process:signal transduction); GO:0005886(cellular_component:plasma membrane); GO:0007186(biological_process:G-protein coupl…	K04301	SREB1, GPR27		3J23I(T:Signal transduction mechanisms)	3J23I(receptor 27)	PF00001(7tm_1:7 transmembrane receptor (rhodopsin family)); PF10320(7TM_GPCR_Srsx:Serpentine type 7TM GPCR chemoreceptor Srsx); PF00002(7tm_2:7 transmembrane receptor (Secretin family))		2850
ENSG00000100441	KHNYN	KH and NYN domain containing [Source:HGNC Symbol;Acc:HGNC:20166]	6725	1216.33	957.6	10.99	10.78	1.05085	0.0715602	0.248153	1	no	up	NP_001277185(protein KHNYN isoform 2 [Homo sapiens])	GO:0003723(molecular_function:RNA binding)				3JFU9(S:Function unknown)	3JFU9(Zc3h12a-like Ribonuclease NYN domain)	PF11977(RNase_Zc3h12a:Zc3h12a-like Ribonuclease NYN domain)		23351
ENSG00000205220	PSMB10	proteasome 20S subunit beta 10 [Source:HGNC Symbol;Acc:HGNC:9538]	977	269.53	377.33	27.11	48.34	0.590963	-0.75886	2.79399e-11	6.10636e-10	no	down	NP_002792(proteasome subunit beta type-10 [Homo sapiens])	GO:0004175(molecular_function:endopeptidase activity); GO:0090263(biological_process:positive regulation of canonical Wnt signaling pathway); GO:0002479(biological_process:antigen processing and presentation of exogenous peptide antigen via MHC class I, TAP-dependent); GO:0038061(biological_process:NIK/NF-kappaB signaling); GO:0033209(biological_process:tumor necrosis factor-mediated signaling pa…	K02733	PSMB10, MECL1	map03050(Proteasome)	3JC81(O:Posttranslational modification, protein turnover, chaperones)	3JC81(subunit, beta)	PF12465(Pr_beta_C:Proteasome beta subunits C terminal ); PF00227(Proteasome:Proteasome subunit); PF12465(Pr_beta_C:Proteasome beta subunits C terminal)		5699
ENSG00000120278	PLEKHG1	pleckstrin homology and RhoGEF domain containing G1 [Source:HGNC Symbol;Acc:HGNC:20884]	7138	6	1	0.04	0.03	4.96393	2.31148	0.0755511	0.456737	no	up	NP_001316731(pleckstrin homology domain-containing family G member 1 isoform d [Homo sapiens])	GO:0005089(molecular_function:Rho guanyl-nucleotide exchange factor activity); GO:0005654(cellular_component:nucleoplasm); GO:0005634(cellular_component:nucleus); GO:0035023(biological_process:regulation of Rho protein signal transduction)				3JEHK(T:Signal transduction mechanisms)	3JEHK(Pleckstrin homology domain containing, family G (with RhoGef domain) member 1)	PF00621(RhoGEF:RhoGEF domain); PF00169(PH:PH domain)		57480
ENSG00000206384	COL6A6	collagen type VI alpha 6 chain [Source:HGNC Symbol;Acc:HGNC:27023]	8689	0	0	0	0	1	0	1	1	no	no change	NP_001096078(collagen alpha-6(VI) chain precursor [Homo sapiens])	GO:0007155(biological_process:cell adhesion); GO:0005576(cellular_component:extracellular region); GO:0062023(cellular_component:collagen-containing extracellular matrix); GO:0005581(cellular_component:collagen trimer); GO:0031012(cellular_component:extracellular matrix)	K06238	COL6A	map05165(Human papillomavirus infection); map04510(Focal adhesion); map04974(Protein digestion and absorption); map04512(ECM-receptor interaction); map04151(PI3K-Akt signaling pathway)	3J5P8(W:Extracellular structures)	3J5P8(biological adhesion)	PF00092(VWA:von Willebrand factor type A domain); PF01391(Collagen:Collagen triple helix repeat (20 copies)); PF13519(VWA_2:von Willebrand factor type A domain); PF04055(Radical_SAM:Radical SAM superfamily)		131873
ENSG00000141905	NFIC	nuclear factor I C [Source:HGNC Symbol;Acc:HGNC:7786]	8399	2279	3197	33.31	68.59	0.589761	-0.761797	3.32429e-84	5.93854e-82	no	down	KAI2587884.1(nuclear factor I C [Homo sapiens])	GO:0042475(biological_process:odontogenesis of dentin-containing tooth); GO:0000122(biological_process:negative regulation of transcription from RNA polymerase II promoter); GO:0003700(molecular_function:transcription factor activity, sequence-specific DNA binding); GO:0005634(cellular_component:nucleus); GO:0001228(molecular_function:transcriptional activator activity, RNA polymerase II transcri…	K09170	NFIC		3J8RF(K:Transcription)	3J8RF(Recognizes and binds the palindromic sequence 5'- TTGGCNNNNNGCCAA-3' present in viral and cellular promoters and in the origin of replication of adenovirus type 2. These proteins are individually capable of activating transcription and replication)	PF00859(CTF_NFI:CTF/NF-I family transcription modulation region); PF10524(NfI_DNAbd_pre-N:Nuclear factor I protein pre-N-terminus); PF03165(MH1:MH1 domain)		4782
ENSG00000278862		novel transcript	3397	0	0	0	0	1	0	1	1	no	no change	EHH18952.1(hypothetical protein EGK_19543, partial [Macaca mulatta])	GO:0016021(cellular_component:integral component of membrane)				3JKBE(S:Function unknown); 3JKEA(S:Function unknown)	3JKBE(Pfam:GVQW); 3JKEA(Pfam:GVQW)
ENSG00000248373		novel transcript	1106	0	0	0	0	1	0	1	1	no	no change	EAX06176.1(hCG2045751 [Homo sapiens])
ENSG00000101966	XIAP	X-linked inhibitor of apoptosis [Source:HGNC Symbol;Acc:HGNC:592]	8584	1802.17	1638	13.78	16.26	0.910241	-0.13568	0.00573169	0.0480666	no	down	XP_011529631.1()	GO:0070424(biological_process:regulation of nucleotide-binding oligomerization domain containing signaling pathway); GO:0090263(biological_process:positive regulation of canonical Wnt signaling pathway); GO:0055070(biological_process:copper ion homeostasis); GO:0005737(cellular_component:cytoplasm); GO:0004842(molecular_function:ubiquitin-protein transferase activity); GO:0005634(cellular_compone…	K04725	XIAP, BIRC4	map05166(Human T-cell leukemia virus 1 infection); map04510(Focal adhesion); map05145(Toxoplasmosis); map05200(Pathways in cancer); map04064(NF-kappa B signaling pathway); map05222(Small cell lung cancer); map04621(NOD-like receptor signaling pathway); map01524(Platinum drug resistance); map04120(Ubiquitin mediated proteolysis); map04210(Apoptosis); map04217(Necroptosis); map04215(Apoptosis - mul…	3J7JJ(O:Posttranslational modification, protein turnover, chaperones)	3J7JJ(X-linked inhibitor of apoptosis)	PF00653(BIR:Inhibitor of Apoptosis domain); PF13920(zf-C3HC4_3:Zinc finger, C3HC4 type (RING finger)); PF14447(Prok-RING_4:Prokaryotic RING finger family 4)		331
ENSG00000172548	NIPAL4	NIPA like domain containing 4 [Source:HGNC Symbol;Acc:HGNC:28018]	3085	217	43	3.68	0.98	4.17509	2.06181	2.41264e-23	1.05716e-21	yes	up	NP_001092757(magnesium transporter NIPA4 isoform 1 [Homo sapiens])	GO:0015693(biological_process:magnesium ion transport); GO:0016021(cellular_component:integral component of membrane); GO:0015095(molecular_function:magnesium ion transmembrane transporter activity)	K22733	NIPA, SLC57A2S		3JF5Y(U:Intracellular trafficking, secretion, and vesicular transport)	3JF5Y(magnesium ion transmembrane transporter activity)	PF05653(Mg_trans_NIPA:Magnesium transporter NIPA); PF00892(EamA:EamA-like transporter family)		348938
ENSG00000175104	TRAF6	TNF receptor associated factor 6 [Source:HGNC Symbol;Acc:HGNC:12036]	2558	276	245	2.92	2.55	0.932003	-0.101593	0.420956	1	no	down	NP_665802(TNF receptor-associated factor 6 [Homo sapiens])	GO:0000187(biological_process:activation of MAPK activity); GO:0035631(cellular_component:CD40 receptor complex); GO:0031435(molecular_function:mitogen-activated protein kinase kinase kinase binding); GO:0007250(biological_process:activation of NF-kappaB-inducing kinase activity); GO:0032147(biological_process:activation of protein kinase activity); GO:0009898(cellular_component:cytoplasmic side …				3J6D9(O:Posttranslational modification, protein turnover, chaperones)	3J6D9(thioesterase binding)	PF02176(zf-TRAF:TRAF-type zinc finger); PF18048(TRAF6_Z2:TNF receptor-associated factor 6 zinc finger 2); PF13923(zf-C3HC4_2:Zinc finger, C3HC4 type (RING finger)); PF00097(zf-C3HC4:Zinc finger, C3HC4 type (RING finger)); PF13920(zf-C3HC4_3:Zinc finger, C3HC4 type (RING finger)); PF13639(zf-RING_2:Ring finger domain); PF13445(zf-RING_UBOX:RING-type zinc-finger); PF15227(zf-C3HC4_4:zinc finger of …		7189
ENSG00000188771	PLET1	placenta expressed transcript 1 [Source:HGNC Symbol;Acc:HGNC:30053]	1541	0	0	0	0	1	0	1	1	no	no change	NP_001138496(placenta-expressed transcript 1 protein precursor [Homo sapiens])	GO:0009897(cellular_component:external side of plasma membrane); GO:0030335(biological_process:positive regulation of cell migration); GO:0016324(cellular_component:apical plasma membrane); GO:0030154(biological_process:cell differentiation); GO:0001953(biological_process:negative regulation of cell-matrix adhesion); GO:0005576(cellular_component:extracellular region); GO:0005886(cellular_compone…				3JHK9(T:Signal transduction mechanisms)	3JHK9(wound healing, spreading of epidermal cells)			349633
ENSG00000100104	SRRD	SRR1 domain containing [Source:HGNC Symbol;Acc:HGNC:33910]	4020	965.25	619.33	27.76	26.75	1.28941	0.366715	5.46839e-07	8.1873e-06	no	up	NP_001013716(SRR1-like protein [Homo sapiens])	GO:0005737(cellular_component:cytoplasm); GO:0007017(biological_process:microtubule-based process); GO:0007623(biological_process:circadian rhythm); GO:0006783(biological_process:heme biosynthetic process); GO:0005634(cellular_component:nucleus); GO:0042752(biological_process:regulation of circadian rhythm); GO:0070453(biological_process:regulation of heme biosynthetic process)				3JB7N(S:Function unknown)	3JB7N(SRR1 domain containing)	PF07985(SRR1:SRR1); PF07985(SRR1:SRR1 domain)		402055
ENSG00000286685		novel transcript	2238	0	0	0	0	1	0	1	1	no	no change	XP_039720004.1(uncharacterized protein LOC120603522 [Pteropus giganteus])
ENSG00000100100	PIK3IP1	phosphoinositide-3-kinase interacting protein 1 [Source:HGNC Symbol;Acc:HGNC:24942]	2420	12	16	0.26	0.45	0.620491	-0.688517	0.208032	1	no	down	NP_443112(phosphoinositide-3-kinase-interacting protein 1 isoform 1 precursor [Homo sapiens])	GO:0043553(biological_process:negative regulation of phosphatidylinositol 3-kinase activity); GO:0016021(cellular_component:integral component of membrane); GO:0036313(molecular_function:phosphatidylinositol 3-kinase catalytic subunit binding); GO:0014067(biological_process:negative regulation of phosphatidylinositol 3-kinase signaling); GO:0005886(cellular_component:plasma membrane)				3JBYH(T:Signal transduction mechanisms)	3JBYH(negative regulation of phosphatidylinositol 3-kinase activity)	PF00051(Kringle:Kringle domain)		113791
ENSG00000159618	ADGRG5	adhesion G protein-coupled receptor G5 [Source:HGNC Symbol;Acc:HGNC:19010]	3335	0	1	0	0.01	1	0	1	1	no	no change	NP_001305410(adhesion G-protein coupled receptor G5 isoform 2 precursor [Homo sapiens])	GO:0004930(molecular_function:G-protein coupled receptor activity); GO:0007166(biological_process:cell surface receptor signaling pathway); GO:0016021(cellular_component:integral component of membrane); GO:0007189(biological_process:adenylate cyclase-activating G-protein coupled receptor signaling pathway); GO:0005887(cellular_component:integral component of plasma membrane); GO:0007186(biologica…	K08459	ADGRG5, GPR114		3JD98(T:Signal transduction mechanisms)	3JD98(G-protein coupled receptor)	PF01825(GPS:GPCR proteolysis site, GPS, motif ); PF00002(7tm_2:7 transmembrane receptor (Secretin family)); PF01825(GPS:GPCR proteolysis site, GPS, motif)		221188
ENSG00000265776	MIR3670-3	microRNA 3670-3 [Source:HGNC Symbol;Acc:HGNC:50829]	65	0	0	0	0	1	0	1	1	no	no change
ENSG00000174233	ADCY6	adenylate cyclase 6 [Source:HGNC Symbol;Acc:HGNC:237]	6092	1054.69	1001.16	9.15	12.64	0.871557	-0.198333	0.00178916	0.0166103	no	down	NP_001377760.1(adenylate cyclase type 6 isoform 1 [Homo sapiens])	GO:1904322(biological_process:cellular response to forskolin); GO:0071380(biological_process:cellular response to prostaglandin E stimulus); GO:0005886(cellular_component:plasma membrane); GO:0004016(molecular_function:adenylate cyclase activity); GO:0034199(biological_process:activation of protein kinase A activity); GO:0005929(cellular_component:cilium); GO:0031226(cellular_component:intrinsic …	K08046	ADCY6	map05166(Human T-cell leukemia virus 1 infection); map04114(Oocyte meiosis); map05163(Human cytomegalovirus infection); map04750(Inflammatory mediator regulation of TRP channels); map04015(Rap1 signaling pathway); map04540(Gap junction); map04270(Vascular smooth muscle contraction); map04371(Apelin signaling pathway); map04213(Longevity regulating pathway - multiple species); map04072(Phospholipa…	3J296(C:Energy production and conversion)	3J296(Belongs to the adenylyl cyclase class-4 guanylyl cyclase family)	PF00211(Guanylate_cyc:Adenylate and Guanylate cyclase catalytic domain); PF16214(AC_N:Adenylyl cyclase N-terminal extracellular and transmembrane region); PF06327(DUF1053:Domain of Unknown Function (DUF1053)); PF06327(Adcy_cons_dom:Adenylate cyclase, conserved domain)		112
ENSG00000260602	HMGN2P40	high mobility group nucleosomal binding domain 2 pseudogene 40 [Source:HGNC Symbol;Acc:HGNC:39411]	391	0	2.11	0	1.01	1	0	1	1	no	no change	KAF6382513.1(hypothetical protein mPipKuh1_008875 [Pipistrellus kuhlii])	GO:0005634(cellular_component:nucleus); GO:0031492(molecular_function:nucleosomal DNA binding); GO:0000785(cellular_component:chromatin)				3JHFX(S:Function unknown); 3J776(K:Transcription); 3JPA8(J:Translation, ribosomal structure and biogenesis); 3JNVK(J:Translation, ribosomal structure and biogenesis); 3JJPC(J:Translation, ribosomal structure and biogenesis); 3JJVV(J:Translation, ribosomal structure and biogenesis)	3JHFX(nucleosomal DNA binding); 3J776(cellular response to sodium dodecyl sulfate); 3JPA8(ribosomal large subunit assembly); 3JNVK(domain in high mobilty group proteins HMG14 and HMG 17); 3JJPC(ribosomal large subunit assembly); 3JJVV(domain in high mobilty group proteins HMG14 and HMG 17)
ENSG00000261092	LINC02178	long intergenic non-protein coding RNA 2178 [Source:HGNC Symbol;Acc:HGNC:53040]	425	0	0	0	0	1	0	1	1	no	no change	EAW82760.1(hCG2040967, partial [Homo sapiens])
ENSG00000260995		novel transcript	2432	0	0	0	0	1	0	1	1	no	no change	EAW62625.1(hCG2038074, partial [Homo sapiens])
ENSG00000111678	C12orf57	chromosome 12 open reading frame 57 [Source:HGNC Symbol;Acc:HGNC:29521]	561	551.93	1149.06	87.2	230.43	0.397389	-1.33138	4.6256e-76	7.26915e-74	yes	down	NP_001288763(protein C10 isoform 1 [Homo sapiens])	GO:0005737(cellular_component:cytoplasm); GO:0016607(cellular_component:nuclear speck); GO:0014819(biological_process:regulation of skeletal muscle contraction); GO:0048593(biological_process:camera-type eye morphogenesis); GO:0050890(biological_process:cognition); GO:0036343(biological_process:psychomotor behavior); GO:0009791(biological_process:post-embryonic development); GO:0021540(biological…				3JGH4(S:Function unknown)	3JGH4(Chromosome 12 open reading frame 57)	PF14974(P_C10:Protein C10 ); PF14974(P_C10:Protein C10)		113246
ENSG00000261835		regulation of nuclear pre-mRNA domain containing 1A (RPRD1A) pseudogene	934	0	0	0	0	1	0	1	1	no	no change	XP_008259431.1(PREDICTED: regulation of nuclear pre-mRNA domain-containing protein 1A isoform X1 [Oryctolagus cuniculus])	GO:0005634(cellular_component:nucleus); GO:0070940(biological_process:dephosphorylation of RNA polymerase II C-terminal domain); GO:0016591(cellular_component:DNA-directed RNA polymerase II, holoenzyme)				3J50D(A:RNA processing and modification)	3J50D(regulation of nuclear pre-mRNA)
ENSG00000232015	HSPE1P25	heat shock protein family E (Hsp10) member 1 pseudogene 25 [Source:HGNC Symbol;Acc:HGNC:49344]	251	0	0	0	0	1	0	1	1	no	no change	XP_024420079.1(10 kDa heat shock protein, mitochondrial isoform X2 [Desmodus rotundus])	GO:0140662(deleted:old GO); GO:0005524(molecular_function:ATP binding)				3JH0G(O:Posttranslational modification, protein turnover, chaperones)	3JH0G(10 kDa heat shock protein)
ENSG00000183662	TAFA1	TAFA chemokine like family member 1 [Source:HGNC Symbol;Acc:HGNC:21587]	1917	0	0	0	0	1	0	1	1	no	no change	XP_016861878(chemokine-like protein TAFA-1 isoform X2 [Homo sapiens])	GO:0014016(biological_process:neuroblast differentiation); GO:0005615(cellular_component:extracellular space); GO:0048018(molecular_function:receptor agonist activity); GO:1902692(biological_process:regulation of neuroblast proliferation); GO:0010469(biological_process:regulation of receptor activity); GO:0005783(cellular_component:endoplasmic reticulum)	K25541	TAFA1, FAM19A1		3JGG4(S:Function unknown)	3JGG4(TAFA family)	PF12020(TAFA:TAFA family)		407738
ENSG00000240244	GAPDHP33	glyceraldehyde 3 phosphate dehydrogenase pseudogene 33 [Source:HGNC Symbol;Acc:HGNC:37785]	1013	0	0	0	0	1	0	1	1	no	no change	KAF6368511.1(glyceraldehyde-3-phosphate dehydrogenase [Myotis myotis])	GO:0045087(biological_process:innate immune response); GO:0035605(molecular_function:peptidyl-cysteine S-nitrosylase activity); GO:0004365(molecular_function:glyceraldehyde-3-phosphate dehydrogenase (NAD+) (phosphorylating) activity); GO:0015630(cellular_component:microtubule cytoskeleton); GO:0005829(cellular_component:cytosol); GO:0032481(biological_process:positive regulation of type I interfe…				3J1GB(G:Carbohydrate transport and metabolism)	3J1GB(peptidyl-cysteine S-nitrosylase activity)
ENSG00000232211		novel transcript	530	0	0	0	0	1	0	1	1	no	no change
ENSG00000230126	FGF12-AS2	FGF12 antisense RNA 2 [Source:HGNC Symbol;Acc:HGNC:40235]	580	0	0	0	0	1	0	1	1	no	no change	XP_018880055.1(uncharacterized protein LOC109026369 [Gorilla gorilla gorilla])
ENSG00000235876	FEM1AP4	fem-1 homolog A pseudogene 4 [Source:HGNC Symbol;Acc:HGNC:39832]	1987	0	0	0	0	1	0	1	1	no	no change	XP_030863176.1(LOW QUALITY PROTEIN: protein fem-1 homolog A [Gorilla gorilla gorilla])	GO:0050728(biological_process:negative regulation of inflammatory response); GO:0140627(deleted:old GO); GO:0031867(molecular_function:EP4 subtype prostaglandin E2 receptor binding); GO:0005739(cellular_component:mitochondrion); GO:0031462(cellular_component:Cul2-RING ubiquitin ligase complex); GO:1990756(molecular_function:protein binding, bridging involved in substrate recognition for ubiquitin…				3J58R(S:Function unknown)	3J58R(EP4 subtype prostaglandin E2 receptor binding)
ENSG00000197461	PDGFA	platelet derived growth factor subunit A [Source:HGNC Symbol;Acc:HGNC:8799]	1308	24	22	0.49	0.53	0.902533	-0.147949	0.727555	1	no	down	NP_002598(platelet-derived growth factor subunit A isoform 1 preproprotein [Homo sapiens])	GO:0031954(biological_process:positive regulation of protein autophosphorylation); GO:0030031(biological_process:cell projection assembly); GO:0005788(cellular_component:endoplasmic reticulum lumen); GO:0005161(molecular_function:platelet-derived growth factor receptor binding); GO:0030335(biological_process:positive regulation of cell migration); GO:0030036(biological_process:actin cytoskeleton …	K04359	PDGFA	map05214(Glioma); map05215(Prostate cancer); map05231(Choline metabolism in cancer); map04510(Focal adhesion); map04810(Regulation of actin cytoskeleton); map05206(MicroRNAs in cancer); map04015(Rap1 signaling pathway); map04014(Ras signaling pathway); map04540(Gap junction); map05218(Melanoma); map04010(MAPK signaling pathway); map01521(EGFR tyrosine kinase inhibitor resistance); map04020(Calciu…	3J7VW(T:Signal transduction mechanisms)	3J7VW(regulation of branching involved in salivary gland morphogenesis by epithelial-mesenchymal signaling)	PF04692(PDGF_N:Platelet-derived growth factor, N terminal region); PF00341(PDGF:PDGF/VEGF domain)		5154
ENSG00000277858	H2AB2	H2A.B variant histone 2 [Source:HGNC Symbol;Acc:HGNC:18298]	591	0	0.5	0	0.09	1	0	1	1	no	no change	NP_001017991(histone H2A-Bbd type 2/3 [Homo sapiens])	GO:0006325(biological_process:chromatin organization); GO:0006334(biological_process:nucleosome assembly); GO:0000790(cellular_component:nuclear chromatin); GO:0035327(cellular_component:transcriptionally active chromatin); GO:0003677(molecular_function:DNA binding); GO:0000788(cellular_component:nuclear nucleosome); GO:0046982(molecular_function:protein heterodimerization activity); GO:0005634(c…	K11251	H2A	map05034(Alcoholism); map05322(Systemic lupus erythematosus); map04217(Necroptosis)	3JHXN(B:Chromatin structure and dynamics)	3JHXN(chromatin silencing)	PF00125(Histone:Core histone H2A/H2B/H3/H4)		474381
ENSG00000065457	ADAT1	adenosine deaminase tRNA specific 1 [Source:HGNC Symbol;Acc:HGNC:228]	5757	2003	1836.85	48.88	60.32	0.902156	-0.148551	0.00139319	0.013248	no	down	NP_001311374.1(tRNA-specific adenosine deaminase 1 isoform a [Homo sapiens])	GO:0046872(molecular_function:metal ion binding); GO:0008033(biological_process:tRNA processing); GO:0003723(molecular_function:RNA binding); GO:0008251(molecular_function:tRNA-specific adenosine deaminase activity)	K15440	TAD1, ADAT1		3JAS3(A:RNA processing and modification)	3JAS3(tRNA-specific adenosine deaminase activity)	PF02137(A_deamin:Adenosine-deaminase (editase) domain)		23536
ENSG00000123268	ATF1	activating transcription factor 1 [Source:HGNC Symbol;Acc:HGNC:783]	2412	899	709	22.18	27.22	1.04903	0.0690561	0.337808	1	no	up	XP_016874820(cyclic AMP-dependent transcription factor ATF-1 isoform X1 [Homo sapiens])	GO:0032025(biological_process:response to cobalt ion); GO:0005667(cellular_component:transcription factor complex); GO:0003700(molecular_function:transcription factor activity, sequence-specific DNA binding); GO:0005634(cellular_component:nucleus); GO:0001228(molecular_function:transcriptional activator activity, RNA polymerase II transcription regulatory region sequence-specific binding); GO:001…	K09053	ATF1	map04925(Aldosterone synthesis and secretion); map05202(Transcriptional misregulation in cancer)	3JBN0(K:Transcription)	3JBN0(response to cobalt ion)	PF00170(bZIP_1:bZIP transcription factor); PF02173(pKID:pKID domain); PF07716(bZIP_2:Basic region leucine zipper); PF03131(bZIP_Maf:bZIP Maf transcription factor)		466
ENSG00000187952	HS6ST1P1	heparan sulfate 6-O-sulfotransferase 1 pseudogene 1 [Source:HGNC Symbol;Acc:HGNC:31835]	1234	0	0	0	0	1	0	1	1	no	no change	EAW95357.1(heparan sulfate 6-O-sulfotransferase 1, isoform CRA_a [Homo sapiens])	GO:0048666(biological_process:neuron development); GO:0005794(cellular_component:Golgi apparatus); GO:0016021(cellular_component:integral component of membrane); GO:0008146(molecular_function:sulfotransferase activity)				3J74M(G:Carbohydrate transport and metabolism); 3J74M(M:Cell wall/membrane/envelope biogenesis)	3J74M(6-O-sulfation enzyme which catalyzes the transfer of sulfate from 3'-phosphoadenosine 5'-phosphosulfate (PAPS) to position 6 of the N-sulfoglucosamine residue (GlcNS) of heparan sulfate); 3J74M(6-O-sulfation enzyme which catalyzes the transfer of sulfate from 3'-phosphoadenosine 5'-phosphosulfate (PAPS) to position 6 of the N-sulfoglucosamine residue (GlcNS) of heparan sulfate)
ENSG00000106028	SSBP1	single stranded DNA binding protein 1 [Source:HGNC Symbol;Acc:HGNC:11317]	989	6489	4043	770.91	617.4	1.32785	0.409091	6.55637e-47	6.26683e-45	no	up	NP_001243439(single-stranded DNA-binding protein, mitochondrial precursor [Homo sapiens])	GO:0070584(biological_process:mitochondrion morphogenesis); GO:0042645(cellular_component:mitochondrial nucleoid); GO:0051096(biological_process:positive regulation of helicase activity); GO:0005634(cellular_component:nucleus); GO:0005739(cellular_component:mitochondrion); GO:0006264(biological_process:mitochondrial DNA replication); GO:0003723(molecular_function:RNA binding); GO:0005759(cellular…	K03111	ssb	map03430(Mismatch repair); map03440(Homologous recombination); map03030(DNA replication)	3JPX5(L:Replication, recombination and repair)	3JPX5(positive regulation of helicase activity)	PF00436(SSB:Single-strand binding protein family)		6742
ENSG00000289315		novel transcript	726	0	0	0	0	1	0	1	1	no	no change
ENSG00000288893		novel transcript	446	0	0	0	0	1	0	1	1	no	no change
ENSG00000290658		novel transcript	1659	0	2	0	0.09	1	0	1	1	no	no change	XP_034798119.1(nitric oxide synthase, inducible isoform X2 [Pan paniscus])	GO:0031284(biological_process:positive regulation of guanylate cyclase activity); GO:0042127(biological_process:regulation of cell proliferation); GO:0009617(biological_process:response to bacterium); GO:0071222(biological_process:cellular response to lipopolysaccharide); GO:0012506(cellular_component:vesicle membrane); GO:0005777(cellular_component:peroxisome); GO:0010629(biological_process:nega…				3J7X4(C:Energy production and conversion)	3J7X4(interleukin-6 secretion)
ENSG00000111665	CDCA3	cell division cycle associated 3 [Source:HGNC Symbol;Acc:HGNC:14624]	1327	1603.51	1516.1	86.19	105.49	0.875021	-0.192611	0.000186831	0.00206175	no	down	NP_001284532.1(cell division cycle-associated protein 3 isoform 3 [Homo sapiens])	GO:0016567(biological_process:protein ubiquitination); GO:0005829(cellular_component:cytosol); GO:0005913(cellular_component:cell-cell adherens junction); GO:0051301(biological_process:cell division); GO:0007049(biological_process:cell cycle)				3JEEF(S:Function unknown)	3JEEF(cell division)			83461
ENSG00000166741	NNMT	nicotinamide N-methyltransferase [Source:HGNC Symbol;Acc:HGNC:7861]	1867	274	211	18.35	17.99	1.07434	0.103453	0.430682	1	no	up	NP_001358976(nicotinamide N-methyltransferase [Homo sapiens])	GO:0008112(molecular_function:nicotinamide N-methyltransferase activity); GO:0031100(biological_process:animal organ regeneration); GO:0010243(biological_process:response to organonitrogen compound); GO:0034356(biological_process:NAD biosynthesis via nicotinamide riboside salvage pathway); GO:0042493(biological_process:response to drug); GO:0030760(molecular_function:pyridine N-methyltransferase …	K00541	NNMT	map00760(Nicotinate and nicotinamide metabolism)	3J96E(M:Cell wall/membrane/envelope biogenesis)	3J96E(Nicotinamide N-methyltransferase)	PF01234(NNMT_PNMT_TEMT:NNMT/PNMT/TEMT family); PF13489(Methyltransf_23:Methyltransferase domain); PF13649(Methyltransf_25:Methyltransferase domain)		4837
ENSG00000228705	LINC00659	long intergenic non-protein coding RNA 659 [Source:HGNC Symbol;Acc:HGNC:44316]	1906	0	0	0	0	1	0	1	1	no	no change	EAW75344.1(hCG2045309 [Homo sapiens])
ENSG00000289173		novel transcript	523	0	0	0	0	1	0	1	1	no	no change
ENSG00000269635		novel transcript	277	0	0	0	0	1	0	1	1	no	no change	EHH15525.1(hypothetical protein EGK_01627, partial [Macaca mulatta])					3JK6F(S:Function unknown); 3J1XV(K:Transcription)	3JK6F(); 3J1XV(obsolete transcription factor activity, core RNA polymerase II binding)
ENSG00000133114	GPALPP1	GPALPP motifs containing 1 [Source:HGNC Symbol;Acc:HGNC:20298]	4294	602.97	379.01	8.41	7.38	1.31619	0.396371	2.06978e-05	0.000259666	no	up	XP_005266501.1(GPALPP motifs-containing protein 1 isoform X1 [Homo sapiens])					3J6AX(S:Function unknown)	3J6AX(Protein of unknown function (DUF3752))	PF12572(DUF3752:Protein of unknown function (DUF3752))		55425
ENSG00000233215	LINC01687	long intergenic non-protein coding RNA 1687 [Source:HGNC Symbol;Acc:HGNC:52474]	1448	8	9	0.64	0.46	0.735397	-0.443404	0.525768	1	no	down	EAX10001.1(hCG2038829, partial [Homo sapiens])	GO:0003824(molecular_function:catalytic activity)				3JQBZ(K:Transcription); 3JF0N(S:Function unknown)	3JQBZ(Reverse transcriptase (RNA-dependent DNA polymerase)); 3JF0N()
ENSG00000248869	LINC02511	long intergenic non-protein coding RNA 2511 [Source:HGNC Symbol;Acc:HGNC:53500]	2527	0	0	0	0	1	0	1	1	no	no change	EHH14291.1(hypothetical protein EGK_00186, partial [Macaca mulatta])					3JK6F(S:Function unknown); 3JKBE(S:Function unknown); 3JMY7(S:Function unknown)	3JK6F(); 3JKBE(Pfam:GVQW); 3JMY7()
ENSG00000201160	Y_RNA	Y RNA [Source:RFAM;Acc:RF00019]	113	0	0	0	0	1	0	1	1	no	no change
ENSG00000243687	RPL35AP10	ribosomal protein L35a pseudogene 10 [Source:HGNC Symbol;Acc:HGNC:35905]	331	0	0	0	0	1	0	1	1	no	no change	XP_036020500.1(60S ribosomal protein L35a-like [Mus musculus])	GO:0003735(molecular_function:structural constituent of ribosome); GO:1990904(cellular_component:ribonucleoprotein complex); GO:0006412(biological_process:translation); GO:0005840(cellular_component:ribosome)				3JJHD(J:Translation, ribosomal structure and biogenesis); 3JH0A(J:Translation, ribosomal structure and biogenesis)	3JJHD(Ribosomal protein L35Ae); 3JH0A(tRNA binding)
ENSG00000253535	ADAM7-AS1	ADAM7, ADAMDEC1 and ADAM28 antisense RNA 1 [Source:HGNC Symbol;Acc:HGNC:56152]	741	0	0	0	0	1	0	1	1	no	no change	XP_033030929.1(uncharacterized protein LOC117062003 isoform X1 [Trachypithecus francoisi])
ENSG00000206535	LNP1	leukemia NUP98 fusion partner 1 [Source:HGNC Symbol;Acc:HGNC:28014]	1813	216	81	6.36	3.09	2.20619	1.14156	1.12306e-10	2.35594e-09	yes	up	NP_001078920.1(leukemia NUP98 fusion partner 1 [Homo sapiens])					3JGPW(S:Function unknown)	3JGPW(Leukemia NUP98 fusion partner 1)	PF15419(LNP1:Leukemia NUP98 fusion partner 1)		348801
ENSG00000254293		novel transcript	1734	0	0	0	0	1	0	1	1	no	no change	EAW61635.1(hCG1794610 [Homo sapiens])	GO:0046983(molecular_function:protein dimerization activity)
ENSG00000010017	RANBP9	RAN binding protein 9 [Source:HGNC Symbol;Acc:HGNC:13727]	3384	2862.63	1834	50.21	43.19	1.29134	0.368868	4.17415e-18	1.41553e-16	no	up	NP_005484(ran-binding protein 9 [Homo sapiens])	GO:0005737(cellular_component:cytoplasm); GO:0007020(biological_process:microtubule nucleation); GO:0000165(biological_process:MAPK cascade); GO:0005829(cellular_component:cytosol); GO:0008536(molecular_function:Ran GTPase binding); GO:0000151(cellular_component:ubiquitin ligase complex); GO:0019899(molecular_function:enzyme binding); GO:0065003(biological_process:macromolecular complex assembly)…	K23334	RANBP9_10, RANBPM		3JE86(S:Function unknown)	3JE86(Ran GTPase binding)	PF00622(SPRY:SPRY domain); PF10607(CLTH:CTLH/CRA C-terminal to LisH motif domain); PF08513(LisH:LisH); PF10607(CTLH:CTLH/CRA C-terminal to LisH motif domain)		10048
ENSG00000272525	BTF3-DT	BTF3 divergent transcript [Source:HGNC Symbol;Acc:HGNC:55211]	838	8	0	0.66	0	13.2371	3.72652	0.00963037	0.0764564	no	up
ENSG00000249713		novel transcript	1588	0	0	0	0	1	0	1	1	no	no change
ENSG00000273345		novel transcript	1863	5.8	11.2	0.17	0.42	0.428435	-1.22285	0.0881242	0.521632	no	down	XP_010183573.1(PREDICTED: serine/threonine-protein phosphatase 2A catalytic subunit alpha isoform, partial [Mesitornis unicolor])	GO:0005737(cellular_component:cytoplasm); GO:0017018(molecular_function:myosin phosphatase activity); GO:0046982(molecular_function:protein heterodimerization activity); GO:0051321(biological_process:meiotic cell cycle); GO:0006470(biological_process:protein dephosphorylation); GO:0005634(cellular_component:nucleus); GO:0045121(cellular_component:membrane raft); GO:0004722(molecular_function:prot…				3J6VB(T:Signal transduction mechanisms)	3J6VB(positive regulation of microtubule binding)
ENSG00000207550	MIR99B	microRNA 99b [Source:HGNC Symbol;Acc:HGNC:31651]	70	0	0	0	0	1	0	1	1	no	no change	XP_027631194.1(MAGE-like protein 2 isoform X1 [Tupaia chinensis])	GO:0035195(biological_process:gene silencing by miRNA); GO:0016442(cellular_component:RISC complex)								407056
ENSG00000207549	MIR521-2	microRNA 521-2 [Source:HGNC Symbol;Acc:HGNC:32113]	87	0	0	0	0	1	0	1	1	no	no change		GO:0035195(biological_process:gene silencing by miRNA)
ENSG00000249160	LINC02213	long intergenic non-protein coding RNA 2213 [Source:HGNC Symbol;Acc:HGNC:53080]	774	0	0	0	0	1	0	1	1	no	no change						3JKJH(S:Function unknown)	3JKJH()
ENSG00000207546	MIR548C	microRNA 548c [Source:HGNC Symbol;Acc:HGNC:32800]	97	0	0	0	0	1	0	1	1	no	no change
ENSG00000207548	MIR217	microRNA 217 [Source:HGNC Symbol;Acc:HGNC:31594]	110	0	0	0	0	1	0	1	1	no	no change		GO:0035195(biological_process:gene silencing by miRNA); GO:0016442(cellular_component:RISC complex)
ENSG00000207547	MIR25	microRNA 25 [Source:HGNC Symbol;Acc:HGNC:31609]	84	0	0	0	0	1	0	1	1	no	no change		GO:0035195(biological_process:gene silencing by miRNA); GO:0016442(cellular_component:RISC complex)								407014
ENSG00000188158	NHS	NHS actin remodeling regulator [Source:HGNC Symbol;Acc:HGNC:7820]	9044	84	24	0.5	0.7	2.89563	1.53388	4.44342e-07	6.72984e-06	yes	up	NP_001278796.1(actin remodeling regulator NHS isoform 3 [Homo sapiens])	GO:0005737(cellular_component:cytoplasm); GO:0005794(cellular_component:Golgi apparatus); GO:0042995(cellular_component:cell projection); GO:0016604(cellular_component:nuclear body); GO:0016324(cellular_component:apical plasma membrane); GO:0016020(cellular_component:membrane); GO:0030154(biological_process:cell differentiation); GO:0030027(cellular_component:lamellipodium); GO:0070161(cellular_c…				3JBR8(S:Function unknown)	3JBR8(NHS-like)	PF15273(NHS:NHS-like)
ENSG00000102445	RUBCNL	rubicon like autophagy enhancer [Source:HGNC Symbol;Acc:HGNC:20420]	4068	0	0	0	0	1	0	1	1	no	no change	NP_001273690.1(protein associated with UVRAG as autophagy enhancer isoform a [Homo sapiens])	GO:0043231(cellular_component:intracellular membrane-bounded organelle); GO:0000421(cellular_component:autophagosome membrane); GO:0019216(biological_process:regulation of lipid metabolic process); GO:0010314(molecular_function:phosphatidylinositol-5-phosphate binding); GO:0031410(cellular_component:cytoplasmic vesicle); GO:0006914(biological_process:autophagy); GO:0016020(cellular_component:memb…				3J370(T:Signal transduction mechanisms)	3J370(DUF4206)	PF13901(zf-RING_9:Putative zinc-RING and/or ribbon)
ENSG00000229332	PGBD4P8	piggyBac transposable element derived 4 pseudogene 8 [Source:HGNC Symbol;Acc:HGNC:44075]	562	0	0	0	0	1	0	1	1	no	no change	BAC04428.1(unnamed protein product [Homo sapiens])					3J58Z(U:Intracellular trafficking, secretion, and vesicular transport); 3JICJ(S:Function unknown)	3J58Z(calcium ion-regulated exocytosis of neurotransmitter); 3JICJ(DDE_Tnp_1-like zinc-ribbon)
ENSG00000229192		novel transcript	432	0	0	0	0	1	0	1	1	no	no change	EAW61018.1(hCG2036553, isoform CRA_a [Homo sapiens])	GO:0005840(cellular_component:ribosome); GO:0005739(cellular_component:mitochondrion)				3JGQN(S:Function unknown)	3JGQN(Mitochondrial 28S ribosomal protein S32)
ENSG00000232502		novel pseudogene	343	0	0	0	0	1	0	1	1	no	no change	BAC86344.2(unnamed protein product [Homo sapiens])					3J46R(V:Defense mechanisms); 3J6NF(O:Posttranslational modification, protein turnover, chaperones); 3JMQN(S:Function unknown)	3J46R(ankyrin repeat domain-containing protein); 3J6NF(TBC1 domain family member); 3JMQN(Domain of unknown function (DUF3496))
ENSG00000248996	PDLIM7-AS1	PDLIM7 antisense RNA 1 [Source:HGNC Symbol;Acc:HGNC:41004]	434	0	0	0	0	1	0	1	1	no	no change
ENSG00000224110	MTRF1LP2	mitochondrial translational release factor 1 like pseudogene 2 [Source:HGNC Symbol;Acc:HGNC:50612]	1122	0	0	0	0	1	0	1	1	no	no change	XP_021549040.1(peptide chain release factor 1-like, mitochondrial isoform X3 [Neomonachus schauinslandi])					3J7BQ(J:Translation, ribosomal structure and biogenesis)	3J7BQ(translation release factor activity)
ENSG00000123989	CHPF	chondroitin polymerizing factor [Source:HGNC Symbol;Acc:HGNC:24291]	3028	67	82	1.29	1.91	0.675982	-0.564942	0.0168829	0.125279	no	down	NP_078812(chondroitin sulfate synthase 2 isoform 1 [Homo sapiens])	GO:0030206(biological_process:chondroitin sulfate biosynthetic process); GO:0016021(cellular_component:integral component of membrane); GO:0005829(cellular_component:cytosol); GO:0000139(cellular_component:Golgi membrane); GO:0005759(cellular_component:mitochondrial matrix); GO:0047238(molecular_function:glucuronosyl-N-acetylgalactosaminyl-proteoglycan 4-beta-N-acetylgalactosaminyltransferase act…	K00747	CHPF	map00532(Glycosaminoglycan biosynthesis - chondroitin sulfate / dermatan sulfate)	3J802(O:Posttranslational modification, protein turnover, chaperones)	3J802(Chondroitin sulfate synthase 2)	PF05679(CHGN:Chondroitin N-acetylgalactosaminyltransferase)		79586
ENSG00000261043		novel transcript	2905	0	0	0	0	1	0	1	1	no	no change	XP_024781483.1(taste receptor cell protein 1-like [Pan paniscus])					3J3M8(S:Function unknown); 3J9N1(S:Function unknown)	3J3M8(nucleic acid-templated transcription); 3J9N1(Taste receptor cell protein)
ENSG00000280457	DUX4L2	double homeobox 4 like 2 (pseudogene) [Source:HGNC Symbol;Acc:HGNC:37267]	1275	0	0	0	0	1	0	1	1	no	no change	P0CJ85.1(RecName: Full=Double homeobox protein 4-like protein 2 [Homo sapiens])	GO:0005634(cellular_component:nucleus); GO:0003677(molecular_function:DNA binding)				3JH5Z(K:Transcription)	3JH5Z(DNA-binding transcription factor activity, RNA polymerase II-specific)
ENSG00000153923	CLCA3P	chloride channel accessory 3, pseudogene [Source:HGNC Symbol;Acc:HGNC:2017]	2781	0	0	0	0	1	0	1	1	no	no change	XP_034790091.1(LOW QUALITY PROTEIN: calcium-activated chloride channel regulator 1-like [Pan paniscus])	GO:0005229(molecular_function:intracellular calcium activated chloride channel activity); GO:0006508(biological_process:proteolysis); GO:0016020(cellular_component:membrane); GO:0008237(molecular_function:metallopeptidase activity)				3J4BN(S:Function unknown); 3JG12(S:Function unknown)	3J4BN(intracellular chloride channel activity); 3JG12(chloride channel)
ENSG00000244018	RPL35P6	ribosomal protein L35 pseudogene 6 [Source:HGNC Symbol;Acc:HGNC:35520]	372	0	0	0	0	1	0	1	1	no	no change	XP_036157842.1(60S ribosomal protein L35-like [Myotis myotis])	GO:0003735(molecular_function:structural constituent of ribosome); GO:0000463(biological_process:maturation of LSU-rRNA from tricistronic rRNA transcript (SSU-rRNA, 5.8S rRNA, LSU-rRNA)); GO:0006412(biological_process:translation); GO:0022625(cellular_component:cytosolic large ribosomal subunit)				3JGYG(J:Translation, ribosomal structure and biogenesis); 3J82M(P:Inorganic ion transport and metabolism)	3JGYG(maturation of LSU-rRNA from tricistronic rRNA transcript (SSU-rRNA, 5.8S rRNA, LSU-rRNA)); 3J82M(voltage-gated chloride channel activity)
ENSG00000244691	RPL10AP1	ribosomal protein L10a pseudogene 1 [Source:HGNC Symbol;Acc:HGNC:19813]	643	0	0	0	0	1	0	1	1	no	no change	KAH0514278.1(60S ribosomal protein L10a [Microtus ochrogaster])	GO:0003735(molecular_function:structural constituent of ribosome); GO:0015934(cellular_component:large ribosomal subunit); GO:0003723(molecular_function:RNA binding); GO:0006412(biological_process:translation)				3J9NB(J:Translation, ribosomal structure and biogenesis)	3J9NB(maturation of LSU-rRNA)
ENSG00000230014	LINC00709	long intergenic non-protein coding RNA 709 [Source:HGNC Symbol;Acc:HGNC:44700]	494	0	0	0	0	1	0	1	1	no	no change
ENSG00000287132		novel transcript	2181	0	0.33	0	0.01	1	0	1	1	no	no change
ENSG00000272337	RNU6-90P	RNA, U6 small nuclear 90, pseudogene [Source:HGNC Symbol;Acc:HGNC:47053]	106	0	0	0	0	1	0	1	1	no	no change
ENSG00000144306	SCRN3	secernin 3 [Source:HGNC Symbol;Acc:HGNC:30382]	3052	958.14	643.51	29.67	22.44	1.23182	0.300794	3.46487e-05	0.000422352	no	up	NP_078859(secernin-3 isoform 1 [Homo sapiens])	GO:0006887(biological_process:exocytosis); GO:0016805(molecular_function:dipeptidase activity)	K14358	SCRN		3JAKV(E:Amino acid transport and metabolism)	3JAKV(Secernin 3)	PF03577(Peptidase_C69:Peptidase family C69)		79634
ENSG00000272459	FAM193B-DT	FAM193B divergent transcript [Source:HGNC Symbol;Acc:HGNC:55212]	541	0	2	0	0.44	1	0	1	1	no	no change
ENSG00000291281	COL6A4P1	collagen type VI alpha 4 pseudogene 1 [Source:HGNC Symbol;Acc:HGNC:33484]	2336	10.22	9	0.23	0.26	0.93947	-0.0900811	0.891001	1	no	down	CAY86115.1(truncated collagen type VI alpha 4 precursor [Homo sapiens])	GO:0007155(biological_process:cell adhesion); GO:0005581(cellular_component:collagen trimer); GO:0110165(cellular_component:cellular anatomical entity); GO:0004867(molecular_function:serine-type endopeptidase inhibitor activity)				3JAWD(W:Extracellular structures)	3JAWD(von Willebrand factor (vWF) type A domain)
ENSG00000281167		novel transcript	880	0	0	0	0	1	0	1	1	no	no change	EAW80534.1(hCG1820717 [Homo sapiens])
ENSG00000271356	USP21P2	USP21 pseudogene 2 [Source:HGNC Symbol;Acc:HGNC:54650]	907	0	0	0	0	1	0	1	1	no	no change	XP_033927231.1(ubiquitin carboxyl-terminal hydrolase 21 isoform X2 [Melopsittacus undulatus])	GO:0006511(biological_process:ubiquitin-dependent protein catabolic process); GO:0016579(biological_process:protein deubiquitination); GO:0004843(molecular_function:thiol-dependent ubiquitin-specific protease activity)				3J8HM(O:Posttranslational modification, protein turnover, chaperones)	3J8HM(Belongs to the peptidase C19 family)
ENSG00000271021		UDP-GlcNAc:betaGal beta-1,3-N-acetylglucosaminyltransferase-like 1 (B3GNTL1) pseudogene	462	0	0	0	0	1	0	1	1	no	no change	XP_034806044.1(UDP-GlcNAc:betaGal beta-1,3-N-acetylglucosaminyltransferase-like protein 1 [Pan paniscus])					3J8J6(M:Cell wall/membrane/envelope biogenesis)	3J8J6(transferase activity, transferring glycosyl groups)
ENSG00000166159	LRTM2	leucine rich repeats and transmembrane domains 2 [Source:HGNC Symbol;Acc:HGNC:32443]	3986	0	0	0	0	1	0	1	1	no	no change	NP_001157397(leucine-rich repeat and transmembrane domain-containing protein 2 precursor [Homo sapiens])	GO:0005615(cellular_component:extracellular space); GO:0016021(cellular_component:integral component of membrane); GO:0048495(molecular_function:Roundabout binding); GO:0051965(biological_process:positive regulation of synapse assembly); GO:0050919(biological_process:negative chemotaxis); GO:0007411(biological_process:axon guidance); GO:0008201(molecular_function:heparin binding)				3JD3N(T:Signal transduction mechanisms)	3JD3N(negative regulation of STAT cascade)	PF13855(LRR_8:Leucine rich repeat); PF01462(LRRNT:Leucine rich repeat N-terminal domain); PF12799(LRR_4:Leucine Rich repeats (2 copies)); PF13306(LRR_5:BspA type Leucine rich repeat region (6 copies))		654429
ENSG00000270393		POM121 transmembrane nucleoporin (POM121) pseudogene	874	0	0	0	0	1	0	1	1	no	no change	XP_031994480.1(LOW QUALITY PROTEIN: putative POM121-like protein 1 [Hylobates moloch])					3JGAF(S:Function unknown)	3JGAF(POM121-like protein)
ENSG00000270289		ribosomal protein L17 (RPL17) pseudogene	283	0	0	0	0	1	0	1	1	no	no change	KAH0503249.1(60S ribosomal protein L17 [Microtus ochrogaster])	GO:0003735(molecular_function:structural constituent of ribosome); GO:0015934(cellular_component:large ribosomal subunit); GO:0006412(biological_process:translation)				3J7YP(J:Translation, ribosomal structure and biogenesis)	3J7YP(Belongs to the universal ribosomal protein uL22 family)
ENSG00000185085	INTS5	integrator complex subunit 5 [Source:HGNC Symbol;Acc:HGNC:29352]	3285	674	692	10.48	13.79	0.805802	-0.311503	6.36295e-05	0.00074911	no	down	NP_085131(integrator complex subunit 5 [Homo sapiens])	GO:0016180(biological_process:snRNA processing); GO:0005737(cellular_component:cytoplasm); GO:0016021(cellular_component:integral component of membrane); GO:0016020(cellular_component:membrane); GO:0031965(cellular_component:nuclear membrane); GO:0032039(cellular_component:integrator complex); GO:0005654(cellular_component:nucleoplasm); GO:0042795(biological_process:snRNA transcription from RNA p…	K13142	INTS5		3J8WN(S:Function unknown)	3J8WN(integrator complex subunit 5)	PF14837(INTS5_N:Integrator complex subunit 5 N-terminus); PF14838(INTS5_C:Integrator complex subunit 5 C-terminus)		80789
ENSG00000128340	RAC2	Rac family small GTPase 2 [Source:HGNC Symbol;Acc:HGNC:9802]	1472	0	0	0	0	1	0	1	1	no	no change	XP_006724349(ras-related C3 botulinum toxin substrate 2 isoform X1 [Homo sapiens])	GO:0060263(biological_process:regulation of respiratory burst); GO:0030031(biological_process:cell projection assembly); GO:0030036(biological_process:actin cytoskeleton organization); GO:1902622(biological_process:regulation of neutrophil migration); GO:0016477(biological_process:cell migration); GO:0008045(biological_process:motor neuron axon guidance); GO:0005925(cellular_component:focal adhes…	K07860	RAC2	map04650(Natural killer cell mediated cytotoxicity); map05210(Colorectal cancer); map05163(Human cytomegalovirus infection); map05212(Pancreatic cancer); map04015(Rap1 signaling pathway); map04014(Ras signaling pathway); map04010(MAPK signaling pathway); map04370(VEGF signaling pathway); map04510(Focal adhesion); map04071(Sphingolipid signaling pathway); map04310(Wnt signaling pathway); map04810(…	3J48I(U:Intracellular trafficking, secretion, and vesicular transport)	3J48I(Ras-related C3 botulinum toxin substrate 2)	PF00071(Ras:Ras family); PF08477(Roc:Ras of Complex, Roc, domain of DAPkinase); PF00025(Arf:ADP-ribosylation factor family)		5880
ENSG00000128342	LIF	LIF interleukin 6 family cytokine [Source:HGNC Symbol;Acc:HGNC:6596]	3871	3230	2867	42.05	56.46	0.932072	-0.101487	0.00595416	0.0497858	no	down	NP_002300(leukemia inhibitory factor isoform 1 precursor [Homo sapiens])	GO:0048666(biological_process:neuron development); GO:0005829(cellular_component:cytosol); GO:0005125(molecular_function:cytokine activity); GO:0033138(biological_process:positive regulation of peptidyl-serine phosphorylation); GO:0019221(biological_process:cytokine-mediated signaling pathway); GO:0048711(biological_process:positive regulation of astrocyte differentiation); GO:0005146(molecular_f…	K05419	LIF	map04550(Signaling pathways regulating pluripotency of stem cells); map04060(Cytokine-cytokine receptor interaction); map04630(Jak-STAT signaling pathway); map04668(TNF signaling pathway)	3JCMH(T:Signal transduction mechanisms)	3JCMH(positive regulation of histone H3-K27 acetylation)	PF01291(LIF_OSM:LIF / OSM family)		3976
ENSG00000250344	NDNF-AS1	NDNF antisense RNA 1 [Source:HGNC Symbol;Acc:HGNC:55553]	621	0	0	0	0	1	0	1	1	no	no change
ENSG00000170027	YWHAG	tyrosine 3-monooxygenase/tryptophan 5-monooxygenase activation protein gamma [Source:HGNC Symbol;Acc:HGNC:12852]	3705	15435	12541	210.65	219.31	1.01824	0.0260737	0.130742	0.724774	no	up	NP_036611(14-3-3 protein gamma [Homo sapiens])	GO:0000086(biological_process:G2/M transition of mitotic cell cycle); GO:0005080(molecular_function:protein kinase C binding); GO:0061024(biological_process:membrane organization); GO:0048167(biological_process:regulation of synaptic plasticity); GO:0032869(biological_process:cellular response to insulin stimulus); GO:0005925(cellular_component:focal adhesion); GO:0097711(biological_process:cilia…	K16198	YWHAG_H	map04110(Cell cycle); map05203(Viral carcinogenesis); map05160(Hepatitis C); map04390(Hippo signaling pathway); map04114(Oocyte meiosis); map04151(PI3K-Akt signaling pathway)	3J6JB(O:Posttranslational modification, protein turnover, chaperones)	3J6JB(Tyrosine 3-monooxygenase tryptophan 5-monooxygenase activation protein, gamma)	PF00244(14-3-3:14-3-3 protein)		7532
ENSG00000128346	C22orf23	chromosome 22 open reading frame 23 [Source:HGNC Symbol;Acc:HGNC:18589]	1560	27.51	42.14	0.86	1.57	0.540095	-0.888714	0.0108537	0.0849849	no	down	NP_115950.3(UPF0193 protein EVG1 isoform 1 [Homo sapiens])	GO:0005575(cellular_component:cellular_component); GO:0008150(biological_process:biological_process); GO:0003674(molecular_function:molecular_function); GO:0005515(molecular_function:protein binding)				3JD1P(S:Function unknown)	3JD1P(Chromosome 22 open reading frame 23)	PF05250(UPF0193:Uncharacterised protein family (UPF0193))		84645
ENSG00000184967	NOC4L	nucleolar complex associated 4 homolog [Source:HGNC Symbol;Acc:HGNC:28461]	1650	357	504	12.4	22.31	0.58602	-0.770979	6.18129e-15	1.7249e-13	no	down	NP_076983(nucleolar complex protein 4 homolog [Homo sapiens])	GO:0032040(cellular_component:small-subunit processome); GO:0005730(cellular_component:nucleolus); GO:0016021(cellular_component:integral component of membrane); GO:0031965(cellular_component:nuclear membrane); GO:0005654(cellular_component:nucleoplasm); GO:0003723(molecular_function:RNA binding); GO:0030692(cellular_component:Noc4p-Nop14p complex); GO:0005634(cellular_component:nucleus); GO:0000…	K14771	NOC4, UTP19		3J7U7(J:Translation, ribosomal structure and biogenesis)	3J7U7(Nucleolar complex protein 4 homolog)	PF03914(CBF:CBF/Mak21 family)		79050
ENSG00000188352	FOCAD	focadhesin [Source:HGNC Symbol;Acc:HGNC:23377]	5794	3138	2547	32.84	37.33	1.01929	0.027567	0.471488	1	no	up	XP_005251551.2()	GO:0016021(cellular_component:integral component of membrane); GO:0005925(cellular_component:focal adhesion)				3JE28(S:Function unknown)	3JE28(Focadhesin)	PF12530(DUF3730:Protein of unknown function (DUF3730) ); PF11229(Focadhesin:Focadhesin); PF12530(DUF3730:Focadhesin/RST1, DUF3730)		54914
ENSG00000124107	SLPI	secretory leukocyte peptidase inhibitor [Source:HGNC Symbol;Acc:HGNC:11092]	596	0	0	0	0	1	0	1	1	no	no change	NP_003055(antileukoproteinase precursor [Homo sapiens])	GO:0032091(biological_process:negative regulation of protein binding); GO:0070062(cellular_component:extracellular exosome); GO:0035580(cellular_component:specific granule lumen); GO:0019731(biological_process:antibacterial humoral response); GO:0005615(cellular_component:extracellular space); GO:0045087(biological_process:innate immune response); GO:0003677(molecular_function:DNA binding); GO:00…	K23638	SLPI, WFDC4		3JHA4(W:Extracellular structures)	3JHA4(antibacterial humoral response)	PF00095(WAP:WAP-type (Whey Acidic Protein) 'four-disulfide core'); PF17557(Conotoxin_I2:I2-superfamily conotoxins)		6590
ENSG00000249337	SNX18P25	sorting nexin 18 pseudogene 25 [Source:HGNC Symbol;Acc:HGNC:39633]	758	8	0	0.77	0	13.2371	3.72652	0.00963037	0.0764564	no	up	EAX10694.1(hCG2040015, isoform CRA_a, partial [Homo sapiens])	GO:0015031(biological_process:protein transport); GO:0005546(molecular_function:phosphatidylinositol-4,5-bisphosphate binding)				3J8TD(U:Intracellular trafficking, secretion, and vesicular transport)	3J8TD(cleavage furrow formation)
ENSG00000079101	CLUL1	clusterin like 1 [Source:HGNC Symbol;Acc:HGNC:2096]	1897	0	0	0	0	1	0	1	1	no	no change	NP_001305451(clusterin-like protein 1 isoform b precursor [Homo sapiens])	GO:0005634(cellular_component:nucleus); GO:0051787(molecular_function:misfolded protein binding); GO:0005615(cellular_component:extracellular space)				3J5PQ(S:Function unknown)	3J5PQ(Clusterin-like protein 1)	PF01093(Clusterin:Clusterin)		27098
ENSG00000248794		ribosomal protein S12 (RPS12) pseudogene	270	0	0	0	0	1	0	1	1	no	no change	XP_045421079.1(40S ribosomal protein S12-like [Lemur catta])	GO:0003735(molecular_function:structural constituent of ribosome); GO:1990904(cellular_component:ribonucleoprotein complex); GO:0006412(biological_process:translation); GO:0005840(cellular_component:ribosome)				3JGHX(J:Translation, ribosomal structure and biogenesis)	3JGHX(structural constituent of ribosome)
ENSG00000258159	IMMP1LP2	inner mitochondrial membrane peptidase subunit 1 pseudogene 2 [Source:HGNC Symbol;Acc:HGNC:51132]	492	0	0	0	0	1	0	1	1	no	no change	XP_032138248.1(mitochondrial inner membrane protease subunit 1 isoform X2 [Sapajus apella])	GO:0004252(molecular_function:serine-type endopeptidase activity); GO:0005743(cellular_component:mitochondrial inner membrane); GO:0006465(biological_process:signal peptide processing)				3J8G2(O:Posttranslational modification, protein turnover, chaperones)	3J8G2(protein processing involved in protein targeting to mitochondrion)
ENSG00000181126	HLA-V	major histocompatibility complex, class I, V (pseudogene) [Source:HGNC Symbol;Acc:HGNC:23482]	534	0	0	0	0	1	0	1	1	no	no change	CAD7711837.1(B [Macaca mulatta] [Macaca mulatta])					3JD16(S:Function unknown); 3JIUF(S:Function unknown)	3JD16(antigen processing and presentation of peptide antigen via MHC class I); 3JIUF(Class I Histocompatibility antigen, domains alpha 1 and 2)
ENSG00000065485	PDIA5	protein disulfide isomerase family A member 5 [Source:HGNC Symbol;Acc:HGNC:24811]	1844	765	716	23.76	27.44	0.88394	-0.177979	0.0173831	0.128504	no	down	NP_006801(protein disulfide-isomerase A5 precursor [Homo sapiens])	GO:0006457(biological_process:protein folding); GO:0015037(molecular_function:peptide disulfide oxidoreductase activity); GO:0005788(cellular_component:endoplasmic reticulum lumen); GO:0005789(cellular_component:endoplasmic reticulum membrane); GO:0036498(biological_process:IRE1-mediated unfolded protein response); GO:0003756(molecular_function:protein disulfide isomerase activity); GO:0045454(bi…	K09583	PDIA5		3JDCM(O:Posttranslational modification, protein turnover, chaperones)	3JDCM(protein disulfide isomerase family A, member 5)	PF00085(Thioredoxin:Thioredoxin); PF13098(Thioredoxin_2:Thioredoxin-like domain); PF13899(Thioredoxin_7:Thioredoxin-like); PF00578(AhpC-TSA:AhpC/TSA family); PF04756(OST3_OST6:OST3 / OST6 family, transporter family); PF08534(Redoxin:Redoxin); PF13905(Thioredoxin_8:Thioredoxin-like); PF13728(TraF:F plasmid transfer operon protein); PF13848(Thioredoxin_6:Thioredoxin-like domain); PF14595(Thioredoxi…		10954
ENSG00000258203		novel transcript	550	0	0	0	0	1	0	1	1	no	no change	XP_016874319.1(collagen alpha-1(II) chain isoform X3 [Homo sapiens])
ENSG00000267127		novel protein	852	1	1	0.08	0.34	0.827322	-0.273479	0.893133	1	no	down	KAI2587414.1(hypothetical protein KI723_180784, partial [Homo sapiens])	GO:0006364(biological_process:rRNA processing); GO:0005739(cellular_component:mitochondrion)				3JEZC(C:Energy production and conversion); 3JEZC(H:Coenzyme transport and metabolism)	3JEZC(rRNA processing); 3JEZC(rRNA processing)
ENSG00000104814	MAP4K1	mitogen-activated protein kinase kinase kinase kinase 1 [Source:HGNC Symbol;Acc:HGNC:6863]	2700	3	2	0.1	0.05	1.24098	0.311483	0.810739	1	no	up	NP_009112(mitogen-activated protein kinase kinase kinase kinase 1 isoform 2 [Homo sapiens])	GO:0005737(cellular_component:cytoplasm); GO:0007257(biological_process:activation of JUN kinase activity); GO:0000185(biological_process:activation of MAPKKK activity); GO:0018105(biological_process:peptidyl-serine phosphorylation); GO:0008283(biological_process:cell proliferation); GO:0016020(cellular_component:membrane); GO:1904628(biological_process:cellular response to phorbol 13-acetate 12-…	K04408	MAP4K1, HPK1	map04010(MAPK signaling pathway)	3J68D(T:Signal transduction mechanisms)	3J68D(response to phorbol 13-acetate 12-myristate)	PF00069(Pkinase:Protein kinase domain); PF00780(CNH:CNH domain); PF07714(PK_Tyr_Ser-Thr:Protein tyrosine and serine/threonine kinase)		11184
ENSG00000131097	HIGD1B	HIG1 hypoxia inducible domain family member 1B [Source:HGNC Symbol;Acc:HGNC:24318]	547	2	2	0.25	0.64	0.827322	-0.273479	0.849319	1	no	down	NP_001258809(HIG1 domain family member 1B [Homo sapiens])	GO:0016021(cellular_component:integral component of membrane)				3JHAB(S:Function unknown)	3JHAB(Hypoxia induced protein conserved region)	PF04588(HIG_1_N:Hypoxia induced protein conserved region)		51751
ENSG00000226197		novel transcript	1289	0	0	0	0	1	0	1	1	no	no change	KAI2579848.1(hypothetical protein KI723_161441 [Homo sapiens])
ENSG00000108602	ALDH3A1	aldehyde dehydrogenase 3 family member A1 [Source:HGNC Symbol;Acc:HGNC:405]	1925	0	0	0	0	1	0	1	1	no	no change	NP_001128640(aldehyde dehydrogenase, dimeric NADP-preferring isoform 1 [Homo sapiens])	GO:0008284(biological_process:positive regulation of cell proliferation); GO:0008106(molecular_function:alcohol dehydrogenase (NADP+) activity); GO:0016021(cellular_component:integral component of membrane); GO:0004030(molecular_function:aldehyde dehydrogenase [NAD(P)+] activity); GO:0007568(biological_process:aging); GO:0004029(molecular_function:aldehyde dehydrogenase (NAD) activity); GO:000561…	K00129	ALDH3	map00982(Drug metabolism - cytochrome P450); map00980(Metabolism of xenobiotics by cytochrome P450); map00340(Histidine metabolism); map00010(Glycolysis / Gluconeogenesis); map00360(Phenylalanine metabolism); map00350(Tyrosine metabolism); map00410(beta-Alanine metabolism)	3JFZA(C:Energy production and conversion)	3JFZA(aldehyde dehydrogenase [NAD(P)+] activity)	PF00171(Aldedh:Aldehyde dehydrogenase family); PF05893(LuxC:Acyl-CoA reductase (LuxC))		218
ENSG00000228597	MTND4P1	MT-ND4 pseudogene 1 [Source:HGNC Symbol;Acc:HGNC:42035]	1466	0	0	0	0	1	0	1	1	no	no change	UFQ28033.1(NADH dehydrogenase subunit 4 [Bos taurus])	GO:0008137(molecular_function:NADH dehydrogenase (ubiquinone) activity); GO:0016021(cellular_component:integral component of membrane); GO:0070469(cellular_component:respiratory chain); GO:0042773(biological_process:ATP synthesis coupled electron transport); GO:0005743(cellular_component:mitochondrial inner membrane)				3JEVV(C:Energy production and conversion)	3JEVV(mitochondrial electron transport, NADH to ubiquinone)
ENSG00000227034		ribosomal protein L5 (RPL5) pseudogene	257	0	0	0	0	1	0	1	1	no	no change	XP_021565058.1(60S ribosomal protein L5-like [Carlito syrichta])	GO:0005737(cellular_component:cytoplasm); GO:0008097(molecular_function:5S rRNA binding); GO:0005840(cellular_component:ribosome); GO:0005634(cellular_component:nucleus); GO:1990904(cellular_component:ribonucleoprotein complex); GO:0003735(molecular_function:structural constituent of ribosome); GO:0006412(biological_process:translation)				3J50V(J:Translation, ribosomal structure and biogenesis)	3J50V(positive regulation of isoleucine-tRNA ligase activity)
ENSG00000185215	TNFAIP2	TNF alpha induced protein 2 [Source:HGNC Symbol;Acc:HGNC:11895]	4731	1267	1427	45.05	53.35	0.73456	-0.445048	1.085e-15	3.1658e-14	no	down	NP_006282(tumor necrosis factor alpha-induced protein 2 isoform 1 [Homo sapiens])	GO:0006887(biological_process:exocytosis); GO:0005615(cellular_component:extracellular space); GO:0000145(cellular_component:exocyst); GO:0000149(molecular_function:SNARE binding); GO:0030154(biological_process:cell differentiation); GO:0051601(biological_process:exocyst localization); GO:0001525(biological_process:angiogenesis)	K19989	TNFAIP2, EXOC3L3		3J7N6(U:Intracellular trafficking, secretion, and vesicular transport)	3J7N6(exocyst localization)	PF06046(Sec6:Exocyst complex component Sec6)		7127
ENSG00000259447		novel transcript	910	0	0	0	0	1	0	1	1	no	no change	KAF6500925.1(hypothetical protein HJG59_007950 [Molossus molossus])	GO:0003964(molecular_function:RNA-directed DNA polymerase activity); GO:0004519(molecular_function:endonuclease activity)				3JQBZ(K:Transcription); 3JN00(S:Function unknown); 3JJ5B(S:Function unknown)	3JQBZ(Reverse transcriptase (RNA-dependent DNA polymerase)); 3JN00(Reverse transcriptase (RNA-dependent DNA polymerase)); 3JJ5B(Reverse transcriptase (RNA-dependent DNA polymerase))
ENSG00000120798	NR2C1	nuclear receptor subfamily 2 group C member 1 [Source:HGNC Symbol;Acc:HGNC:7971]	4058	621	581	21.5	24.69	0.88428	-0.177424	0.032672	0.22246	no	down	NP_003288(nuclear receptor subfamily 2 group C member 1 isoform a [Homo sapiens])	GO:0001227(molecular_function:transcriptional repressor activity, RNA polymerase II transcription regulatory region sequence-specific binding); GO:0038023(molecular_function:signaling receptor activity); GO:0016605(cellular_component:PML body); GO:0003707(molecular_function:steroid hormone receptor activity); GO:0005654(cellular_component:nucleoplasm); GO:0008270(molecular_function:zinc ion bindi…	K08543	NR2C1, TR2		3JDQ9(K:Transcription)	3JDQ9(positive regulation of retinoic acid receptor signaling pathway)	PF00104(Hormone_recep:Ligand-binding domain of nuclear hormone receptor); PF00105(zf-C4:Zinc finger, C4 type (two domains))		7181
ENSG00000259458	MGC15885	uncharacterized protein MGC15885 [Source:NCBI gene (formerly Entrezgene);Acc:197003]	2425	0	0	0	0	1	0	1	1	no	no change	EAW77614.1(hCG2004619 [Homo sapiens])					3JMXD(S:Function unknown)	3JMXD()
ENSG00000245750	DRAIC	downregulated RNA in cancer, inhibitor of cell invasion and migration [Source:HGNC Symbol;Acc:HGNC:27082]	9011	4	1	0.16	0.03	3.30929	1.72652	0.230365	1	no	up
ENSG00000238217	LINC01877	long intergenic non-protein coding RNA 1877 [Source:HGNC Symbol;Acc:HGNC:52696]	4626	0	0	0	0	1	0	1	1	no	no change	EAW70184.1(hCG2011994 [Homo sapiens])	GO:0016021(cellular_component:integral component of membrane)				3JK6F(S:Function unknown); 3JMY7(S:Function unknown)	3JK6F(); 3JMY7()
ENSG00000287208		novel transcript	444	0	0	0	0	1	0	1	1	no	no change
ENSG00000286311		novel transcript, antisense to NOL4L	1479	0	5	0	0.25	0.0827322	-3.59541	0.0263617	0.185164	no	down	PNI89199.1(NOL4L isoform 2 [Pan troglodytes])
ENSG00000261641		novel transcript, antisense to CLCN7	1124	0	0	0	0	1	0	1	1	no	no change	EAW85655.1(chloride channel 7, isoform CRA_c [Homo sapiens])	GO:0005247(molecular_function:voltage-gated chloride channel activity); GO:0030321(biological_process:transepithelial chloride transport); GO:0005765(cellular_component:lysosomal membrane); GO:0034707(cellular_component:chloride channel complex)
ENSG00000173442	EHBP1L1	EH domain binding protein 1 like 1 [Source:HGNC Symbol;Acc:HGNC:30682]	5170	1503	1636	21.33	24.3	0.760064	-0.395807	1.36512e-14	3.74278e-13	no	down	NP_001338016(EH domain-binding protein 1-like protein 1 isoform 2 [Homo sapiens])	GO:0016020(cellular_component:membrane); GO:0005768(cellular_component:endosome)	K25573	EHBP1L1		3JABA(Z:Cytoskeleton)	3JABA(DUF3585)	PF12130(DUF3585:Bivalent Mical/EHBP Rab binding domain); PF00307(CH:Calponin homology (CH) domain); PF10358(NT-C2:N-terminal C2 in EEIG1 and EHBP1 proteins); PF12130(bMERB_dom:Bivalent Mical/EHBP Rab binding domain); PF11971(CAMSAP_CH:CAMSAP CH domain)		254102
ENSG00000173954	SNURFL	SNRPN upstream open reading frame like (pseudogene) [Source:HGNC Symbol;Acc:HGNC:29543]	343	0	0	0	0	1	0	1	1	no	no change	B1AK76.2(PUTATIVE PSEUDOGENE: RecName: Full=Putative SNURF-like protein [Homo sapiens])	GO:1990904(cellular_component:ribonucleoprotein complex)				3JHY1(S:Function unknown); 3JK5G(S:Function unknown)	3JHY1(SNURF/RPN4 protein); 3JK5G(SNURF/RPN4 protein)
ENSG00000140009	ESR2	estrogen receptor 2 [Source:HGNC Symbol;Acc:HGNC:3468]	6842	49.81	29.21	0.57	0.46	1.41078	0.496494	0.131991	0.730407	no	up	NP_001428(estrogen receptor beta isoform 1 [Homo sapiens])	GO:0030308(biological_process:negative regulation of cell growth); GO:0019899(molecular_function:enzyme binding); GO:0005496(molecular_function:steroid binding); GO:0008270(molecular_function:zinc ion binding); GO:0003677(molecular_function:DNA binding); GO:0030284(molecular_function:estrogen receptor activity); GO:0004879(molecular_function:RNA polymerase II transcription factor activity, ligand…	K08551	ESR2, NR3A2	map05200(Pathways in cancer); map01522(Endocrine resistance); map04929(GnRH secretion); map05224(Breast cancer); map04915(Estrogen signaling pathway); map04917(Prolactin signaling pathway)	3J4U0(K:Transcription)	3J4U0(estrogen receptor activity)	PF12497(ERbeta_N:Estrogen receptor beta); PF00105(zf-C4:Zinc finger, C4 type (two domains)); PF00104(Hormone_recep:Ligand-binding domain of nuclear hormone receptor)		2100
ENSG00000188263	IL17REL	interleukin 17 receptor E like [Source:HGNC Symbol;Acc:HGNC:33808]	6507	0	0	0	0	1	0	1	1	no	no change	NP_001358346.1(putative interleukin-17 receptor E-like isoform 3 precursor [Homo sapiens])					3J9PA(S:Function unknown)	3J9PA(receptor E-like)	PF15037(IL17_R_N:Interleukin-17 receptor extracellular region)
ENSG00000112182	BACH2	BTB domain and CNC homolog 2 [Source:HGNC Symbol;Acc:HGNC:14078]	2888	33.21	28	0.24	0.83	0.981263	-0.0272885	0.940991	1	no	down	XP_011765450.2(transcription regulator protein BACH2 isoform X1 [Macaca nemestrina])	GO:0003700(molecular_function:transcription factor activity, sequence-specific DNA binding); GO:0006355(biological_process:regulation of transcription, DNA-templated); GO:0005515(molecular_function:protein binding); GO:0003677(molecular_function:DNA binding)				3JCGR(K:Transcription)	3JCGR(BTB and CNC homology 1, basic leucine zipper transcription factor 2)	PF00651(BTB:BTB/POZ domain); PF03131(bZIP_Maf:bZIP Maf transcription factor); PF00170(bZIP_1:bZIP transcription factor); PF07716(bZIP_2:Basic region leucine zipper)
ENSG00000113262	GRM6	glutamate metabotropic receptor 6 [Source:HGNC Symbol;Acc:HGNC:4598]	6143	0	0	0	0	1	0	1	1	no	no change	NP_000834.2(metabotropic glutamate receptor 6 precursor [Homo sapiens])	GO:0007626(biological_process:locomotory behavior); GO:0004930(molecular_function:G-protein coupled receptor activity); GO:0009584(biological_process:detection of visible light); GO:0090280(biological_process:positive regulation of calcium ion import); GO:0042734(cellular_component:presynaptic membrane); GO:0000139(cellular_component:Golgi membrane); GO:0001640(molecular_function:adenylate cyclas…	K04608	GRM6	map04072(Phospholipase D signaling pathway); map04080(Neuroactive ligand-receptor interaction); map04724(Glutamatergic synapse)	3JBG5(T:Signal transduction mechanisms)	3JBG5(detection of light stimulus involved in sensory perception)	PF07562(NCD3G:Nine Cysteines Domain of family 3 GPCR); PF01094(ANF_receptor:Receptor family ligand binding region); PF00003(7tm_3:7 transmembrane sweet-taste receptor of 3 GCPR); PF13458(Peripla_BP_6:Periplasmic binding protein)		2916
ENSG00000143753	DEGS1	delta 4-desaturase, sphingolipid 1 [Source:HGNC Symbol;Acc:HGNC:13709]	2032	4304	3325.88	120.72	124.96	1.07063	0.0984625	0.00292688	0.0261617	no	up	NP_001308470(sphingolipid delta(4)-desaturase DES1 isoform 2 [Homo sapiens])	GO:0030148(biological_process:sphingolipid biosynthetic process); GO:0006636(biological_process:unsaturated fatty acid biosynthetic process); GO:0042284(molecular_function:sphingolipid delta-4 desaturase activity); GO:0016020(cellular_component:membrane); GO:0043312(biological_process:neutrophil degranulation); GO:0005739(cellular_component:mitochondrion); GO:0005789(cellular_component:endoplasmi…	K04712	DEGS	map00600(Sphingolipid metabolism); map04071(Sphingolipid signaling pathway)	3J4XR(I:Lipid transport and metabolism)	3J4XR(sphingolipid)	PF08557(Lipid_DES:Sphingolipid Delta4-desaturase (DES)); PF00487(FA_desaturase:Fatty acid desaturase)		8560
ENSG00000290616		novel transcript	656	0	0	0	0	1	0	1	1	no	no change	XP_030864594.1(neurobeachin-like [Gorilla gorilla gorilla])					3JJST(U:Intracellular trafficking, secretion, and vesicular transport)	3JJST(protein kinase binding)
ENSG00000119335	SET	SET nuclear proto-oncogene [Source:HGNC Symbol;Acc:HGNC:10760]	1541	16878	13864	456.37	497.74	1.00718	0.0103212	0.530489	1	no	up	NP_001234930(protein SET isoform 4 [Homo sapiens])	GO:0005737(cellular_component:cytoplasm); GO:0042393(molecular_function:histone binding); GO:0032991(cellular_component:macromolecular complex); GO:0005783(cellular_component:endoplasmic reticulum); GO:0035067(biological_process:negative regulation of histone acetylation); GO:0019888(molecular_function:protein phosphatase regulator activity); GO:0006337(biological_process:nucleosome disassembly);…	K11290	SET, TAF1, I2PP2A		3J374(L:Replication, recombination and repair)	3J374(nucleosome assembly)	PF00956(NAP:Nucleosome assembly protein (NAP))		6418
ENSG00000114573	ATP6V1A	ATPase H+ transporting V1 subunit A [Source:HGNC Symbol;Acc:HGNC:851]	4575	3911.81	2831	49.44	45.63	1.14317	0.193045	4.4799e-08	7.49275e-07	no	up	NP_001681(V-type proton ATPase catalytic subunit A [Homo sapiens])	GO:0033180(cellular_component:proton-transporting V-type ATPase, V1 domain); GO:0008286(biological_process:insulin receptor signaling pathway); GO:0006879(biological_process:cellular iron ion homeostasis); GO:0033572(biological_process:transferrin transport); GO:0015991(biological_process:ATP hydrolysis coupled proton transport); GO:0016324(cellular_component:apical plasma membrane); GO:0046034(b…	K02145	ATPeV1A, ATP6A	map05165(Human papillomavirus infection); map00190(Oxidative phosphorylation); map04966(Collecting duct acid secretion); map05120(Epithelial cell signaling in Helicobacter pylori infection); map04721(Synaptic vesicle cycle); map04145(Phagosome); map04150(mTOR signaling pathway); map05323(Rheumatoid arthritis); map05110(Vibrio cholerae infection)	3J314(C:Energy production and conversion)	3J314(cellular response to increased oxygen levels)	PF02874(ATP-synt_ab_N:ATP synthase alpha/beta family, beta-barrel domain); PF16886(ATP-synt_ab_Xtn:ATPsynthase alpha/beta subunit N-term extension); PF00006(ATP-synt_ab:ATP synthase alpha/beta family, nucleotide-binding domain)		523
ENSG00000183833	CFAP91	cilia and flagella associated protein 91 [Source:HGNC Symbol;Acc:HGNC:24010]	4433	0	0	0	0	1	0	1	1	no	no change	XP_011511579(cilia- and flagella-associated protein 91 isoform X1 [Homo sapiens])	GO:0031514(cellular_component:motile cilium); GO:0003341(biological_process:cilium movement); GO:0005930(cellular_component:axoneme); GO:0005739(cellular_component:mitochondrion)	K25461	CFAP91, MAATS1		3JDIK(S:Function unknown)	3JDIK(cilium movement)	PF14738(CFAP91:Cilia- and flagella-associated protein 91)		89876
ENSG00000144857	BOC	BOC cell adhesion associated, oncogene regulated [Source:HGNC Symbol;Acc:HGNC:17173]	4276	20.16	7	0.93	0.65	2.38269	1.25259	0.0339425	0.229862	no	up	NP_001288790(brother of CDO isoform 1 precursor [Homo sapiens])	GO:0005887(cellular_component:integral component of plasma membrane); GO:0007224(biological_process:smoothened signaling pathway); GO:0044295(cellular_component:axonal growth cone); GO:0005654(cellular_component:nucleoplasm); GO:0051149(biological_process:positive regulation of muscle cell differentiation); GO:0045663(biological_process:positive regulation of myoblast differentiation); GO:0005886…	K20020	BOC	map04340(Hedgehog signaling pathway); map04360(Axon guidance)	3JE6I(T:Signal transduction mechanisms)	3JE6I(positive regulation of myoblast differentiation)	PF00041(fn3:Fibronectin type III domain); PF13927(Ig_3:Immunoglobulin domain); PF16625(ISET-FN3_linker:Unstructured linking region I-set and fnIII on Brother of CDO); PF07679(I-set:Immunoglobulin I-set domain); PF00047(ig:Immunoglobulin domain); PF13895(Ig_2:Immunoglobulin domain); PF07686(V-set:Immunoglobulin V-set domain); PF08205(C2-set_2:CD80-like C2-set immunoglobulin domain); PF16680(Ig_4:T…		91653
ENSG00000145936	KCNMB1	potassium calcium-activated channel subfamily M regulatory beta subunit 1 [Source:HGNC Symbol;Acc:HGNC:6285]	4742	4.02	6.01	0.04	0.17	0.553383	-0.853649	0.352531	1	no	down	NP_004128(calcium-activated potassium channel subunit beta-1 [Homo sapiens])	GO:1903413(biological_process:cellular response to bile acid); GO:0007568(biological_process:aging); GO:0071361(biological_process:cellular response to ethanol); GO:0097755(biological_process:positive regulation of blood vessel diameter); GO:0006813(biological_process:potassium ion transport); GO:0015459(molecular_function:potassium channel regulator activity); GO:0007268(biological_process:chemi…	K04937	KCNMB1	map04911(Insulin secretion); map04270(Vascular smooth muscle contraction); map04022(cGMP-PKG signaling pathway)	3J808(P:Inorganic ion transport and metabolism)	3J808(Potassium large conductance calcium-activated channel, subfamily M, beta member 1)	PF03185(CaKB:Calcium-activated potassium channel, beta subunit)		3779
ENSG00000286465		novel transcript	748	0	0	0	0	1	0	1	1	no	no change	EAW96111.1(hCG1806692, isoform CRA_a [Homo sapiens])
ENSG00000286424		novel transcript	1391	0	0	0	0	1	0	1	1	no	no change	XP_034793614.1(uncharacterized protein LOC117975844 [Pan paniscus])					3JK6F(S:Function unknown); 3JNNP(S:Function unknown); 3JMY7(S:Function unknown)	3JK6F(); 3JNNP(); 3JMY7()
ENSG00000255866		novel transcript	994	0	0	0	0	1	0	1	1	no	no change
ENSG00000156427	FGF18	fibroblast growth factor 18 [Source:HGNC Symbol;Acc:HGNC:3674]	1998	1	2	0.03	0.07	0.413661	-1.27348	0.456917	1	no	down	NP_003853(fibroblast growth factor 18 precursor [Homo sapiens])	GO:2000546(biological_process:positive regulation of endothelial cell chemotaxis to fibroblast growth factor); GO:0030324(biological_process:lung development); GO:0043406(biological_process:positive regulation of MAP kinase activity); GO:0007165(biological_process:signal transduction); GO:0001525(biological_process:angiogenesis); GO:0051897(biological_process:positive regulation of protein kinase…	K04358	FGF	map04810(Regulation of actin cytoskeleton); map05200(Pathways in cancer); map04015(Rap1 signaling pathway); map04014(Ras signaling pathway); map05218(Melanoma); map04010(MAPK signaling pathway); map04020(Calcium signaling pathway); map05224(Breast cancer); map05226(Gastric cancer); map04151(PI3K-Akt signaling pathway)	3J351(T:Signal transduction mechanisms)	3J351(Fibroblast growth factor 18)	PF00167(FGF:Fibroblast growth factor)		8817
ENSG00000256258		novel transcript	617	0	0	0	0	1	0	1	1	no	no change
ENSG00000177606	JUN	Jun proto-oncogene, AP-1 transcription factor subunit [Source:HGNC Symbol;Acc:HGNC:6204]	3257	1691	2267	26.54	46.43	0.617116	-0.696387	9.1793e-52	9.68972e-50	no	down	NP_002219(transcription factor AP-1 [Homo sapiens])	GO:0003682(molecular_function:chromatin binding); GO:0007568(biological_process:aging); GO:0005829(cellular_component:cytosol); GO:0001228(molecular_function:transcriptional activator activity, RNA polymerase II transcription regulatory region sequence-specific binding); GO:0071276(biological_process:cellular response to cadmium ion); GO:0005719(cellular_component:nuclear euchromatin); GO:0000790…	K04448	JUN	map05140(Leishmaniasis); map04137(Mitophagy - animal); map05142(Chagas disease (American trypanosomiasis)); map04657(IL-17 signaling pathway); map05211(Renal cell carcinoma); map05167(Kaposi sarcoma-associated herpesvirus infection); map04926(Relaxin signaling pathway); map04659(Th17 cell differentiation); map04658(Th1 and Th2 cell differentiation); map04010(MAPK signaling pathway); map04013(MAPK…	3JD8N(K:Transcription)	3JD8N(leading edge cell differentiation)	PF03957(Jun:Jun-like transcription factor); PF00170(bZIP_1:bZIP transcription factor); PF07716(bZIP_2:Basic region leucine zipper); PF03131(bZIP_Maf:bZIP Maf transcription factor)		3725
ENSG00000153294	ADGRF4	adhesion G protein-coupled receptor F4 [Source:HGNC Symbol;Acc:HGNC:19011]	3075	2	1	0.03	0.02	1.65464	0.726521	0.671264	1	no	up	AAN46671.1(G-protein coupled receptor GPR115 [Homo sapiens])	GO:0004930(molecular_function:G-protein coupled receptor activity); GO:0007186(biological_process:G-protein coupled receptor signaling pathway); GO:0016021(cellular_component:integral component of membrane); GO:0007166(biological_process:cell surface receptor signaling pathway)	K08457	ADGRF4, GPR115		3J394(T:Signal transduction mechanisms)	3J394(G-protein coupled receptor activity)	PF01825(GPS:GPCR proteolysis site, GPS, motif ); PF00002(7tm_2:7 transmembrane receptor (Secretin family)); PF01825(GPS:GPCR proteolysis site, GPS, motif)		221393
ENSG00000162600	OMA1	OMA1 zinc metallopeptidase [Source:HGNC Symbol;Acc:HGNC:29661]	1861	486	208	17.47	12.16	1.93307	0.950893	8.15152e-17	2.55818e-15	no	up	NP_660286(metalloendopeptidase OMA1, mitochondrial precursor [Homo sapiens])	GO:0097009(biological_process:energy homeostasis); GO:0004222(molecular_function:metalloendopeptidase activity); GO:0006629(biological_process:lipid metabolic process); GO:0120162(biological_process:positive regulation of cold-induced thermogenesis); GO:0016021(cellular_component:integral component of membrane); GO:0006515(biological_process:misfolded or incompletely synthesized protein catabolic…	K23010	OMA1	map05017(Spinocerebellar ataxia)	3JDWF(O:Posttranslational modification, protein turnover, chaperones)	3JDWF(negative regulation of mitochondrial fusion)	PF01435(Peptidase_M48:Peptidase family M48)		115209
ENSG00000059573	ALDH18A1	aldehyde dehydrogenase 18 family member A1 [Source:HGNC Symbol;Acc:HGNC:9722]	3352	4782	3499	75.15	70.75	1.13068	0.177192	2.5857e-08	4.42014e-07	no	up	NP_001310341(delta-1-pyrroline-5-carboxylate synthase isoform 3 [Homo sapiens])	GO:0008652(biological_process:cellular amino acid biosynthetic process); GO:0004349(molecular_function:glutamate 5-kinase activity); GO:0006561(biological_process:proline biosynthetic process); GO:0005743(cellular_component:mitochondrial inner membrane); GO:0006592(biological_process:ornithine biosynthetic process); GO:0005829(cellular_component:cytosol); GO:0004350(molecular_function:glutamate-5…	K12657	ALDH18A1, P5CS	map00330(Arginine and proline metabolism)	3J5RJ(E:Amino acid transport and metabolism)	3J5RJ(delta1-pyrroline-5-carboxylate synthetase activity)	PF00171(Aldedh:Aldehyde dehydrogenase family); PF00696(AA_kinase:Amino acid kinase family)		5832
ENSG00000184292	TACSTD2	tumor associated calcium signal transducer 2 [Source:HGNC Symbol;Acc:HGNC:11530]	1820	0	0	0	0	1	0	1	1	no	no change	NP_002344(tumor-associated calcium signal transducer 2 precursor [Homo sapiens])	GO:0016020(cellular_component:membrane); GO:0016021(cellular_component:integral component of membrane); GO:0050678(biological_process:regulation of epithelial cell proliferation); GO:0005829(cellular_component:cytosol); GO:1900028(biological_process:negative regulation of ruffle assembly); GO:0010633(biological_process:negative regulation of epithelial cell migration); GO:0051497(biological_proce…	K17288	TACSTD2		3J672(T:Signal transduction mechanisms)	3J672(Tumor-associated calcium signal transducer 2)	PF00086(Thyroglobulin_1:Thyroglobulin type-1 repeat)		4070
ENSG00000289599		novel transcript	422	0	0	0	0	1	0	1	1	no	no change
ENSG00000289519		novel transcript	1142	108	49	5.81	3.37	1.82348	0.866698	0.000282036	0.00302817	no	up	XP_044934926.1(scm-like with four MBT domains protein 1 isoform X3 [Mustela putorius furo])
ENSG00000280183		novel transcript	535	0	0	0	0	1	0	1	1	no	no change
ENSG00000279752		TEC	999	0	0	0	0	1	0	1	1	no	no change	EAW61497.1(hCG1979476, partial [Homo sapiens])
ENSG00000280110		TEC	255	0	0	0	0	1	0	1	1	no	no change	AAF22030.1(PRO1992 [Homo sapiens])	GO:0016021(cellular_component:integral component of membrane)				3JK6F(S:Function unknown); 3JMEM(S:Function unknown); 3JKXX(S:Function unknown)	3JK6F(); 3JMEM(); 3JKXX()
ENSG00000279945		novel transcript	517	10.54	6.97	2.01	1.69	1.25107	0.323165	0.642105	1	no	up	XP_043777723.1(28S ribosomal protein S11, mitochondrial isoform X1 [Cervus elaphus])	GO:0070181(molecular_function:small ribosomal subunit rRNA binding); GO:0022627(cellular_component:cytosolic small ribosomal subunit); GO:0000028(biological_process:ribosomal small subunit assembly); GO:0005739(cellular_component:mitochondrion); GO:0006412(biological_process:translation); GO:0003735(molecular_function:structural constituent of ribosome); GO:0005743(cellular_component:mitochondria…				3JFJY(J:Translation, ribosomal structure and biogenesis)	3JFJY(small ribosomal subunit rRNA binding)
ENSG00000280117		novel transcript	4394	0	0	0	0	1	0	1	1	no	no change	EHH65544.1(hypothetical protein EGM_02322, partial [Macaca fascicularis])	GO:0016021(cellular_component:integral component of membrane)				3JKZH(S:Function unknown)	3JKZH(Pfam:GVQW)
ENSG00000063127	SLC6A16	solute carrier family 6 member 16 [Source:HGNC Symbol;Acc:HGNC:13622]	2904	4	0	0.07	0	1	0	1	1	no	no change	NP_054756(orphan sodium- and chloride-dependent neurotransmitter transporter NTT5 [Homo sapiens])	GO:0005326(molecular_function:neurotransmitter transporter activity); GO:0005886(cellular_component:plasma membrane); GO:0005328(molecular_function:neurotransmitter:sodium symporter activity); GO:0016021(cellular_component:integral component of membrane); GO:0006836(biological_process:neurotransmitter transport)	K05048	SLC6A15S		3JAIX(T:Signal transduction mechanisms)	3JAIX(Sodium:neurotransmitter symporter family)	PF00209(SNF:Sodium:neurotransmitter symporter family)		28968
ENSG00000170260	ZNF212	zinc finger protein 212 [Source:HGNC Symbol;Acc:HGNC:13004]	2807	578	496	11.23	12.48	0.964097	-0.05275	0.54877	1	no	down	NP_036388(zinc finger protein 212 [Homo sapiens])	GO:0005634(cellular_component:nucleus); GO:0006355(biological_process:regulation of transcription, DNA-templated); GO:0008270(molecular_function:zinc ion binding); GO:0003677(molecular_function:DNA binding); GO:0042802(molecular_function:identical protein binding); GO:0000981(molecular_function:RNA polymerase II transcription factor activity, sequence-specific DNA binding)	K09228	KRAB	map05168(Herpes simplex virus 1 infection)	3JDAG(S:Function unknown)	3JDAG(Zinc finger protein)	PF00096(zf-C2H2:Zinc finger, C2H2 type); PF01352(KRAB:KRAB box); PF12417(DUF3669:Zinc finger protein ); PF13912(zf-C2H2_6:C2H2-type zinc finger); PF13894(zf-C2H2_4:C2H2-type zinc finger); PF13465(zf-H2C2_2:Zinc-finger double domain)		7988
ENSG00000170448	NFXL1	nuclear transcription factor, X-box binding like 1 [Source:HGNC Symbol;Acc:HGNC:18726]	3880	526	470.65	7.9	9.77	0.924618	-0.113071	0.215356	1	no	down	NP_001265553(NF-X1-type zinc finger protein NFXL1 [Homo sapiens])	GO:0016021(cellular_component:integral component of membrane); GO:0016020(cellular_component:membrane); GO:0006355(biological_process:regulation of transcription, DNA-templated); GO:0000977(molecular_function:RNA polymerase II regulatory region sequence-specific DNA binding); GO:0005634(cellular_component:nucleus); GO:0000981(molecular_function:RNA polymerase II transcription factor activity, seq…	K15683	NFXL1, OZFP		3J33Q(K:Transcription)	3J33Q(ZnF_NFX)	PF01422(zf-NF-X1:NF-X1 type zinc finger)		152518
ENSG00000017260	ATP2C1	ATPase secretory pathway Ca2+ transporting 1 [Source:HGNC Symbol;Acc:HGNC:13211]	3579	1837.67	2624.7	30.25	54.66	0.579245	-0.787754	1.66997e-73	2.56021e-71	no	down	NP_001186109(calcium-transporting ATPase type 2C member 1 isoform 2a [Homo sapiens])	GO:0016339(biological_process:calcium-dependent cell-cell adhesion via plasma membrane cell adhesion molecules); GO:0006828(biological_process:manganese ion transport); GO:0008544(biological_process:epidermis development); GO:0031532(biological_process:actin cytoskeleton reorganization); GO:0016021(cellular_component:integral component of membrane); GO:0016020(cellular_component:membrane); GO:000…	K01537	ATP2C		3J5GV(P:Inorganic ion transport and metabolism)	3J5GV(cellular manganese ion homeostasis)	PF00122(E1-E2_ATPase:E1-E2 ATPase); PF00689(Cation_ATPase_C:Cation transporting ATPase, C-terminus); PF00690(Cation_ATPase_N:Cation transporter/ATPase, N-terminus); PF00702(Hydrolase:haloacid dehalogenase-like hydrolase); PF13246(Cation_ATPase:Cation transport ATPase (P-type)); PF08282(Hydrolase_3:haloacid dehalogenase-like hydrolase)		27032
ENSG00000277066			90	0	0	0	0	1	0	1	1	no	no change
ENSG00000278754		thymosin beta 10 (TMSB10) pseudogene	132	0	0	0	0	1	0	1	1	no	no change	XP_016816135.1(thymosin beta-11 [Pan troglodytes])					3JIF4(N:Cell motility); 3JKWP(N:Cell motility)	3JIF4(Thymosin beta-10-like); 3JKWP(Thymosin beta-4 family)
ENSG00000179826	MRGPRX3	MAS related GPR family member X3 [Source:HGNC Symbol;Acc:HGNC:17980]	1480	0	1	0	0.04	1	0	1	1	no	no change	NP_001357393(mas-related G-protein coupled receptor member X3 [Homo sapiens])	GO:0004930(molecular_function:G-protein coupled receptor activity); GO:0007186(biological_process:G-protein coupled receptor signaling pathway); GO:0016021(cellular_component:integral component of membrane); GO:0005886(cellular_component:plasma membrane)	K08396	MRGPRX		3JJ5K(T:Signal transduction mechanisms); 3JMF5(T:Signal transduction mechanisms); 3J57C(T:Signal transduction mechanisms)	3JJ5K(G-protein coupled receptor); 3JMF5(7 transmembrane receptor (rhodopsin family)); 3J57C(mast cell secretagogue receptor activity)	PF00001(7tm_1:7 transmembrane receptor (rhodopsin family))		117195
ENSG00000284195	MIR6852	microRNA 6852 [Source:HGNC Symbol;Acc:HGNC:49993]	66	0	0	0	0	1	0	1	1	no	no change
ENSG00000229308		novel transcript	559	0	0	0	0	1	0	1	1	no	no change	EAW99330.1(hCG2005374 [Homo sapiens])	GO:0016021(cellular_component:integral component of membrane)
ENSG00000224918		novel transcript	399	0	0	0	0	1	0	1	1	no	no change
ENSG00000173221	GLRX	glutaredoxin [Source:HGNC Symbol;Acc:HGNC:4330]	632	155	112	10.6	14.2	1.14495	0.19529	0.270824	1	no	up	NP_001230587.1(glutaredoxin-1 [Homo sapiens])	GO:0070062(cellular_component:extracellular exosome); GO:0047485(molecular_function:protein N-terminus binding); GO:0045838(biological_process:positive regulation of membrane potential); GO:0005829(cellular_component:cytosol); GO:0015038(molecular_function:glutathione disulfide oxidoreductase activity); GO:0080058(biological_process:protein deglutathionylation); GO:0015949(biological_process:nucl…	K03676	grxC, GLRX, GLRX2		3JHD7(O:Posttranslational modification, protein turnover, chaperones)	3JHD7(protein disulfide oxidoreductase activity)	PF00462(Glutaredoxin:Glutaredoxin); PF05768(Glrx-like:Glutaredoxin-like domain (DUF836)); PF13417(GST_N_3:Glutathione S-transferase, N-terminal domain)		2745
ENSG00000099219	ERMP1	endoplasmic reticulum metallopeptidase 1 [Source:HGNC Symbol;Acc:HGNC:23703]	3554	1600.37	1258.6	16.05	16.16	1.05198	0.0731062	0.176075	0.929018	no	up	NP_079172.2(endoplasmic reticulum metallopeptidase 1 [Homo sapiens])	GO:0016021(cellular_component:integral component of membrane); GO:0016020(cellular_component:membrane); GO:0005789(cellular_component:endoplasmic reticulum membrane); GO:0006508(biological_process:proteolysis); GO:0046872(molecular_function:metal ion binding); GO:0008237(molecular_function:metallopeptidase activity)				3J47S(O:Posttranslational modification, protein turnover, chaperones)	3J47S(endoplasmic reticulum metallopeptidase 1)	PF04389(Peptidase_M28:Peptidase family M28)		79956
ENSG00000113525	IL5	interleukin 5 [Source:HGNC Symbol;Acc:HGNC:6016]	815	0	0	0	0	1	0	1	1	no	no change	NP_000870(interleukin-5 precursor [Homo sapiens])	GO:0071803(biological_process:positive regulation of podosome assembly); GO:0005137(molecular_function:interleukin-5 receptor binding); GO:0005125(molecular_function:cytokine activity); GO:0008083(molecular_function:growth factor activity); GO:0030890(biological_process:positive regulation of B cell proliferation); GO:0050731(biological_process:positive regulation of peptidyl-tyrosine phosphoryla…	K05428	IL5	map04640(Hematopoietic cell lineage); map05310(Asthma); map04664(Fc epsilon RI signaling pathway); map05330(Allograft rejection); map04657(IL-17 signaling pathway); map04660(T cell receptor signaling pathway); map05200(Pathways in cancer); map05320(Autoimmune thyroid disease); map05321(Inflammatory bowel disease (IBD)); map04658(Th1 and Th2 cell differentiation); map04630(Jak-STAT signaling pathw…	3JGWJ(T:Signal transduction mechanisms)	3JGWJ(interleukin-5 receptor binding)	PF02025(IL5:Interleukin 5)		3567
ENSG00000159713	TPPP3	tubulin polymerization promoting protein family member 3 [Source:HGNC Symbol;Acc:HGNC:24162]	1116	0	0	0	0	1	0	1	1	no	no change	NP_057224(tubulin polymerization-promoting protein family member 3 [Homo sapiens])	GO:0005737(cellular_component:cytoplasm); GO:0015631(molecular_function:tubulin binding); GO:0001578(biological_process:microtubule bundle formation); GO:0046785(biological_process:microtubule polymerization); GO:0032273(biological_process:positive regulation of protein polymerization); GO:0005874(cellular_component:microtubule)	K25872	TPPP3		3J5QQ(T:Signal transduction mechanisms)	3J5QQ(microtubule polymerization)	PF05517(p25-alpha:p25-alpha ); PF05517(p25-alpha:p25-alpha)		51673
ENSG00000233018		pseudogene similar to part of ribosomal protein L32 (RPL32)	226	0	0	0	0	1	0	1	1	no	no change	EPQ08217.1(60S ribosomal protein L32 [Myotis brandtii])	GO:0003735(molecular_function:structural constituent of ribosome); GO:1990904(cellular_component:ribonucleoprotein complex); GO:0006412(biological_process:translation); GO:0005840(cellular_component:ribosome)				3JGKA(J:Translation, ribosomal structure and biogenesis)	3JGKA(60S ribosomal protein)
ENSG00000253325	IGHV7-34-1	immunoglobulin heavy variable 7-34-1 (pseudogene) [Source:HGNC Symbol;Acc:HGNC:5664]	350	0	0	0	0	1	0	1	1	no	no change	AAC51710.1(IgM heavy chain VH1 region precursor, partial [Homo sapiens])	GO:0016020(cellular_component:membrane)				3JHKF(S:Function unknown); 3JKSN(S:Function unknown); 3JN87(S:Function unknown)	3JHKF(Immunoglobulin V-Type); 3JKSN(Immunoglobulin V-Type); 3JN87(Immunoglobulin V-Type)
ENSG00000224816	NAP1L4P2	nucleosome assembly protein 1 like 4 pseudogene 2 [Source:HGNC Symbol;Acc:HGNC:39739]	899	0	0	0	0	1	0	1	1	no	no change	EAX02742.1(hCG1805148, partial [Homo sapiens])	GO:0006334(biological_process:nucleosome assembly); GO:0005634(cellular_component:nucleus)				3J8G1(B:Chromatin structure and dynamics); 3J8G1(D:Cell cycle control, cell division, chromosome partitioning); 3JINH(B:Chromatin structure and dynamics); 3JINH(D:Cell cycle control, cell division, chromosome partitioning)	3J8G1(nucleosome assembly); 3J8G1(nucleosome assembly); 3JINH(Nucleosome assembly protein (NAP)); 3JINH(Nucleosome assembly protein (NAP))
ENSG00000171502	COL24A1	collagen type XXIV alpha 1 chain [Source:HGNC Symbol;Acc:HGNC:20821]	6834	14	12	0.1	0.11	0.965209	-0.051087	0.92801	1	no	down	NP_001336884(collagen alpha-1(XXIV) chain isoform 2 [Homo sapiens])	GO:0005201(molecular_function:extracellular matrix structural constituent); GO:0005581(cellular_component:collagen trimer); GO:0005615(cellular_component:extracellular space); GO:0005788(cellular_component:endoplasmic reticulum lumen); GO:0031012(cellular_component:extracellular matrix); GO:0030198(biological_process:extracellular matrix organization); GO:0062023(cellular_component:collagen-conta…	K19721	COL5AS	map04974(Protein digestion and absorption)	3J8EP(W:Extracellular structures)	3J8EP(extracellular matrix structural constituent)	PF01391(Collagen:Collagen triple helix repeat (20 copies)); PF01410(COLFI:Fibrillar collagen C-terminal domain); PF02210(Laminin_G_2:Laminin G domain)		255631
ENSG00000119943	PYROXD2	pyridine nucleotide-disulphide oxidoreductase domain 2 [Source:HGNC Symbol;Acc:HGNC:23517]	2023	21	8	1.75	1.79	2.17172	1.11884	0.0478503	0.310532	no	up	NP_116098(pyridine nucleotide-disulfide oxidoreductase domain-containing protein 2 [Homo sapiens])	GO:0016491(molecular_function:oxidoreductase activity)				3J26K(H:Coenzyme transport and metabolism)	3J26K(Pyridine nucleotide-disulfide oxidoreductase domain-containing protein 2)	PF13450(NAD_binding_8:NAD(P)-binding Rossmann-like domain); PF01593(Amino_oxidase:Flavin containing amine oxidoreductase); PF01266(DAO:FAD dependent oxidoreductase); PF07992(Pyr_redox_2:Pyridine nucleotide-disulphide oxidoreductase); PF00070(Pyr_redox:Pyridine nucleotide-disulphide oxidoreductase); PF12831(FAD_oxidored:FAD dependent oxidoreductase); PF01946(Thi4:Thi4 family); PF01134(GIDA:Glucose…		84795
ENSG00000117174	ZNHIT6	zinc finger HIT-type containing 6 [Source:HGNC Symbol;Acc:HGNC:26089]	6203	3222	2422	25.45	24.52	1.10059	0.138278	0.00033023	0.00350718	no	up	XP_011539916(box C/D snoRNA protein 1 isoform X1 [Homo sapiens])	GO:0051259(biological_process:protein oligomerization); GO:0001094(molecular_function:TFIID-class transcription factor binding); GO:0000492(biological_process:box C/D snoRNP assembly); GO:0070062(cellular_component:extracellular exosome); GO:0051117(molecular_function:ATPase binding); GO:0005634(cellular_component:nucleus); GO:0019899(molecular_function:enzyme binding); GO:0000463(biological_proc…				3JD8P(S:Function unknown)	3JD8P(snoRNA localization)	PF04438(zf-HIT:HIT zinc finger)		54680
ENSG00000231979		novel transcript	443	0	0	0	0	1	0	1	1	no	no change
ENSG00000159173	TNNI1	troponin I1, slow skeletal type [Source:HGNC Symbol;Acc:HGNC:11945]	6142	0	0	0	0	1	0	1	1	no	no change	XP_034799357.1(troponin I, slow skeletal muscle isoform X1 [Pan paniscus])	GO:0030049(biological_process:muscle filament sliding); GO:0006936(biological_process:muscle contraction); GO:0055010(biological_process:ventricular cardiac muscle tissue morphogenesis); GO:0014883(biological_process:transition between fast and slow fiber); GO:0005829(cellular_component:cytosol); GO:0003779(molecular_function:actin binding); GO:0006942(biological_process:regulation of striated mu…	K10371	TNNI1		3J5YP(Z:Cytoskeleton)	3J5YP(skeletal muscle contraction)	PF00992(Troponin:Troponin)		7135
ENSG00000236744		novel transcript	439	0	0	0	0	1	0	1	1	no	no change
ENSG00000287127		novel transcript, antisense to RRS1	988	0	0	0	0	1	0	1	1	no	no change
ENSG00000249898	MCPH1-AS1	MCPH1 antisense RNA 1 [Source:HGNC Symbol;Acc:HGNC:51655]	3652	22	16	0.45	0.39	1.13757	0.185952	0.692356	1	no	up	EAW48014.1(hCG2030582 [Homo sapiens])	GO:0043229(cellular_component:intracellular organelle)				3JMTI(S:Function unknown); 3JMXN(S:Function unknown)	3JMTI(); 3JMXN()
ENSG00000286459		novel transcript, antisense to GAL3ST3	1084	2	0	0.12	0	1	0	1	1	no	no change	XP_016874008.1(galactose-3-O-sulfotransferase 3 isoform X1 [Homo sapiens])	GO:0001733(molecular_function:galactosylceramide sulfotransferase activity); GO:0016021(cellular_component:integral component of membrane); GO:0009247(biological_process:glycolipid biosynthetic process)				3JB9M(S:Function unknown)	3JB9M(Galactose-3-O-sulfotransferase 3)
ENSG00000264023		novel transcript	404	0	0	0	0	1	0	1	1	no	no change
ENSG00000214643	DEFB133	defensin beta 133 (pseudogene) [Source:HGNC Symbol;Acc:HGNC:31331]	184	0	0	0	0	1	0	1	1	no	no change	NP_001159950.1()	GO:0045087(biological_process:innate immune response); GO:0005576(cellular_component:extracellular region); GO:0042742(biological_process:defense response to bacterium)				3JPAK(O:Posttranslational modification, protein turnover, chaperones); 3JIA3(O:Posttranslational modification, protein turnover, chaperones)	3JPAK(Defensin, beta 133); 3JIA3(defensin, beta 133)
ENSG00000273584		novel transcript, sense intronic to CCDC102B	552	0	0	0	0	1	0	1	1	no	no change	KAF6088412.1(hypothetical protein HJG60_008237 [Phyllostomus discolor])	GO:0016021(cellular_component:integral component of membrane)				3JQBZ(K:Transcription); 3JN00(S:Function unknown); 3JJ5B(S:Function unknown)	3JQBZ(Reverse transcriptase (RNA-dependent DNA polymerase)); 3JN00(Reverse transcriptase (RNA-dependent DNA polymerase)); 3JJ5B(Reverse transcriptase (RNA-dependent DNA polymerase))
ENSG00000276043	UHRF1	ubiquitin like with PHD and ring finger domains 1 [Source:HGNC Symbol;Acc:HGNC:12556]	3965	3771	4399	54.52	80.45	0.709214	-0.495708	1.81164e-54	2.04308e-52	no	down	KAI4039738.1(ubiquitin like with PHD and ring finger domains 1 [Homo sapiens])	GO:0042393(molecular_function:histone binding); GO:0035064(molecular_function:methylated histone binding); GO:0005657(cellular_component:replication fork); GO:0010390(biological_process:histone monoubiquitination); GO:0031493(molecular_function:nucleosomal histone binding); GO:0008270(molecular_function:zinc ion binding); GO:0007049(biological_process:cell cycle); GO:0010216(biological_process:ma…	K10638	UHRF1, NP95		3JBQ8(K:Transcription)	3JBQ8(hemi-methylated DNA-binding)	PF00240(ubiquitin:Ubiquitin family); PF12148(TTD:Tandem tudor domain within UHRF1); PF02182(SAD_SRA:SAD/SRA domain); PF00628(PHD:PHD-finger); PF13923(zf-C3HC4_2:Zinc finger, C3HC4 type (RING finger)); PF13831(PHD_2:PHD-finger)		29128
ENSG00000215187	FAM166B	family with sequence similarity 166 member B [Source:HGNC Symbol;Acc:HGNC:34242]	971	0	4	0	0.63	1	0	1	1	no	no change	NP_001274168.1(protein FAM166B isoform 4 [Homo sapiens])	GO:0005879(cellular_component:axonemal microtubule)				3JNF7(S:Function unknown); 3JPUZ(S:Function unknown); 3JIFQ(S:Function unknown); 3JF8E(S:Function unknown)	3JNF7(Protein of unknown function (DUF2475)); 3JPUZ(Protein of unknown function (DUF2475)); 3JIFQ(Protein of unknown function (DUF2475)); 3JF8E(Protein of unknown function (DUF2475))	PF10629(DUF2475:Protein of unknown function (DUF2475))		730112
ENSG00000164587	RPS14	ribosomal protein S14 [Source:HGNC Symbol;Acc:HGNC:10387]	2146	22076	14364	1123.7	945.39	1.27151	0.346542	2.5693e-114	6.85543e-112	no	up	NP_005608(40S ribosomal protein S14 [Homo sapiens])	GO:0000184(biological_process:nuclear-transcribed mRNA catabolic process, nonsense-mediated decay); GO:0022627(cellular_component:cytosolic small ribosomal subunit); GO:0019083(biological_process:viral transcription); GO:0006614(biological_process:SRP-dependent cotranslational protein targeting to membrane); GO:0000028(biological_process:ribosomal small subunit assembly); GO:0005654(cellular_comp…	K02955	RP-S14e, RPS14	map03010(Ribosome)	3JB8W(J:Translation, ribosomal structure and biogenesis)	3JB8W(ribosomal protein)	PF00411(Ribosomal_S11:Ribosomal protein S11)		6208
ENSG00000254544	PCNAP4	proliferating cell nuclear antigen pseudogene 4 [Source:HGNC Symbol;Acc:HGNC:43737]	730	0	0	0	0	1	0	1	1	no	no change	XP_039327117.1(proliferating cell nuclear antigen-like [Saimiri boliviensis boliviensis])	GO:0030337(molecular_function:DNA polymerase processivity factor activity); GO:0005634(cellular_component:nucleus); GO:0006260(biological_process:DNA replication); GO:0006275(biological_process:regulation of DNA replication); GO:0003677(molecular_function:DNA binding)				3JFI2(L:Replication, recombination and repair)	3JFI2(dinucleotide insertion or deletion binding)
ENSG00000064199	SPA17	sperm autoantigenic protein 17 [Source:HGNC Symbol;Acc:HGNC:11210]	4949	1143.92	919.56	17.61	18.17	1.02918	0.0414911	0.513922	1	no	up	XP_011541172.1(sperm surface protein Sp17 isoform X1 [Homo sapiens])	GO:0005737(cellular_component:cytoplasm); GO:0009897(cellular_component:external side of plasma membrane); GO:0097228(cellular_component:sperm principal piece); GO:0031514(cellular_component:motile cilium); GO:0007283(biological_process:spermatogenesis); GO:0005576(cellular_component:extracellular region); GO:0007339(biological_process:binding of sperm to zona pellucida); GO:0005516(molecular_fun…	K25633	SPA17		3JH3V(S:Function unknown)	3JH3V(binding of sperm to zona pellucida)	PF02197(RIIa:Regulatory subunit of type II PKA R-subunit); PF00612(IQ:IQ calmodulin-binding motif)		53340
ENSG00000255292		novel transcript	571	1.89	3.43	0.3	0.39	0.455871	-1.1333	0.374369	1	no	down	KAI2562809.1(hypothetical protein KI723_111726 [Homo sapiens])	GO:0005749(cellular_component:mitochondrial respiratory chain complex II, succinate dehydrogenase complex (ubiquinone)); GO:0020037(molecular_function:heme binding); GO:0016021(cellular_component:integral component of membrane); GO:0006121(biological_process:mitochondrial electron transport, succinate to ubiquinone); GO:0006099(biological_process:tricarboxylic acid cycle); GO:0048039(molecular_fu…				3J9Q8(C:Energy production and conversion)	3J9Q8(ubiquinone binding)	PF05328(CybS:CybS, succinate dehydrogenase cytochrome B small subunit)
ENSG00000198816	ZNF358	zinc finger protein 358 [Source:HGNC Symbol;Acc:HGNC:16838]	1968	136	218.53	12.27	20.53	0.514876	-0.957704	6.53187e-10	1.29487e-08	no	down	NP_060553(zinc finger protein 358 [Homo sapiens])	GO:0019827(biological_process:stem cell population maintenance); GO:0021915(biological_process:neural tube development); GO:0005634(cellular_component:nucleus); GO:0035115(biological_process:embryonic forelimb morphogenesis); GO:0003677(molecular_function:DNA binding); GO:0046872(molecular_function:metal ion binding); GO:0000981(molecular_function:RNA polymerase II transcription factor activity, …				3J66H(K:Transcription)	3J66H(C2H2-type zinc finger)	PF00096(zf-C2H2:Zinc finger, C2H2 type); PF13912(zf-C2H2_6:C2H2-type zinc finger); PF13465(zf-H2C2_2:Zinc-finger double domain); PF13894(zf-C2H2_4:C2H2-type zinc finger); PF12171(zf-C2H2_jaz:Zinc-finger double-stranded RNA-binding); PF05605(zf-Di19:Drought induced 19 protein (Di19), zinc-binding); PF17283(Zn_ribbon_SprT:SprT-like zinc ribbon domain); PF17032(zinc_ribbon_15:zinc-ribbon family); PF…		140467
ENSG00000228868	MYLKP1	myosin light chain kinase pseudogene 1 [Source:HGNC Symbol;Acc:HGNC:7591]	1580	0	0	0	0	1	0	1	1	no	no change	XP_030876869.1(myosin light chain kinase, smooth muscle-like, partial [Leptonychotes weddellii])	GO:0005737(cellular_component:cytoplasm); GO:0001725(cellular_component:stress fiber); GO:0030335(biological_process:positive regulation of cell migration); GO:0004687(molecular_function:myosin light chain kinase activity); GO:0051928(biological_process:positive regulation of calcium ion transport); GO:0030027(cellular_component:lamellipodium); GO:0032060(biological_process:bleb assembly); GO:007…				3J1NA(T:Signal transduction mechanisms)	3J1NA(myosin light chain kinase)
ENSG00000200246	RNA5SP263	RNA, 5S ribosomal pseudogene 263 [Source:HGNC Symbol;Acc:HGNC:43163]	128	0	0	0	0	1	0	1	1	no	no change	KAI4904286.1(hypothetical protein NFI96_007442, partial [Prochilodus magdalenae])	GO:0003735(molecular_function:structural constituent of ribosome); GO:0005840(cellular_component:ribosome)
ENSG00000288745		novel transcript, sense intronic to RNF111	1282	0	0	0	0	1	0	1	1	no	no change	BAH12393.1(unnamed protein product [Homo sapiens])					3JN1Q(S:Function unknown); 3JKXN(S:Function unknown); 3J6TD(I:Lipid transport and metabolism); 3JK6F(S:Function unknown); 3JM0F(S:Function unknown)	3JN1Q(Pfam:GVQW); 3JKXN(Pfam:GVQW); 3J6TD(fatty-acyl-CoA binding); 3JK6F(); 3JM0F()
ENSG00000249984		novel transcript	730	0	0	0	0	1	0	1	1	no	no change	EAW96000.1(hCG2041753, partial [Homo sapiens])
ENSG00000249359		novel transcript	5454	0	0	0	0	1	0	1	1	no	no change	XP_030862024.1(uncharacterized protein LOC115932635, partial [Gorilla gorilla gorilla])
ENSG00000291019	AACSP1	acetoacetyl-CoA synthetase pseudogene 1 [Source:HGNC Symbol;Acc:HGNC:18226]	2822	0	0	0	0	1	0	1	1	no	no change	AAI40765.1(Unknown (protein for MGC:176441) [Homo sapiens])	GO:0006629(biological_process:lipid metabolic process)				3J9RJ(I:Lipid transport and metabolism)	3J9RJ(acetoacetate-CoA ligase activity)
ENSG00000248585		origin recognition complex, subunit 3-like (yeast) (ORC3L) pseudogene	791	0	0	0	0	1	0	1	1	no	no change	XP_025839637.1(origin recognition complex subunit 3 isoform X3 [Vulpes vulpes])	GO:0006260(biological_process:DNA replication); GO:0005664(cellular_component:nuclear origin of replication recognition complex); GO:0003677(molecular_function:DNA binding)				3JDI0(L:Replication, recombination and repair)	3JDI0(pre-replicative complex assembly involved in nuclear cell cycle DNA replication)
ENSG00000230694		novel transcript	455	0	0	0	0	1	0	1	1	no	no change	EAW58666.1(hCG2041739, partial [Homo sapiens])
ENSG00000197837	H4-16	H4 histone 16 [Source:HGNC Symbol;Acc:HGNC:20510]	1918	13	15	0.84	0.84	0.717012	-0.47993	0.378323	1	no	down	NP_001029249.1(histone H4 [Homo sapiens])	GO:0034080(biological_process:CENP-A containing nucleosome assembly); GO:0006335(biological_process:DNA replication-dependent nucleosome assembly); GO:0000183(biological_process:chromatin silencing at rDNA); GO:0016233(biological_process:telomere capping); GO:0000786(cellular_component:nucleosome); GO:0000784(cellular_component:nuclear chromosome, telomeric region); GO:0003677(molecular_function:…				3JJPN(B:Chromatin structure and dynamics); 3JJKZ(B:Chromatin structure and dynamics); 3JN48(B:Chromatin structure and dynamics); 3JEZY(B:Chromatin structure and dynamics); 3JN49(B:Chromatin structure and dynamics)	3JJPN(TATA box binding protein associated factor (TAF)); 3JJKZ(Histone H4); 3JN48(Core component of nucleosome. Nucleosomes wrap and compact DNA into chromatin, limiting DNA accessibility to the cellular machineries which require DNA as a template. Histones thereby play a central role in transcription regulation, DNA repair, DNA replication and chromosomal stability. DNA accessibility is regulate…	PF15511(CENP-T_C:Centromere kinetochore component CENP-T histone fold); PF02969(TAF:TATA box binding protein associated factor (TAF)); PF15630(CENP-S:CENP-S protein); PF00125(Histone:Core histone H2A/H2B/H3/H4); PF00808(CBFD_NFYB_HMF:Histone-like transcription factor (CBF/NF-Y) and archaeal histone)		121504
ENSG00000236911		novel transcript, antisense to CR1	682	0	0	0	0	1	0	1	1	no	no change	XP_031518113.1(LOW QUALITY PROTEIN: complement receptor type 1, partial [Papio anubis])	GO:0042130(biological_process:negative regulation of T cell proliferation); GO:0005887(cellular_component:integral component of plasma membrane); GO:0101003(cellular_component:ficolin-1-rich granule membrane); GO:0004877(molecular_function:complement component C3b receptor activity); GO:0007009(biological_process:plasma membrane organization); GO:0044853(cellular_component:plasma membrane raft); …				3J2BJ(T:Signal transduction mechanisms)	3J2BJ(complement activation, classical pathway)
ENSG00000230635	CYP4F60P	cytochrome P450 family 4 subfamily F member 60, pseudogene [Source:HGNC Symbol;Acc:HGNC:42468]	549	0	0	0	0	1	0	1	1	no	no change	EAW50416.1(hCG1794531, isoform CRA_b, partial [Homo sapiens])	GO:0004497(molecular_function:monooxygenase activity); GO:0005506(molecular_function:iron ion binding); GO:0016705(molecular_function:oxidoreductase activity, acting on paired donors, with incorporation or reduction of molecular oxygen); GO:0016021(cellular_component:integral component of membrane); GO:0020037(molecular_function:heme binding)				3J9IN(Q:Secondary metabolites biosynthesis, transport and catabolism); 3JJ3A(I:Lipid transport and metabolism); 3JJ3A(Q:Secondary metabolites biosynthesis, transport and catabolism)	3J9IN(cytochrome P450); 3JJ3A(Cytochrome P450); 3JJ3A(Cytochrome P450)
ENSG00000250461		family with sequence similarity 133, member B (FAM133B) pseudogene	744	0	0	0	0	1	0	1	1	no	no change	AAI57873.1(FAM133B protein [Homo sapiens])	GO:0003723(molecular_function:RNA binding)				3JEZN(S:Function unknown); 3JQD4(S:Function unknown)	3JEZN(Family with sequence similarity 133 member B); 3JQD4(Family with sequence similarity 133 member)
ENSG00000117395	EBNA1BP2	EBNA1 binding protein 2 [Source:HGNC Symbol;Acc:HGNC:15531]	1503	6533	4409	284.09	246.35	1.22588	0.293815	3.90474e-26	1.92181e-24	no	up	NP_001153408(probable rRNA-processing protein EBP2 isoform 1 [Homo sapiens])	GO:0042273(biological_process:ribosomal large subunit biogenesis); GO:0034399(cellular_component:nuclear periphery); GO:0005730(cellular_component:nucleolus); GO:0005634(cellular_component:nucleus); GO:0030687(cellular_component:preribosome, large subunit precursor); GO:0003723(molecular_function:RNA binding); GO:0006364(biological_process:rRNA processing)	K14823	EBP2, EBNA1BP2		3J8E2(A:RNA processing and modification)	3J8E2(ribosomal large subunit biogenesis)	PF05890(Ebp2:Eukaryotic rRNA processing protein EBP2)		10969
ENSG00000231814	LINC00210	long intergenic non-protein coding RNA 210 [Source:HGNC Symbol;Acc:HGNC:37458]	1584	0	0	0	0	1	0	1	1	no	no change	XP_011739099.1(uncharacterized protein LOC105481280 isoform X4 [Macaca nemestrina])
ENSG00000157214	STEAP2	STEAP2 metalloreductase [Source:HGNC Symbol;Acc:HGNC:17885]	6873	228	142	1.98	1.78	1.32838	0.409663	0.00694624	0.0571588	no	up	NP_694544(metalloreductase STEAP2 isoform a [Homo sapiens])	GO:0006893(biological_process:Golgi to plasma membrane transport); GO:0008823(molecular_function:cupric reductase activity); GO:0006897(biological_process:endocytosis); GO:0030140(cellular_component:trans-Golgi network transport vesicle); GO:0009725(biological_process:response to hormone); GO:0005829(cellular_component:cytosol); GO:0045055(biological_process:regulated exocytosis); GO:0098706(biol…	K14738	STEAP2	map04978(Mineral absorption)	3J9DB(S:Function unknown)	3J9DB(cupric reductase activity)	PF03807(F420_oxidored:NADP oxidoreductase coenzyme F420-dependent); PF01794(Ferric_reduct:Ferric reductase like transmembrane component)		261729
ENSG00000226163		novel transcript	162	0	0	0	0	1	0	1	1	no	no change	EPY82611.1(CST complex subunit STN1 [Camelus ferus])	GO:0043047(molecular_function:single-stranded telomeric DNA binding); GO:0016233(biological_process:telomere capping); GO:0010833(biological_process:telomere maintenance via telomere lengthening); GO:0031090(cellular_component:organelle membrane); GO:1990879(cellular_component:CST complex)				3JBAJ(B:Chromatin structure and dynamics)	3JBAJ(single-stranded telomeric DNA binding)
ENSG00000213301	HMGB3P11	high mobility group box 3 pseudogene 11 [Source:HGNC Symbol;Acc:HGNC:39303]	604	0	0	0	0	1	0	1	1	no	no change	VFV41094.1(high mobility group protein b3-like [Lynx pardinus])	GO:0006259(biological_process:DNA metabolic process); GO:0005694(cellular_component:chromosome); GO:0045087(biological_process:innate immune response); GO:0008301(molecular_function:DNA binding, bending); GO:0005634(cellular_component:nucleus)				3J706(K:Transcription)	3J706(four-way junction DNA binding)
ENSG00000201607	RNU4-16P	RNA, U4 small nuclear 16, pseudogene [Source:HGNC Symbol;Acc:HGNC:46952]	141	0	0	0	0	1	0	1	1	no	no change		GO:0005687(cellular_component:U4 snRNP); GO:0000353(biological_process:formation of quadruple SL/U4/U5/U6 snRNP); GO:0046540(cellular_component:U4/U6 x U5 tri-snRNP complex); GO:0000244(biological_process:spliceosomal tri-snRNP complex assembly); GO:0017070(molecular_function:U6 snRNA binding)
ENSG00000201604	RNU6-740P	RNA, U6 small nuclear 740, pseudogene [Source:HGNC Symbol;Acc:HGNC:47703]	105	0	0	0	0	1	0	1	1	no	no change	KAI4542665.1(hypothetical protein MG293_006791 [Ovis ammon polii])	GO:0030621(molecular_function:U4 snRNA binding); GO:0000353(biological_process:formation of quadruple SL/U4/U5/U6 snRNP); GO:0046540(cellular_component:U4/U6 x U5 tri-snRNP complex); GO:0000244(biological_process:spliceosomal tri-snRNP complex assembly); GO:0005688(cellular_component:U6 snRNP)				3J346(Z:Cytoskeleton)	3J346(profilin binding)
ENSG00000201602	Y_RNA	Y RNA [Source:RFAM;Acc:RF00019]	109	0	0	0	0	1	0	1	1	no	no change
ENSG00000201600	RN7SKP124	RN7SK pseudogene 124 [Source:HGNC Symbol;Acc:HGNC:45848]	341	0	0	0	0	1	0	1	1	no	no change	ELV10628.1(Transient receptor potential cation channel subfamily M member 7 [Tupaia chinensis])	GO:0000413(biological_process:protein peptidyl-prolyl isomerization); GO:0006457(biological_process:protein folding); GO:0003755(molecular_function:peptidyl-prolyl cis-trans isomerase activity)				3JN7K(T:Signal transduction mechanisms); 3J90F(G:Carbohydrate transport and metabolism); 3JDY0(Z:Cytoskeleton)	3JN7K(regulation of glucocorticoid mediated signaling pathway); 3J90F(glycerol-3-phosphate biosynthetic process); 3JDY0(Myosin tail)
ENSG00000201608	RNU4-42P	RNA, U4 small nuclear 42, pseudogene [Source:HGNC Symbol;Acc:HGNC:46978]	142	0	0	0	0	1	0	1	1	no	no change	XP_017734527.1(PREDICTED: NAD-dependent protein lipoamidase sirtuin-4, mitochondrial isoform X1 [Rhinopithecus bieti])	GO:0005687(cellular_component:U4 snRNP); GO:0000353(biological_process:formation of quadruple SL/U4/U5/U6 snRNP); GO:0046540(cellular_component:U4/U6 x U5 tri-snRNP complex); GO:0000244(biological_process:spliceosomal tri-snRNP complex assembly); GO:0017070(molecular_function:U6 snRNA binding)
ENSG00000201609	RNU4-28P	RNA, U4 small nuclear 28, pseudogene [Source:HGNC Symbol;Acc:HGNC:46964]	141	0	0	0	0	1	0	1	1	no	no change	KAG8241413.1(hypothetical protein J6590_087584 [Homalodisca vitripennis])
ENSG00000265801		novel transcript	430	0	0	0	0	1	0	1	1	no	no change	BAG64432.1(unnamed protein product [Homo sapiens])	GO:0035591(molecular_function:signaling adaptor activity)				3JIEB(S:Function unknown); 3JPJT(S:Function unknown); 3JPCZ(S:Function unknown); 3JMY7(S:Function unknown); 3JME3(S:Function unknown)	3JIEB(); 3JPJT(Pfam:GVQW); 3JPCZ(); 3JMY7(); 3JME3(Chromosome 14 open reading frame)
ENSG00000108424	KPNB1	karyopherin subunit beta 1 [Source:HGNC Symbol;Acc:HGNC:6400]	6182	32272.5	23513	627.85	580.29	1.13553	0.183366	1.37777e-50	1.40931e-48	no	up	XP_045382272.1(importin subunit beta-1 [Lemur catta])	GO:0005635(cellular_component:nuclear envelope); GO:0006610(biological_process:ribosomal protein import into nucleus); GO:0019899(molecular_function:enzyme binding); GO:1904813(cellular_component:ficolin-1-rich granule lumen); GO:0061608(molecular_function:nuclear import signal receptor activity); GO:0090307(biological_process:mitotic spindle assembly); GO:0008270(molecular_function:zinc ion bind…	K14293	KPNB1, IPO1	map03013(RNA transport)	3J9U3(U:Intracellular trafficking, secretion, and vesicular transport); 3J9U3(Y:Nuclear structure)	3J9U3(mitotic chromosome movement towards spindle pole); 3J9U3(mitotic chromosome movement towards spindle pole)	PF03810(IBN_N:Importin-beta N-terminal domain); PF02985(HEAT:HEAT repeat); PF13513(HEAT_EZ:HEAT-like repeat); PF13646(HEAT_2:HEAT repeats); PF00514(Arm:Armadillo/beta-catenin-like repeat); PF12717(Cnd1:non-SMC mitotic condensation complex subunit 1); PF12348(CLASP_N:CLASP N terminal)		3837
ENSG00000178235	SLITRK1	SLIT and NTRK like family member 1 [Source:HGNC Symbol;Acc:HGNC:20297]	5189	0	0	0	0	1	0	1	1	no	no change	NP_001268432(SLIT and NTRK-like protein 1 precursor [Homo sapiens])	GO:0030534(biological_process:adult behavior); GO:1905606(biological_process:regulation of presynapse assembly); GO:0007409(biological_process:axonogenesis); GO:0035264(biological_process:multicellular organism growth); GO:0050772(biological_process:positive regulation of axonogenesis); GO:0042592(biological_process:homeostatic process); GO:0099560(biological_process:synaptic membrane adhesion); …	K25832	SLITRK1	map04514(Cell adhesion molecules (CAMs))	3J8QC(T:Signal transduction mechanisms)	3J8QC(SLIT and NTRK-like)	PF13855(LRR_8:Leucine rich repeat); PF13306(LRR_5:BspA type Leucine rich repeat region (6 copies)); PF12799(LRR_4:Leucine Rich repeats (2 copies)); PF00560(LRR_1:Leucine Rich Repeat)		114798
ENSG00000122203	KIAA1191	KIAA1191 [Source:HGNC Symbol;Acc:HGNC:29209]	2786	5267.98	4049	110.61	113.62	1.07639	0.106205	0.000391396	0.00410465	no	up	NP_065177(putative monooxygenase p33MONOX isoform a [Homo sapiens])	GO:0005737(cellular_component:cytoplasm); GO:0016491(molecular_function:oxidoreductase activity)				3JCID(S:Function unknown)	3JCID(oxidoreductase activity)	PF15302(P33MONOX:P33 mono-oxygenase)		57179
ENSG00000254417	LINC02584	long intergenic non-protein coding RNA 2584 [Source:HGNC Symbol;Acc:HGNC:33275]	1004	0	0	0	0	1	0	1	1	no	no change		GO:0030621(molecular_function:U4 snRNA binding); GO:0000353(biological_process:formation of quadruple SL/U4/U5/U6 snRNP); GO:0046540(cellular_component:U4/U6 x U5 tri-snRNP complex); GO:0000244(biological_process:spliceosomal tri-snRNP complex assembly); GO:0005688(cellular_component:U6 snRNP)
ENSG00000131620	ANO1	anoctamin 1 [Source:HGNC Symbol;Acc:HGNC:21625]	4878	0	0	0	0	1	0	1	1	no	no change	NP_001365021.1(anoctamin-1 isoform b [Homo sapiens])	GO:0005229(molecular_function:intracellular calcium activated chloride channel activity); GO:0035774(biological_process:positive regulation of insulin secretion involved in cellular response to glucose stimulus); GO:1902476(biological_process:chloride transmembrane transport); GO:0034707(cellular_component:chloride channel complex); GO:0050965(biological_process:detection of temperature stimulus …	K19496	ANO1, DOG1, TMEM16A		3J4EF(S:Function unknown)	3J4EF(Anoctamin 1, calcium activated chloride channel)	PF04547(Anoctamin:Calcium-activated chloride channel); PF16178(Anoct_dimer:Dimerisation domain of Ca+-activated chloride-channel, anoctamin)		55107
ENSG00000200241	Y_RNA	Y RNA [Source:RFAM;Acc:RF00019]	111	0	0	0	0	1	0	1	1	no	no change
ENSG00000239839	DEFA3	defensin alpha 3 [Source:HGNC Symbol;Acc:HGNC:2762]	494	0	0	0	0	1	0	1	1	no	no change	NP_005208(neutrophil defensin 3 preproprotein [Homo sapiens])	GO:0002227(biological_process:innate immune response in mucosa); GO:0071222(biological_process:cellular response to lipopolysaccharide); GO:0051607(biological_process:defense response to virus); GO:0019730(biological_process:antimicrobial humoral response); GO:0019731(biological_process:antibacterial humoral response); GO:0005615(cellular_component:extracellular space); GO:0070062(cellular_compon…	K05230	DEFA	map04621(NOD-like receptor signaling pathway); map05150(Staphylococcus aureus infection); map05202(Transcriptional misregulation in cancer)	3JI96(O:Posttranslational modification, protein turnover, chaperones)	3JI96(modification by symbiont of host structure)	PF00879(Defensin_propep:Defensin propeptide); PF00323(Defensin_1:Mammalian defensin)		1668
ENSG00000250170	RASA2-IT1	RASA2 intronic transcript 1 [Source:HGNC Symbol;Acc:HGNC:41376]	612	0	0	0	0	1	0	1	1	no	no change	EAW64334.1(hCG2041539, partial [Homo sapiens])
ENSG00000266255	MIR4475	microRNA 4475 [Source:HGNC Symbol;Acc:HGNC:41697]	61	0	0	0	0	1	0	1	1	no	no change
ENSG00000263096		novel transcript, antisense to HLF	1740	1	0	0.03	0	1	0	1	1	no	no change	EAW83836.1(hCG2014340 [Homo sapiens])					3JK6F(S:Function unknown); 3JKBE(S:Function unknown); 3JKEA(S:Function unknown)	3JK6F(); 3JKBE(Pfam:GVQW); 3JKEA(Pfam:GVQW)
ENSG00000133943	DGLUCY	D-glutamate cyclase [Source:HGNC Symbol;Acc:HGNC:20498]	2957	196	182	8.09	8.57	0.890962	-0.166564	0.260812	1	no	down	NP_001095838(D-glutamate cyclase, mitochondrial isoform b precursor [Homo sapiens])	GO:0005759(cellular_component:mitochondrial matrix); GO:0006536(biological_process:glutamate metabolic process); GO:0047820(molecular_function:D-glutamate cyclase activity)	K22210	DGLUCY		3JD47(S:Function unknown)	3JD47(D-glutamate cyclase activity)	PF07286(DUF1445:Protein of unknown function (DUF1445)); PF14336(DUF4392:Domain of unknown function (DUF4392)); PF07286(D-Glu_cyclase:D-glutamate cyclase)		80017
ENSG00000218902	PTMAP3	prothymosin alpha pseudogene 3 [Source:HGNC Symbol;Acc:HGNC:9626]	330	0	0	0	0	1	0	1	1	no	no change	XP_025260309.1(prothymosin alpha isoform X1 [Theropithecus gelada])					3JH5A(S:Function unknown)	3JH5A(activating transcription factor binding)
ENSG00000234399	RBMY2XP	RNA binding motif protein Y-linked family 2 member X, pseudogene [Source:HGNC Symbol;Acc:HGNC:23901]	895	0	0	0	0	1	0	1	1	no	no change	XP_031516947.1(RNA-binding motif protein, Y chromosome, family 1 member A1-like isoform X2 [Papio anubis])					3J2N5(A:RNA processing and modification)	3J2N5(RNA splicing)
ENSG00000227255	CDRT15P2	CDRT15 pseudogene 2 [Source:HGNC Symbol;Acc:HGNC:34074]	416	0	0	0	0	1	0	1	1	no	no change	PNI19944.1(CDRT15 isoform 1 [Pan troglodytes])					3JMYJ(S:Function unknown)	3JMYJ()
ENSG00000235582		ribosomal protein L24 (RPL24) pseudogene	472	0	0	0	0	1	0	1	1	no	no change	XP_035584432.1(60S ribosomal protein L24-like [Zalophus californianus])	GO:0005840(cellular_component:ribosome)				3J8EN(J:Translation, ribosomal structure and biogenesis)	3J8EN(ribosomal protein)
ENSG00000228634		novel transcript	517	0	0	0	0	1	0	1	1	no	no change	EHH60270.1(hypothetical protein EGM_11598, partial [Macaca fascicularis])					3JK6F(S:Function unknown); 3JMY7(S:Function unknown); 3JNNK(S:Function unknown)	3JK6F(); 3JMY7(); 3JNNK(Pfam:GVQW)
ENSG00000253774		novel transcript	579	0	0	0	0	1	0	1	1	no	no change
ENSG00000253423		sulfite oxidase (SUOX) pseudogene	1480	0	0	0	0	1	0	1	1	no	no change	XP_023975188.2(LOW QUALITY PROTEIN: sulfite oxidase, mitochondrial [Physeter catodon])	GO:0008482(molecular_function:sulfite oxidase activity); GO:0006790(biological_process:sulfur compound metabolic process); GO:0043546(molecular_function:molybdopterin cofactor binding); GO:0030151(molecular_function:molybdenum ion binding); GO:0020037(molecular_function:heme binding)				3JFX6(C:Energy production and conversion)	3JFX6(sulfite oxidase)
ENSG00000162434	JAK1	Janus kinase 1 [Source:HGNC Symbol;Acc:HGNC:6190]	5169	10717	10426	113.33	142.53	0.850413	-0.233764	3.52049e-32	2.17483e-30	no	down	NP_001308784(tyrosine-protein kinase JAK1 isoform 1 [Homo sapiens])	GO:0019221(biological_process:cytokine-mediated signaling pathway); GO:0046677(biological_process:response to antibiotic); GO:1903672(biological_process:positive regulation of sprouting angiogenesis); GO:0035556(biological_process:intracellular signal transduction); GO:0005925(cellular_component:focal adhesion); GO:0005737(cellular_component:cytoplasm); GO:0005634(cellular_component:nucleus); GO:…	K11217	JAK1	map05140(Leishmaniasis); map05166(Human T-cell leukemia virus 1 infection); map05164(Influenza A); map05165(Human papillomavirus infection); map05162(Measles); map05145(Toxoplasmosis); map05160(Hepatitis C); map05161(Hepatitis B); map04659(Th17 cell differentiation); map04658(Th1 and Th2 cell differentiation); map05168(Herpes simplex virus 1 infection); map05169(Epstein-Barr virus infection); map…	3JBEC(T:Signal transduction mechanisms)	3JBEC(CCR5 chemokine receptor binding)	PF17887(Jak1_Phl:Jak1 pleckstrin homology-like domain); PF07714(PK_Tyr_Ser-Thr:Protein tyrosine and serine/threonine kinase); PF18377(FERM_F2:FERM F2 acyl-CoA binding protein-like domain); PF18379(FERM_F1:FERM F1 ubiquitin-like domain); PF00069(Pkinase:Protein kinase domain); PF03109(ABC1:ABC1 atypical kinase-like domain)		3716
ENSG00000148358	GPR107	G protein-coupled receptor 107 [Source:HGNC Symbol;Acc:HGNC:17830]	2813	3403	3095	24.75	29.43	0.909653	-0.136612	0.000131713	0.00148593	no	down	NP_001130029.1(protein GPR107 isoform 1 precursor [Homo sapiens])	GO:0005794(cellular_component:Golgi apparatus); GO:0016021(cellular_component:integral component of membrane); GO:0032050(molecular_function:clathrin heavy chain binding); GO:0072583(biological_process:clathrin-dependent endocytosis); GO:0005654(cellular_component:nucleoplasm); GO:0005886(cellular_component:plasma membrane); GO:0005769(cellular_component:early endosome); GO:0030136(cellular_compo…	K22985	GPR107		3J77G(T:Signal transduction mechanisms)	3J77G(clathrin heavy chain binding)	PF06814(Lung_7-TM_R:Lung seven transmembrane receptor); PF10192(GpcrRhopsn4:Rhodopsin-like GPCR transmembrane domain)		57720
ENSG00000059758	CDK17	cyclin dependent kinase 17 [Source:HGNC Symbol;Acc:HGNC:8750]	4036	799	615	13.57	14.29	1.07485	0.10413	0.175635	0.927086	no	up	NP_002586(cyclin-dependent kinase 17 isoform 1 [Homo sapiens])	GO:0005737(cellular_component:cytoplasm); GO:0006468(biological_process:protein phosphorylation); GO:0005634(cellular_component:nucleus); GO:0004674(molecular_function:protein serine/threonine kinase activity); GO:0004672(molecular_function:protein kinase activity); GO:0004693(molecular_function:cyclin-dependent protein serine/threonine kinase activity); GO:0005524(molecular_function:ATP binding)	K15595	CDK17, PCTK2		3J2KC(T:Signal transduction mechanisms)	3J2KC(Cyclin-dependent kinase 17)	PF00069(Pkinase:Protein kinase domain); PF12330(Haspin_kinase:Haspin like kinase domain); PF07714(PK_Tyr_Ser-Thr:Protein tyrosine and serine/threonine kinase); PF14531(Kinase-like:Kinase-like); PF06293(Kdo:Lipopolysaccharide kinase (Kdo/WaaP) family)		5128
ENSG00000276678			70	0	0	0	0	1	0	1	1	no	no change
ENSG00000279886		TEC	587	0	0	0	0	1	0	1	1	no	no change	VFV41862.1(threonine aldolase 1-like [Lynx pardinus])	GO:0016829(molecular_function:lyase activity); GO:0006520(biological_process:cellular amino acid metabolic process)				3J673(E:Amino acid transport and metabolism)	3J673(R102.4-like)
ENSG00000259598		novel transcript, antisense to RASGRP1	553	0	0	0	0	1	0	1	1	no	no change	EAW91058.1(torsin A interacting protein 2, isoform CRA_a, partial [Homo sapiens])	GO:0005524(molecular_function:ATP binding)
ENSG00000259441	MRPL15P1	mitochondrial ribosomal protein L15 pseudogene 1 [Source:HGNC Symbol;Acc:HGNC:29697]	878	0	0	0	0	1	0	1	1	no	no change	XP_043457012.1(39S ribosomal protein L15, mitochondrial [Prionailurus bengalensis])	GO:0003735(molecular_function:structural constituent of ribosome); GO:1990830(biological_process:cellular response to leukemia inhibitory factor); GO:0006412(biological_process:translation); GO:0005762(cellular_component:mitochondrial large ribosomal subunit)				3JED8(J:Translation, ribosomal structure and biogenesis)	3JED8(response to leukemia inhibitory factor)
ENSG00000130035	GALNT8	polypeptide N-acetylgalactosaminyltransferase 8 [Source:HGNC Symbol;Acc:HGNC:4130]	2321	0	0	0	0	1	0	1	1	no	no change	NP_059113(probable polypeptide N-acetylgalactosaminyltransferase 8 [Homo sapiens])	GO:0005794(cellular_component:Golgi apparatus); GO:0016266(biological_process:O-glycan processing); GO:0043231(cellular_component:intracellular membrane-bounded organelle); GO:0016021(cellular_component:integral component of membrane); GO:0004653(molecular_function:polypeptide N-acetylgalactosaminyltransferase activity); GO:0030246(molecular_function:carbohydrate binding); GO:0000139(cellular_com…	K00710	GALNT	map00512(Mucin type O-glycan biosynthesis); map00514(Other types of O-glycan biosynthesis)	3J95S(O:Posttranslational modification, protein turnover, chaperones)	3J95S(Glycosyl transferase family 2)	PF00652(Ricin_B_lectin:Ricin-type beta-trefoil lectin domain); PF00535(Glycos_transf_2:Glycosyl transferase family 2)		3742
ENSG00000100453	GZMB	granzyme B [Source:HGNC Symbol;Acc:HGNC:4709]	891	0	0	0	0	1	0	1	1	no	no change	NP_004122(granzyme B isoform 1 preproprotein [Homo sapiens])	GO:0019835(biological_process:cytolysis); GO:0004252(molecular_function:serine-type endopeptidase activity); GO:0042267(biological_process:natural killer cell mediated cytotoxicity); GO:0005829(cellular_component:cytosol); GO:0006915(biological_process:apoptotic process); GO:0005737(cellular_component:cytoplasm); GO:0005739(cellular_component:mitochondrion); GO:0008626(biological_process:granzyme…	K01353	GZMB	map04650(Natural killer cell mediated cytotoxicity); map05202(Transcriptional misregulation in cancer); map05320(Autoimmune thyroid disease); map05332(Graft-versus-host disease); map05330(Allograft rejection); map04940(Type I diabetes mellitus); map04210(Apoptosis)	3J8ER(E:Amino acid transport and metabolism)	3J8ER(Belongs to the peptidase S1 family)	PF00089(Trypsin:Trypsin); PF13365(Trypsin_2:Trypsin-like peptidase domain)		3002
ENSG00000242314	RPL12P32	ribosomal protein L12 pseudogene 32 [Source:HGNC Symbol;Acc:HGNC:36597]	494	0	0	0	0	1	0	1	1	no	no change	XP_006108777.3(60S ribosomal protein L12-like, partial [Myotis lucifugus])	GO:0003735(molecular_function:structural constituent of ribosome); GO:1990904(cellular_component:ribonucleoprotein complex); GO:0006412(biological_process:translation); GO:0005840(cellular_component:ribosome)				3JBR2(J:Translation, ribosomal structure and biogenesis)	3JBR2(ribosomal large subunit assembly)
ENSG00000243672	RPS3AP40	RPS3A pseudogene 40 [Source:HGNC Symbol;Acc:HGNC:35869]	781	0	0	0	0	1	0	1	1	no	no change	EAX04993.1(ribosomal protein S3A, isoform CRA_f [Homo sapiens])	GO:0003735(molecular_function:structural constituent of ribosome); GO:0006412(biological_process:translation); GO:0005840(cellular_component:ribosome)				3J2XT(J:Translation, ribosomal structure and biogenesis)	3J2XT(structural constituent of ribosome)
ENSG00000270424		PRKC, apoptosis, WT1, regulator (PAWR) pseudogene	637	0	0	0	0	1	0	1	1	no	no change	XP_047290991.1(uncharacterized protein LOC124903761 [Homo sapiens])
ENSG00000242441	GTF2A1L	general transcription factor IIA subunit 1 like [Source:HGNC Symbol;Acc:HGNC:30727]	1618	0	0	0	0	1	0	1	1	no	no change	NP_006863(TFIIA-alpha and beta-like factor isoform 1 [Homo sapiens])	GO:0005737(cellular_component:cytoplasm); GO:0003713(molecular_function:transcription coactivator activity); GO:0003677(molecular_function:DNA binding); GO:0050890(biological_process:cognition); GO:0005672(cellular_component:transcription factor TFIIA complex); GO:0006367(biological_process:transcription initiation from RNA polymerase II promoter); GO:0006366(biological_process:transcription from…	K03122	TFIIA1, GTF2A1, TOA1	map03022(Basal transcription factors); map05203(Viral carcinogenesis)	3JF7B(K:Transcription)	3JF7B(transcription initiation from RNA polymerase II promoter)	PF03153(TFIIA:Transcription factor IIA, alpha/beta subunit)		11036
ENSG00000271360	USP6NL-AS1	USP6NL antisense RNA 1 [Source:HGNC Symbol;Acc:HGNC:55251]	923	0	0	0	0	1	0	1	1	no	no change	EAW86343.1(hCG2042320, partial [Homo sapiens])					3JI4G(S:Function unknown)	3JI4G()
ENSG00000270202		PEST proteolytic signal containing nuclear protein, pseudogene	691	0	0	0	0	1	0	1	1	no	no change	XP_012879622.1(PREDICTED: PEST proteolytic signal-containing nuclear protein isoform X1 [Dipodomys ordii])	GO:0016567(biological_process:protein ubiquitination); GO:0005634(cellular_component:nucleus); GO:0007049(biological_process:cell cycle)				3JNHH(S:Function unknown); 3J8M3(S:Function unknown)	3JNHH(PEST, proteolytic signal-containing nuclear protein family); 3J8M3(protein modification by small protein conjugation)
ENSG00000226864	ATE1-AS1	ATE1 antisense RNA 1 [Source:HGNC Symbol;Acc:HGNC:49496]	951	0	2	0	0.18	1	0	1	1	no	no change	XP_037865554.1(arginyl-tRNA--protein transferase 1 isoform X3 [Chlorocebus sabaeus])					3JA4E(S:Function unknown); 3JDA0(O:Posttranslational modification, protein turnover, chaperones)	3JA4E(); 3JDA0(arginyltransferase activity)
ENSG00000229722		novel transcript	479	0	0	0	0	1	0	1	1	no	no change
ENSG00000291086	LGALS17A	galectin 14 pseudogene [Source:NCBI gene (formerly Entrezgene);Acc:400696]	2562	0	0	0	0	1	0	1	1	no	no change	ACR09653.1(galectin-17A precursor transcription variant 1 [Homo sapiens])	GO:0030246(molecular_function:carbohydrate binding); GO:0070234(biological_process:positive regulation of T cell apoptotic process)				3JHPQ(W:Extracellular structures)	3JHPQ(Galactoside-binding soluble)
ENSG00000274210	RNVU1-27	RNA, variant U1 small nuclear 27 [Source:HGNC Symbol;Acc:HGNC:54431]	165	0	0	0	0	1	0	1	1	no	no change	KAG5215204.1(hypothetical protein JEQ12_000780 [Ovis aries])	GO:0005685(cellular_component:U1 snRNP); GO:0000395(biological_process:mRNA 5'-splice site recognition); GO:0030627(molecular_function:pre-mRNA 5'-splice site binding)				3JJZT(S:Function unknown); 3JCAD(L:Replication, recombination and repair)	3JJZT(); 3JCAD(female meiosis sister chromatid cohesion)
ENSG00000226116	USP9YP6	USP9Y pseudogene 6 [Source:HGNC Symbol;Acc:HGNC:38078]	854	0	0	0	0	1	0	1	1	no	no change	KAG9348967.1(hypothetical protein JZ751_029284 [Albula glossodonta])	GO:0006511(biological_process:ubiquitin-dependent protein catabolic process); GO:0016579(biological_process:protein deubiquitination); GO:0004843(molecular_function:thiol-dependent ubiquitin-specific protease activity)				3JARU(O:Posttranslational modification, protein turnover, chaperones)	3JARU(ubiquitin carboxyl-terminal hydrolase)
ENSG00000234358	RPL7AP42	ribosomal protein L7a pseudogene 42 [Source:HGNC Symbol;Acc:HGNC:36716]	767	0	0	0	0	1	0	1	1	no	no change	XP_017717196.1(PREDICTED: LOW QUALITY PROTEIN: 60S ribosomal protein L7a-like [Rhinopithecus bieti])	GO:1990904(cellular_component:ribonucleoprotein complex); GO:0042254(biological_process:ribosome biogenesis); GO:0005840(cellular_component:ribosome)				3J3ZM(J:Translation, ribosomal structure and biogenesis)	3J3ZM(maturation of LSU-rRNA)
ENSG00000230531	MTND5P7	MT-ND5 pseudogene 7 [Source:HGNC Symbol;Acc:HGNC:42269]	1798	0	0	0	0	1	0	1	1	no	no change	BCG06044.1(NADH dehydrogenase subunit 5 [Hylobates muelleri abbotti])	GO:0008137(molecular_function:NADH dehydrogenase (ubiquinone) activity); GO:0016021(cellular_component:integral component of membrane); GO:0070469(cellular_component:respiratory chain); GO:0042773(biological_process:ATP synthesis coupled electron transport); GO:0005743(cellular_component:mitochondrial inner membrane)				3JBRY(C:Energy production and conversion)	3JBRY(NADH dehydrogenase (ubiquinone) activity)
ENSG00000282012		novel transcript	613	0	0	0	0	1	0	1	1	no	no change	EAW60028.1(hCG1820544 [Homo sapiens])					3JICP(S:Function unknown)	3JICP(HERV-H LTR-associating 3)
ENSG00000259398		novel transcript, intronic to MAPK6	381	0	0	0	0	1	0	1	1	no	no change
ENSG00000259476		novel transcript, sense intronic to LIPC	1757	0	0	0	0	1	0	1	1	no	no change	EAW77537.1(hCG2045341 [Homo sapiens])
ENSG00000218052	ADAMTS7P4	ADAMTS7 pseudogene 4 [Source:HGNC Symbol;Acc:HGNC:49410]	3611	0	0	0	0	1	0	1	1	no	no change	XP_034794247.1(LOW QUALITY PROTEIN: A disintegrin and metalloproteinase with thrombospondin motifs 7-like [Pan paniscus])	GO:0051603(biological_process:proteolysis involved in cellular protein catabolic process); GO:0004222(molecular_function:metalloendopeptidase activity); GO:0006029(biological_process:proteoglycan metabolic process); GO:0071356(biological_process:cellular response to tumor necrosis factor); GO:0071347(biological_process:cellular response to interleukin-1); GO:0005788(cellular_component:endoplasmic…				3JDIJ(O:Posttranslational modification, protein turnover, chaperones)	3JDIJ(negative regulation of chondrocyte differentiation)
ENSG00000134138	MEIS2	Meis homeobox 2 [Source:HGNC Symbol;Acc:HGNC:7001]	5486	402.89	287	11.79	9.75	1.16139	0.215856	0.0505451	0.325293	no	up	NP_733775(homeobox protein Meis2 isoform c [Homo sapiens])	GO:0031016(biological_process:pancreas development); GO:0070848(biological_process:response to growth factor); GO:0003677(molecular_function:DNA binding); GO:0008542(biological_process:visual learning); GO:0043565(molecular_function:sequence-specific DNA binding); GO:0000122(biological_process:negative regulation of transcription from RNA polymerase II promoter); GO:0005634(cellular_component:nuc…	K16670	MEIS2		3JBG2(K:Transcription)	3JBG2(regulation of cardiac muscle myoblast proliferation)	PF05920(Homeobox_KN:Homeobox KN domain); PF16493(Meis_PKNOX_N:N-terminal of Homeobox Meis and PKNOX1); PF00046(Homeodomain:Homeodomain)		4212
ENSG00000136237	RAPGEF5	Rap guanine nucleotide exchange factor 5 [Source:HGNC Symbol;Acc:HGNC:16862]	6916	2487	2348	18.63	22.83	0.876299	-0.190505	4.21461e-06	5.74622e-05	no	down	NP_036426(rap guanine nucleotide exchange factor 5 isoform 1 [Homo sapiens])	GO:0005088(molecular_function:Ras guanyl-nucleotide exchange factor activity); GO:0016604(cellular_component:nuclear body); GO:0030742(molecular_function:GTP-dependent protein binding); GO:0007399(biological_process:nervous system development); GO:0017034(molecular_function:Rap guanyl-nucleotide exchange factor activity); GO:0005634(cellular_component:nucleus); GO:0005654(cellular_component:nucle…	K08019	RAPGEF5	map04015(Rap1 signaling pathway); map04014(Ras signaling pathway)	3J7XH(T:Signal transduction mechanisms)	3J7XH(Rap guanyl-nucleotide exchange factor activity)	PF00617(RasGEF:RasGEF domain); PF00618(RasGEF_N:RasGEF N-terminal motif); PF00610(DEP:Domain found in Dishevelled, Egl-10, and Pleckstrin (DEP))		9771
ENSG00000233421	LINC01783	long intergenic non-protein coding RNA 1783 [Source:HGNC Symbol;Acc:HGNC:52573]	1548	4	2	0.15	0.09	1.65464	0.726521	0.548365	1	no	up	XP_024089259.1(uncharacterized protein LOC112129392 [Pongo abelii])	GO:0006412(biological_process:translation); GO:0030533(molecular_function:triplet codon-amino acid adaptor activity)				3JMNS(S:Function unknown); 3JN98(S:Function unknown); 3JABH(S:Function unknown)	3JMNS(); 3JN98(); 3JABH(regulation of Golgi organization)
ENSG00000273118		novel transcript, sense overlapping IKZF2	433	0	0	0	0	1	0	1	1	no	no change
ENSG00000234455		novel transcript	812	0	0	0	0	1	0	1	1	no	no change
ENSG00000235314	LINC00957	long intergenic non-protein coding RNA 957 [Source:HGNC Symbol;Acc:HGNC:22332]	2590	1.38	0	0.03	0	1	0	1	1	no	no change	XP_021791411.1(ras GTPase-activating protein 4B isoform X4 [Papio anubis])					3JEWM(T:Signal transduction mechanisms); 3JKBE(S:Function unknown)	3JEWM(negative regulation of Ras protein signal transduction); 3JKBE(Pfam:GVQW)
ENSG00000232185	CNOT7P2	CCR4-NOT transcription complex subunit 7 pseudogene 2 [Source:HGNC Symbol;Acc:HGNC:44249]	832	0	0	0	0	1	0	1	1	no	no change	XP_036911165.1(CCR4-NOT transcription complex subunit 7 isoform X6 [Sturnira hondurensis])	GO:0030014(cellular_component:CCR4-NOT complex); GO:0004535(molecular_function:poly(A)-specific ribonuclease activity); GO:0003676(molecular_function:nucleic acid binding)				3J9GW(A:RNA processing and modification)	3J9GW(negative regulation of type I interferon-mediated signaling pathway)
ENSG00000227700		novel pseudogene	517	0	0	0	0	1	0	1	1	no	no change	EHH15150.1(hypothetical protein EGK_01203, partial [Macaca mulatta])					3JN98(S:Function unknown)	3JN98()
ENSG00000253462	IGHVIII-26-1	immunoglobulin heavy variable (III)-26-1 (pseudogene) [Source:HGNC Symbol;Acc:HGNC:5698]	250	0	0	0	0	1	0	1	1	no	no change	UNP35839.1(immunoglobulin heavy chain variable region, partial [Mus musculus])
ENSG00000187098	MITF	melanocyte inducing transcription factor [Source:HGNC Symbol;Acc:HGNC:7105]	4799	2454	2159	32.18	33.62	0.940365	-0.0887074	0.0365531	0.245448	no	down	NP_937802.1(microphthalmia-associated transcription factor isoform 1 [Homo sapiens])	GO:0006351(biological_process:transcription, DNA-templated); GO:0010628(biological_process:positive regulation of gene expression); GO:0070888(molecular_function:E-box binding); GO:0005654(cellular_component:nucleoplasm); GO:0000122(biological_process:negative regulation of transcription from RNA polymerase II promoter); GO:0005634(cellular_component:nucleus); GO:0065003(biological_process:macrom…	K09455	MITF	map04137(Mitophagy - animal); map05202(Transcriptional misregulation in cancer); map05200(Pathways in cancer); map05218(Melanoma); map04380(Osteoclast differentiation); map04916(Melanogenesis)	3JC5A(K:Transcription)	3JC5A(canonical Wnt signaling pathway involved in negative regulation of apoptotic process)	PF00010(HLH:Helix-loop-helix DNA-binding domain); PF11851(DUF3371:Domain of unknown function (DUF3371)); PF15951(MITF_TFEB_C_3_N:MITF/TFEB/TFEC/TFE3 N-terminus)		4286
ENSG00000275015		vomeronasal 1 receptor 1 (VN1R1) pseudogene	244	0	0	0	0	1	0	1	1	no	no change	XP_012421520.1(PREDICTED: LOW QUALITY PROTEIN: vomeronasal type-1 receptor 1 [Odobenus rosmarus divergens])	GO:0016021(cellular_component:integral component of membrane); GO:0007606(biological_process:sensory perception of chemical stimulus); GO:0019236(biological_process:response to pheromone); GO:0005886(cellular_component:plasma membrane); GO:0016503(molecular_function:pheromone receptor activity)				3JFPY(T:Signal transduction mechanisms); 3J9ZN(T:Signal transduction mechanisms)	3JFPY(Vomeronasal organ pheromone receptor family, V1R); 3J9ZN(vomeronasal type-1 receptor)
ENSG00000229918	DOCK9-AS1	DOCK9 antisense RNA 1 [Source:HGNC Symbol;Acc:HGNC:40672]	392	0	0	0	0	1	0	1	1	no	no change
ENSG00000146910	CNPY1	canopy FGF signaling regulator 1 [Source:HGNC Symbol;Acc:HGNC:27786]	2259	0	0	0	0	1	0	1	1	no	no change	NP_001356742(protein canopy homolog 1 isoform 2 precursor [Homo sapiens])	GO:0005783(cellular_component:endoplasmic reticulum)	K22936	CNPY1_2		3JHIG(S:Function unknown)	3JHIG(TLR4 regulator and MIR-interacting MSAP)	PF11938(DUF3456:TLR4 regulator and MIR-interacting MSAP)		285888
ENSG00000283371		IQ motif containing K (IQCK) pseudogene	85	0	0	0	0	1	0	1	1	no	no change	AAH10515.1(IQCK protein, partial [Homo sapiens])					3J3ZK(S:Function unknown)	3J3ZK(Short calmodulin-binding motif containing conserved Ile and Gln residues.)
ENSG00000283551	SNORD98	small nucleolar RNA, C/D box 98 [Source:HGNC Symbol;Acc:HGNC:32761]	67	0	0	0	0	1	0	1	1	no	no change		GO:0006396(biological_process:RNA processing); GO:0005730(cellular_component:nucleolus)
ENSG00000225760	LINC00431	long intergenic non-protein coding RNA 431 [Source:HGNC Symbol;Acc:HGNC:42766]	159	0	1.99	0	49.14	1	0	1	1	no	no change	XP_017723736.1(PREDICTED: gamma-tubulin complex component 3-like [Rhinopithecus bieti])	GO:0005737(cellular_component:cytoplasm); GO:0007020(biological_process:microtubule nucleation); GO:0051321(biological_process:meiotic cell cycle); GO:0000278(biological_process:mitotic cell cycle); GO:0005813(cellular_component:centrosome); GO:0005829(cellular_component:cytosol); GO:0005814(cellular_component:centriole); GO:0031122(biological_process:cytoplasmic microtubule organization); GO:000…				3J8K9(Z:Cytoskeleton)	3J8K9(microtubule nucleation by interphase microtubule organizing center)
ENSG00000284892	OR4H6P	olfactory receptor family 4 subfamily H member 6 pseudogene [Source:HGNC Symbol;Acc:HGNC:8312]	930	0	0	0	0	1	0	1	1	no	no change	XP_007989118.2(olfactory receptor 4S2-like [Chlorocebus sabaeus])					3JB9P(T:Signal transduction mechanisms)	3JB9P(Olfactory receptor)
ENSG00000220347	H3P28	H3 histone pseudogene 28 [Source:HGNC Symbol;Acc:HGNC:54461]	388	0	0	0	0	1	0	1	1	no	no change	XP_038967414.1(histone H3.3-like [Rattus norvegicus])	GO:0030527(molecular_function:structural constituent of chromatin); GO:0016021(cellular_component:integral component of membrane); GO:0046982(molecular_function:protein heterodimerization activity); GO:0000786(cellular_component:nucleosome); GO:0003677(molecular_function:DNA binding)				3JGEH(B:Chromatin structure and dynamics); 3JIMA(B:Chromatin structure and dynamics)	3JGEH(Core histone H2A/H2B/H3/H4); 3JIMA(Variant histone H3 which replaces conventional H3 in a wide range of nucleosomes in active genes. Constitutes the predominant form of histone H3 in non-dividing cells and is incorporated into chromatin independently of DNA synthesis. Deposited at sites of nucleosomal displacement throughout transcribed genes, suggesting that it represents an epigenetic imp…
ENSG00000120727	PAIP2	poly(A) binding protein interacting protein 2 [Source:HGNC Symbol;Acc:HGNC:17970]	858	2498	1643	101.94	86.65	1.25785	0.330962	2.51866e-13	6.36804e-12	no	up	NP_001028284(polyadenylate-binding protein-interacting protein 2 [Homo sapiens])	GO:0005737(cellular_component:cytoplasm); GO:0030371(molecular_function:translation repressor activity); GO:0045947(biological_process:negative regulation of translational initiation); GO:0000900(molecular_function:translation repressor activity, nucleic acid binding)				3JGKP(S:Function unknown)	3JGKP(negative regulation of translational initiation)	PF07145(PAM2:Ataxin-2 C-terminal region)		51247
ENSG00000175646	PRM1	protamine 1 [Source:HGNC Symbol;Acc:HGNC:9447]	399	0	0	0	0	1	0	1	1	no	no change	NP_002752(sperm protamine P1 [Homo sapiens])	GO:0005654(cellular_component:nucleoplasm); GO:0030154(biological_process:cell differentiation); GO:0006323(biological_process:DNA packaging); GO:0030261(biological_process:chromosome condensation); GO:0007283(biological_process:spermatogenesis); GO:0003677(molecular_function:DNA binding); GO:0000786(cellular_component:nucleosome); GO:0007275(biological_process:multicellular organism development)						PF00260(Protamine_P1:Protamine P1)		5619
ENSG00000177234	LINC01561	long intergenic non-protein coding RNA 1561 [Source:HGNC Symbol;Acc:HGNC:31365]	2176	0	0	0	0	1	0	1	1	no	no change	Q8N1V8.1(RecName: Full=Uncharacterized protein encoded by LINC01561 [Homo sapiens])					3JKMU(S:Function unknown); 3JMVF(S:Function unknown)	3JKMU(); 3JMVF()
ENSG00000057663	ATG5	autophagy related 5 [Source:HGNC Symbol;Acc:HGNC:589]	3185	1660	1064	27.89	25.9	1.29075	0.368206	4.28139e-11	9.24118e-10	no	up	NP_001273037(autophagy protein 5 isoform c [Homo sapiens])	GO:0055015(biological_process:ventricular cardiac muscle cell development); GO:0061739(biological_process:protein lipidation involved in autophagosome assembly); GO:2000619(biological_process:negative regulation of histone H4-K16 acetylation); GO:0034274(cellular_component:Atg12-Atg5-Atg16 complex); GO:0016236(biological_process:macroautophagy); GO:0034045(cellular_component:pre-autophagosomal st…	K08339	ATG5	map04136(Autophagy - other); map04137(Mitophagy - animal); map04622(RIG-I-like receptor signaling pathway); map04621(NOD-like receptor signaling pathway); map05131(Shigellosis); map04213(Longevity regulating pathway - multiple species); map04211(Longevity regulating pathway); map04216(Ferroptosis); map04140(Autophagy - animal)	3J4RQ(O:Posttranslational modification, protein turnover, chaperones)	3J4RQ(C-terminal protein lipidation)	PF04106(APG5:Autophagy protein Apg5 ); PF04106(APG5:Autophagy protein Apg5)		9474
ENSG00000107651	SEC23IP	SEC23 interacting protein [Source:HGNC Symbol;Acc:HGNC:17018]	7148	3589	2720	55.97	67.24	1.09164	0.126496	0.000513626	0.00527274	no	up	NP_009121(SEC23-interacting protein [Homo sapiens])	GO:0048208(biological_process:COPII vesicle coating); GO:0005737(cellular_component:cytoplasm); GO:0007030(biological_process:Golgi organization); GO:0006888(biological_process:ER to Golgi vesicle-mediated transport); GO:0005829(cellular_component:cytosol); GO:0005793(cellular_component:endoplasmic reticulum-Golgi intermediate compartment); GO:0005794(cellular_component:Golgi apparatus); GO:00068…				3J7N2(I:Lipid transport and metabolism); 3J7N2(U:Intracellular trafficking, secretion, and vesicular transport)	3J7N2(Golgi organization); 3J7N2(Golgi organization)	PF00536(SAM_1:SAM domain (Sterile alpha motif)); PF02862(DDHD:DDHD domain); PF02825(WWE:WWE domain); PF07647(SAM_2:SAM domain (Sterile alpha motif))		11196
ENSG00000253604		novel transcript	550	0	0	0	0	1	0	1	1	no	no change	EAW87474.1(hCG2042142, partial [Homo sapiens])	GO:0006508(biological_process:proteolysis); GO:0008234(molecular_function:cysteine-type peptidase activity)				3JP5V(S:Function unknown); 3J94R(T:Signal transduction mechanisms); 3J6NI(T:Signal transduction mechanisms); 3J4JQ(O:Posttranslational modification, protein turnover, chaperones)	3JP5V(); 3J94R(Sterile alpha motif.); 3J6NI(Nine Cysteines Domain of family 3 GPCR); 3J4JQ(protein localization to axon)
ENSG00000279847	LINC02906	long intergenic non-protein coding RNA 2906 [Source:HGNC Symbol;Acc:HGNC:42974]	588	0	0	0	0	1	0	1	1	no	no change	E5RJ46.1(RecName: Full=Putative uncharacterized protein LINC02906; AltName: Full=Long intergenic non-protein coding RNA 2906 [Homo sapiens])					3JP77(S:Function unknown)	3JP77()
ENSG00000283335	MIR219B	microRNA 219b [Source:HGNC Symbol;Acc:HGNC:41823]	88	0	0	0	0	1	0	1	1	no	no change	KAG3288081.1(hypothetical protein H1C71_011623 [Ictidomys tridecemlineatus])	GO:0035195(biological_process:gene silencing by miRNA); GO:0016442(cellular_component:RISC complex)
ENSG00000283695		novel zinc finger protein pseudogene	61	0	0	0	0	1	0	1	1	no	no change
ENSG00000198908	BHLHB9	basic helix-loop-helix family member b9 [Source:HGNC Symbol;Acc:HGNC:29353]	4031	94.84	125.18	1.05	1.84	0.626803	-0.673916	0.000549083	0.00560552	no	down	NP_001136001(protein BHLHb9 [Homo sapiens])	GO:0070062(cellular_component:extracellular exosome); GO:0005829(cellular_component:cytosol); GO:0061003(biological_process:positive regulation of dendritic spine morphogenesis); GO:0050769(biological_process:positive regulation of neurogenesis); GO:0005654(cellular_component:nucleoplasm); GO:0043524(biological_process:negative regulation of neuron apoptotic process); GO:0051965(biological_proces…				3J319(S:Function unknown)	3J319(positive regulation of dendritic spine morphogenesis)	PF04826(Arm_2:Armadillo-like)		80823
ENSG00000273841	TAF9	TATA-box binding protein associated factor 9 [Source:HGNC Symbol;Acc:HGNC:11542]	1193	3433.61	2381.19	178.99	157.92	1.19298	0.254564	2.27527e-11	5.00583e-10	no	up	NP_001015892.1(transcription initiation factor TFIID subunit 9 [Homo sapiens])	GO:0006352(biological_process:DNA-templated transcription, initiation)				3JE85(K:Transcription)	3JE85(Transcription initiation factor TFIID subunit)	PF02291(TFIID-31kDa:Transcription initiation factor IID, 31kD subunit); PF15630(CENP-S:CENP-S protein); PF07524(Bromo_TP:Bromodomain associated); PF00125(Histone:Core histone H2A/H2B/H3/H4)
ENSG00000228808	HMGB3P4	high mobility group box 3 pseudogene 4 [Source:HGNC Symbol;Acc:HGNC:39104]	514	1	0	0.19	0	1	0	1	1	no	no change	VFV41094.1(high mobility group protein b3-like [Lynx pardinus])	GO:0005634(cellular_component:nucleus); GO:0003677(molecular_function:DNA binding)				3J706(K:Transcription)	3J706(four-way junction DNA binding)
ENSG00000289873		novel transcript, antisense to RFPL3	657	0	0	0	0	1	0	1	1	no	no change	XP_016884409.1(solute carrier family 5 member 4 isoform X1 [Homo sapiens])
ENSG00000234230	ZFX-AS1	ZFX antisense RNA 1 [Source:HGNC Symbol;Acc:HGNC:40617]	417	0	0	0	0	1	0	1	1	no	no change
ENSG00000285825	CCDC15-DT	CCDC15 divergent transcript [Source:HGNC Symbol;Acc:HGNC:54193]	2209	35	20	0.88	0.64	1.44781	0.533876	0.17735	0.93417	no	up	BAE88734.1(unnamed protein product [Macaca fascicularis])	GO:0003676(molecular_function:nucleic acid binding)				3JIHE(S:Function unknown); 3J9QM(B:Chromatin structure and dynamics)	3JIHE(Transposase (partial DDE domain)); 3J9QM(SET domain and mariner transposase fusion gene)
ENSG00000248802		novel transcript	482	1	1	0.22	0.28	0.827322	-0.273479	0.893133	1	no	down	EHH16412.1(hypothetical protein EGK_11692, partial [Macaca mulatta])					3JP6R(S:Function unknown); 3JK6F(S:Function unknown); 3JKBE(S:Function unknown); 3JMMI(S:Function unknown)	3JP6R(); 3JK6F(); 3JKBE(Pfam:GVQW); 3JMMI(Pfam:GVQW)
ENSG00000091164	TXNL1	thioredoxin like 1 [Source:HGNC Symbol;Acc:HGNC:12436]	1339	2972.07	2167.09	119.76	103.58	1.13464	0.18223	6.48825e-06	8.63397e-05	no	up	NP_004777.1(thioredoxin-like protein 1 [Homo sapiens])	GO:0005737(cellular_component:cytoplasm); GO:0005634(cellular_component:nucleus); GO:0000502(cellular_component:proteasome complex); GO:0045454(biological_process:cell redox homeostasis); GO:0005829(cellular_component:cytosol); GO:0015036(molecular_function:disulfide oxidoreductase activity)				3J2AF(O:Posttranslational modification, protein turnover, chaperones)	3J2AF(protein-disulfide reductase activity)	PF06201(PITH:PITH domain); PF00085(Thioredoxin:Thioredoxin)		9352
ENSG00000253484		novel transcript	412	0	0	0	0	1	0	1	1	no	no change	XP_007993225.2(testis-expressed protein 45 [Chlorocebus sabaeus])	GO:0016021(cellular_component:integral component of membrane)
ENSG00000270484		zinc finger CCCH-type containing 14 (ZC3H14) pseudogene	1780	0	0	0	0	1	0	1	1	no	no change	XP_012415045.1(LOW QUALITY PROTEIN: zinc finger CCCH domain-containing protein 14-like [Trichechus manatus latirostris])	GO:0008143(molecular_function:poly(A) binding); GO:1900364(biological_process:negative regulation of mRNA polyadenylation); GO:0005634(cellular_component:nucleus); GO:0046872(molecular_function:metal ion binding); GO:0043488(biological_process:regulation of mRNA stability)				3JD17(A:RNA processing and modification)	3JD17(negative regulation of mRNA polyadenylation)
ENSG00000270880		ATP5F1 ATP synthase, H+ transporting, mitochondrial Fo complex, subunit B1, pseudogene	619	0	0	0	0	1	0	1	1	no	no change	XP_033285020.1(LOW QUALITY PROTEIN: ATP synthase F(0) complex subunit B1, mitochondrial-like [Orcinus orca])	GO:0042776(biological_process:mitochondrial ATP synthesis coupled proton transport); GO:0046933(molecular_function:proton-transporting ATP synthase activity, rotational mechanism); GO:0000276(cellular_component:mitochondrial proton-transporting ATP synthase complex, coupling factor F(o)); GO:0015986(biological_process:ATP synthesis coupled proton transport)				3JEQU(C:Energy production and conversion)	3JEQU(ATP synthase, H transporting, mitochondrial Fo complex, subunit B1)
ENSG00000270575		H3 histone, family 3C (H3F3C) pseudogene	311	0	0	0	0	1	0	1	1	no	no change	KAF6094087.1(hypothetical protein HJG60_006075 [Phyllostomus discolor])	GO:0030527(molecular_function:structural constituent of chromatin); GO:0046982(molecular_function:protein heterodimerization activity); GO:0000786(cellular_component:nucleosome); GO:0003677(molecular_function:DNA binding)
ENSG00000233901	LINC01503	long intergenic non-protein coding RNA 1503 [Source:HGNC Symbol;Acc:HGNC:51184]	2229	13	14	0.73	1.37	0.768227	-0.380395	0.492501	1	no	down	EAW87888.1(hCG2021613 [Homo sapiens])	GO:0016021(cellular_component:integral component of membrane)
ENSG00000113448	PDE4D	phosphodiesterase 4D [Source:HGNC Symbol;Acc:HGNC:8783]	8160	253	257	3.25	3.11	0.814445	-0.29611	0.0201923	0.146338	no	down	NP_001098101(cAMP-specific 3',5'-cyclic phosphodiesterase 4D isoform PDE4D4 [Homo sapiens])	GO:1901898(biological_process:negative regulation of relaxation of cardiac muscle); GO:0071222(biological_process:cellular response to lipopolysaccharide); GO:0006198(biological_process:cAMP catabolic process); GO:0004114(molecular_function:3',5'-cyclic-nucleotide phosphodiesterase activity); GO:0004115(molecular_function:3',5'-cyclic-AMP phosphodiesterase activity); GO:0033137(biological_process…	K13293	PDE4	map04024(cAMP signaling pathway); map04928(Parathyroid hormone synthesis, secretion and action); map00230(Purine metabolism); map05032(Morphine addiction)	3J9IS(T:Signal transduction mechanisms)	3J9IS(adenylate cyclase-activating adrenergic receptor signaling pathway involved in positive regulation of heart rate)	PF18100(PDE4_UCR:Phosphodiesterase 4 upstream conserved regions (UCR)); PF00233(PDEase_I:3'5'-cyclic nucleotide phosphodiesterase)		5144
ENSG00000188582	PAQR9	progestin and adipoQ receptor family member 9 [Source:HGNC Symbol;Acc:HGNC:30131]	9090	11	1	0.06	0.01	9.10054	3.18595	0.00436949	0.0376657	no	up	NP_940906(membrane progestin receptor epsilon isoform 1 [Homo sapiens])	GO:0005496(molecular_function:steroid binding); GO:0016021(cellular_component:integral component of membrane); GO:0038023(molecular_function:signaling receptor activity); GO:0005886(cellular_component:plasma membrane)				3J7W5(T:Signal transduction mechanisms)	3J7W5(steroid hormone receptor activity)	PF03006(HlyIII:Haemolysin-III related)		344838
ENSG00000248771	SMIM31	small integral membrane protein 31 [Source:HGNC Symbol;Acc:HGNC:49638]	3123	0	0	0	0	1	0	1	1	no	no change	NP_001339814(small integral membrane protein 31 [Homo sapiens])	GO:0016021(cellular_component:integral component of membrane); GO:0030424(cellular_component:axon)	K25737	SMIM31		3JMTI(S:Function unknown); 3JMXN(S:Function unknown)	3JMTI(); 3JMXN()			100505989
ENSG00000249050		DENN/MADD domain containing 4A (DENND4A) pseudogene	2035	0	0	0	0	1	0	1	1	no	no change	XP_030787155.1(C-myc promoter-binding protein isoform X3 [Rhinopithecus roxellana])	GO:0031410(cellular_component:cytoplasmic vesicle); GO:0005829(cellular_component:cytosol); GO:0005085(molecular_function:guanyl-nucleotide exchange factor activity); GO:0032483(biological_process:regulation of Rab protein signal transduction); GO:0006355(biological_process:regulation of transcription, DNA-templated); GO:0003677(molecular_function:DNA binding); GO:0005634(cellular_component:nucle…				3JD69(T:Signal transduction mechanisms)	3JD69(Domain found in a variety of signalling proteins, always encircled by uDENN and dDENN)
ENSG00000251215	GOLGA5P1	golgin A5 pseudogene 1 [Source:HGNC Symbol;Acc:HGNC:43925]	980	0	0	0	0	1	0	1	1	no	no change	XP_011939132.1(PREDICTED: golgin subfamily A member 5 isoform X4 [Cercocebus atys])	GO:0007030(biological_process:Golgi organization); GO:0016021(cellular_component:integral component of membrane); GO:0000139(cellular_component:Golgi membrane)				3J6K8(U:Intracellular trafficking, secretion, and vesicular transport)	3J6K8(retrograde transport, vesicle recycling within Golgi)
ENSG00000250072	SH3TC2-DT	SH3TC2 divergent transcript [Source:HGNC Symbol;Acc:HGNC:52905]	3091	0	0	0	0	1	0	1	1	no	no change	EAW61793.1(hCG1980447 [Homo sapiens])
ENSG00000103710	RASL12	RAS like family 12 [Source:HGNC Symbol;Acc:HGNC:30289]	2519	0	0	0	0	1	0	1	1	no	no change	NP_057647(ras-like protein family member 12 isoform 1 [Homo sapiens])	GO:0019003(molecular_function:GDP binding); GO:0003924(molecular_function:GTPase activity); GO:0007165(biological_process:signal transduction); GO:0005886(cellular_component:plasma membrane); GO:0005525(molecular_function:GTP binding)	K07854	RASL12, RIS		3J838(S:Function unknown)	3J838(GTPase activity)	PF00071(Ras:Ras family); PF08477(Roc:Ras of Complex, Roc, domain of DAPkinase); PF00025(Arf:ADP-ribosylation factor family)		51285
ENSG00000149328	GLB1L2	galactosidase beta 1 like 2 [Source:HGNC Symbol;Acc:HGNC:25129]	3152	0	0	0	0	1	0	1	1	no	no change	NP_612351(beta-galactosidase-1-like protein 2 isoform b precursor [Homo sapiens])	GO:0005773(cellular_component:vacuole); GO:0005975(biological_process:carbohydrate metabolic process); GO:0005576(cellular_component:extracellular region); GO:0004565(molecular_function:beta-galactosidase activity)	K25543	GLB1L		3JCGT(G:Carbohydrate transport and metabolism)	3JCGT(beta-galactosidase activity)	PF01301(Glyco_hydro_35:Glycosyl hydrolases family 35); PF02449(Glyco_hydro_42:Beta-galactosidase)		89944
ENSG00000154640	BTG3	BTG anti-proliferation factor 3 [Source:HGNC Symbol;Acc:HGNC:1132]	1485	931	634	38.05	33.41	1.21488	0.280819	0.000131495	0.00148401	no	up	NP_001124386(protein BTG3 isoform a [Homo sapiens])	GO:0005737(cellular_component:cytoplasm); GO:0008285(biological_process:negative regulation of cell proliferation); GO:0005634(cellular_component:nucleus); GO:0045930(biological_process:negative regulation of mitotic cell cycle)	K14443	TOB	map03018(RNA degradation)	3J66R(T:Signal transduction mechanisms)	3J66R(negative regulation of mitotic cell cycle)	PF07742(BTG:BTG family)		10950
ENSG00000158113	LRRC43	leucine rich repeat containing 43 [Source:HGNC Symbol;Acc:HGNC:28562]	2022	0	0	0	0	1	0	1	1	no	no change	NP_689972(leucine-rich repeat-containing protein 43 isoform 2 [Homo sapiens])	GO:0035307(biological_process:positive regulation of protein dephosphorylation); GO:0043086(biological_process:negative regulation of catalytic activity); GO:0000164(cellular_component:protein phosphatase type 1 complex); GO:0005515(molecular_function:protein binding); GO:0004865(molecular_function:protein serine/threonine phosphatase inhibitor activity)				3J1NN(T:Signal transduction mechanisms)	3J1NN(Leucine rich repeat containing 43)	PF13855(LRR_8:Leucine rich repeat); PF12799(LRR_4:Leucine Rich repeats (2 copies))		254050
ENSG00000204745		anaphase promoting complex subunit 1 (ANAPC1) pseudogene	3795	100.65	93.02	1.34	1.59	0.895183	-0.159745	0.440174	1	no	down	NP_073153.1(anaphase-promoting complex subunit 1 [Homo sapiens])	GO:0005680(cellular_component:anaphase-promoting complex)				3JBVA(D:Cell cycle control, cell division, chromosome partitioning); 3JBVA(O:Posttranslational modification, protein turnover, chaperones)	3JBVA(protein K11-linked ubiquitination); 3JBVA(protein K11-linked ubiquitination)
ENSG00000249737		novel transcript	458	0	0	0	0	1	0	1	1	no	no change
ENSG00000274718		novel transcript	2990	0	0	0	0	1	0	1	1	no	no change	BAC04924.1(unnamed protein product [Homo sapiens])	GO:0016021(cellular_component:integral component of membrane)				3JPJT(S:Function unknown); 3JK6F(S:Function unknown); 3JMY7(S:Function unknown)	3JPJT(Pfam:GVQW); 3JK6F(); 3JMY7()
ENSG00000277893	SRD5A2	steroid 5 alpha-reductase 2 [Source:HGNC Symbol;Acc:HGNC:11285]	4519	3	0	0.03	0	1	0	1	1	no	no change	XP_011531371(3-oxo-5-alpha-steroid 4-dehydrogenase 2 isoform X1 [Homo sapiens])	GO:0006702(biological_process:androgen biosynthetic process); GO:0016021(cellular_component:integral component of membrane); GO:0061370(biological_process:testosterone biosynthetic process); GO:0003865(molecular_function:3-oxo-5-alpha-steroid 4-dehydrogenase activity); GO:0047751(molecular_function:cholestenone 5-alpha-reductase activity); GO:0030154(biological_process:cell differentiation); GO:0…				3JF2F(I:Lipid transport and metabolism)	3JF2F(sterol 5-alpha reductase activity)	PF02544(Steroid_dh:3-oxo-5-alpha-steroid 4-dehydrogenase ); PF02544(Steroid_dh:3-oxo-5-alpha-steroid 4-dehydrogenase); PF06966(DUF1295:Protein of unknown function (DUF1295))		6716
ENSG00000278764	Metazoa_SRP	Metazoan signal recognition particle RNA [Source:RFAM;Acc:RF00017]	282	0	0	0	0	1	0	1	1	no	no change	NP_001352967.1(protein ABHD18 isoform 9 [Homo sapiens])	GO:0016021(cellular_component:integral component of membrane)
ENSG00000198838	RYR3	ryanodine receptor 3 [Source:HGNC Symbol;Acc:HGNC:10485]	15564	7	3	0.14	0.09	1.93042	0.948913	0.318352	1	no	up	KAI2573375.1(ryanodine receptor 3 [Homo sapiens])	GO:1903779(biological_process:regulation of cardiac conduction); GO:0051289(biological_process:protein homotetramerization); GO:0034704(cellular_component:calcium channel complex); GO:0030018(cellular_component:Z disc); GO:0005790(cellular_component:smooth endoplasmic reticulum); GO:0015278(molecular_function:calcium-release channel activity); GO:0016021(cellular_component:integral component of m…	K04963	RYR3	map05012(Parkinson disease); map04970(Salivary secretion); map04921(Oxytocin signaling pathway); map04713(Circadian entrainment); map05010(Alzheimer disease); map04020(Calcium signaling pathway); map04371(Apelin signaling pathway); map05020(Prion diseases)	3J656(T:Signal transduction mechanisms)	3J656(ryanodine-sensitive calcium-release channel activity)	PF00622(SPRY:SPRY domain); PF02815(MIR:MIR domain); PF02026(RyR:RyR domain); PF06459(RR_TM4-6:Ryanodine Receptor TM 4-6); PF00520(Ion_trans:Ion transport protein); PF01365(RYDR_ITPR:RIH domain); PF08454(RIH_assoc:RyR and IP3R Homology associated); PF08709(Ins145_P3_rec:Inositol 1,4,5-trisphosphate/ryanodine receptor); PF00036(EF-hand_1:EF hand); PF13405(EF-hand_6:EF-hand domain)		6263
ENSG00000204248	COL11A2	collagen type XI alpha 2 chain [Source:HGNC Symbol;Acc:HGNC:2187]	6422	9	7	0.24	0.3	1.0637	0.0890907	0.901872	1	no	up	NP_542411(collagen alpha-2(XI) chain isoform 1 preproprotein [Homo sapiens])	GO:0005201(molecular_function:extracellular matrix structural constituent); GO:0051216(biological_process:cartilage development); GO:0005581(cellular_component:collagen trimer); GO:0007605(biological_process:sensory perception of sound); GO:0005615(cellular_component:extracellular space); GO:0030674(molecular_function:protein binding, bridging); GO:0005788(cellular_component:endoplasmic reticulum…	K19721	COL5AS	map04974(Protein digestion and absorption)	3JDSS(W:Extracellular structures)	3JDSS(Collagen type XI alpha 2)	PF01391(Collagen:Collagen triple helix repeat (20 copies)); PF01410(COLFI:Fibrillar collagen C-terminal domain); PF02210(Laminin_G_2:Laminin G domain); PF13385(Laminin_G_3:Concanavalin A-like lectin/glucanases superfamily)		1302
ENSG00000124900	TRIM51	tripartite motif-containing 51 [Source:HGNC Symbol;Acc:HGNC:19023]	1629	0	0	0	0	1	0	1	1	no	no change	NP_116070(tripartite motif-containing protein 51 [Homo sapiens])	GO:0008270(molecular_function:zinc ion binding)	K12019	TRIM43S		3J760(O:Posttranslational modification, protein turnover, chaperones)	3J760(zinc ion binding)	PF00622(SPRY:SPRY domain); PF15227(zf-C3HC4_4:zinc finger of C3HC4-type, RING); PF13445(zf-RING_UBOX:RING-type zinc-finger); PF00097(zf-C3HC4:Zinc finger, C3HC4 type (RING finger)); PF13923(zf-C3HC4_2:Zinc finger, C3HC4 type (RING finger)); PF13639(zf-RING_2:Ring finger domain); PF00643(zf-B_box:B-box zinc finger)		84767
ENSG00000187372	PCDHB13	protocadherin beta 13 [Source:HGNC Symbol;Acc:HGNC:8684]	5061	10	5	0.1	0.06	1.65464	0.726521	0.342611	1	no	up	NP_061756(protocadherin beta-13 precursor [Homo sapiens])	GO:0097381(cellular_component:photoreceptor disc membrane); GO:0032391(cellular_component:photoreceptor connecting cilium); GO:0016339(biological_process:calcium-dependent cell-cell adhesion via plasma membrane cell adhesion molecules); GO:0045211(cellular_component:postsynaptic membrane); GO:0005509(molecular_function:calcium ion binding); GO:0005887(cellular_component:integral component of plas…	K16494	PCDHB		3J40H(S:Function unknown)	3J40H(synapse assembly)	PF00028(Cadherin:Cadherin domain); PF08266(Cadherin_2:Cadherin-like); PF16492(Cadherin_C_2:Cadherin cytoplasmic C-terminal); PF16184(Cadherin_3:Cadherin-like)		56123
ENSG00000244623	OR2AE1	olfactory receptor family 2 subfamily AE member 1 [Source:HGNC Symbol;Acc:HGNC:15087]	972	0	0	0	0	1	0	1	1	no	no change	NP_001005276(olfactory receptor 2AE1 [Homo sapiens])	GO:0004930(molecular_function:G-protein coupled receptor activity); GO:0005886(cellular_component:plasma membrane); GO:0016021(cellular_component:integral component of membrane); GO:0004984(molecular_function:olfactory receptor activity)	K04257	OLFR	map04740(Olfactory transduction)	3J5UJ(T:Signal transduction mechanisms)	3J5UJ(Olfactory receptor)	PF13853(7tm_4:Olfactory receptor); PF00001(7tm_1:7 transmembrane receptor (rhodopsin family))		81392
ENSG00000184033	CTAG1B	cancer/testis antigen 1B [Source:HGNC Symbol;Acc:HGNC:2491]	759	0	0	0	0	1	0	1	1	no	no change	NP_001318(cancer/testis antigen 1 [Homo sapiens])	GO:0005737(cellular_component:cytoplasm)				3JI6J(S:Function unknown)	3JI6J(cancer testis antigen)	PF09341(Pcc1:Transcription factor Pcc1)		1485
ENSG00000183978	COA3	cytochrome c oxidase assembly factor 3 [Source:HGNC Symbol;Acc:HGNC:24990]	780	675.27	526	62.12	61.73	1.0621	0.0869223	0.297224	1	no	up	NP_001035521(cytochrome c oxidase assembly factor 3 homolog, mitochondrial [Homo sapiens])	GO:0031305(cellular_component:integral component of mitochondrial inner membrane); GO:0005751(cellular_component:mitochondrial respiratory chain complex IV); GO:0033617(biological_process:mitochondrial respiratory chain complex IV assembly); GO:0070131(biological_process:positive regulation of mitochondrial translation); GO:0005739(cellular_component:mitochondrion)	K18175	CCDC56, COA3	map04714(Thermogenesis)	3JHC4(S:Function unknown)	3JHC4(Cytochrome C oxidase assembly)	PF09813(Coiled-coil_56:Coiled-coil domain-containing protein 56); PF09813(Coa3_cc:Cytochrome c oxidase assembly factor 3)		28958
ENSG00000160181	TFF2	trefoil factor 2 [Source:HGNC Symbol;Acc:HGNC:11756]	603	0	0	0	0	1	0	1	1	no	no change	NP_005414(trefoil factor 2 precursor [Homo sapiens])	GO:0031723(molecular_function:CXCR4 chemokine receptor binding); GO:0070098(biological_process:chemokine-mediated signaling pathway); GO:0060455(biological_process:negative regulation of gastric acid secretion); GO:0030277(biological_process:maintenance of gastrointestinal epithelium); GO:0005615(cellular_component:extracellular space)	K22453	TFF2		3JGXF(T:Signal transduction mechanisms)	3JGXF(wound healing)	PF00088(Trefoil:Trefoil (P-type) domain)		7032
ENSG00000269688		novel transcript, sense intronic to HNRNPL	493	4	1	0.84	0.27	3.30929	1.72652	0.230365	1	no	up	EHH60270.1(hypothetical protein EGM_11598, partial [Macaca fascicularis])	GO:0016021(cellular_component:integral component of membrane)				3JK6F(S:Function unknown); 3JKBE(S:Function unknown); 3JKEA(S:Function unknown)	3JK6F(); 3JKBE(Pfam:GVQW); 3JKEA(Pfam:GVQW)
ENSG00000279135		TEC	1716	0	0	0	0	1	0	1	1	no	no change	BAC85458.1(unnamed protein product [Homo sapiens])	GO:0016021(cellular_component:integral component of membrane)				3JN1Q(S:Function unknown); 3J6TD(I:Lipid transport and metabolism); 3JK6F(S:Function unknown); 3JM0F(S:Function unknown)	3JN1Q(Pfam:GVQW); 3J6TD(fatty-acyl-CoA binding); 3JK6F(); 3JM0F()
ENSG00000169255	B3GALNT1	beta-1,3-N-acetylgalactosaminyltransferase 1 (globoside blood group) [Source:HGNC Symbol;Acc:HGNC:918]	3392	458	310	9.11	8.79	1.2223	0.2896	0.00575389	0.0482334	no	up	NP_001336080(UDP-GalNAc:beta-1,3-N-acetylgalactosaminyltransferase 1 isoform b [Homo sapiens])	GO:0005794(cellular_component:Golgi apparatus); GO:0005783(cellular_component:endoplasmic reticulum); GO:0006486(biological_process:protein glycosylation); GO:0047273(molecular_function:galactosylgalactosylglucosylceramide beta-D-acetylgalactosaminyltransferase activity); GO:0016021(cellular_component:integral component of membrane); GO:0006487(biological_process:protein N-linked glycosylation); …	K00719	B3GALNT1, B3GALT3	map00601(Glycosphingolipid biosynthesis - lacto and neolacto series); map00603(Glycosphingolipid biosynthesis - globo and isoglobo series)	3J8X7(G:Carbohydrate transport and metabolism)	3J8X7(UDP-GalNAc beta-1, 3-N-acetylgalactosaminyltransferase 1)	PF01762(Galactosyl_T:Galactosyltransferase); PF02434(Fringe:Fringe-like)		8706
ENSG00000232503	CYCSP8	CYCS pseudogene 8 [Source:HGNC Symbol;Acc:HGNC:24423]	312	0	0	0	0	1	0	1	1	no	no change	EDL30118.1(mCG16252 [Mus musculus])	GO:0020037(molecular_function:heme binding); GO:0006915(biological_process:apoptotic process); GO:0005758(cellular_component:mitochondrial intermembrane space); GO:0070469(cellular_component:respiratory chain); GO:0046872(molecular_function:metal ion binding); GO:0009055(molecular_function:electron carrier activity)				3JGYD(C:Energy production and conversion)	3JGYD(electron transporter, transferring electrons from CoQH2-cytochrome c reductase complex and cytochrome c oxidase complex activity)
ENSG00000272595	OR10AH1P	olfactory receptor family 10 subfamily AH member 1 pseudogene [Source:HGNC Symbol;Acc:HGNC:19647]	953	0	0	0	0	1	0	1	1	no	no change	XP_020021161.1(olfactory receptor 10AC1-like [Castor canadensis])	GO:0004930(molecular_function:G-protein coupled receptor activity); GO:0005886(cellular_component:plasma membrane); GO:0016021(cellular_component:integral component of membrane); GO:0004984(molecular_function:olfactory receptor activity)				3JB6B(T:Signal transduction mechanisms)	3JB6B(Olfactory receptor)
ENSG00000273473		novel transcript	572	0	0	0	0	1	0	1	1	no	no change
ENSG00000273391		novel transcript, antisense to LUC7L2	535	1	5	0.18	1.13	0.165464	-2.59541	0.0565879	0.358443	no	down	XP_037846987.1(uncharacterized protein LOC119621569 [Chlorocebus sabaeus])
ENSG00000279719		novel transcript	702	0	0	0	0	1	0	1	1	no	no change	EAW99128.1(hCG1731320 [Homo sapiens])	GO:0016021(cellular_component:integral component of membrane)
ENSG00000155495	MAGEC1	MAGE family member C1 [Source:HGNC Symbol;Acc:HGNC:6812]	4256	0	0	0	0	1	0	1	1	no	no change	NP_005453(melanoma-associated antigen C1 [Homo sapiens])	GO:0005634(cellular_component:nucleus); GO:0005515(molecular_function:protein binding); GO:0000122(biological_process:negative regulation of transcription from RNA polymerase II promoter)	K24127	MAGE		3JG9V(S:Function unknown)	3JG9V(Melanoma antigen family C)	PF01454(MAGE:MAGE family); PF01454(MAGE:MAGE homology domain); PF04819(DUF716:Family of unknown function (DUF716))		9947
ENSG00000224969		novel transcript	471	0	0	0	0	1	0	1	1	no	no change	EAX11218.1(hCG2041711, partial [Homo sapiens])	GO:0016021(cellular_component:integral component of membrane)				3JP2G(S:Function unknown)	3JP2G()
ENSG00000266929		novel transcript	594	0	0	0	0	1	0	1	1	no	no change	PNI33882.1(NAGLU isoform 4, partial [Pan troglodytes])	GO:0005764(cellular_component:lysosome); GO:0043202(cellular_component:lysosomal lumen); GO:0042474(biological_process:middle ear morphogenesis); GO:0007399(biological_process:nervous system development); GO:0030200(biological_process:heparan sulfate proteoglycan catabolic process); GO:0046548(biological_process:retinal rod cell development); GO:0006027(biological_process:glycosaminoglycan catabo…				3J6NG(U:Intracellular trafficking, secretion, and vesicular transport)	3J6NG(Alpha-N-acetylglucosaminidase (NAGLU) tim-barrel domain)
ENSG00000267565		novel transcript, antisense to ZNF253	403	3	1	1.04	0.44	2.48197	1.31148	0.396512	1	no	up	XP_024642964.1(endogenous retrovirus group 3 member 1 Env polyprotein-like [Macaca nemestrina])					3JC7H(J:Translation, ribosomal structure and biogenesis)	3JC7H(lysine N-methyltransferase activity)
ENSG00000251759	RN7SKP298	RN7SK pseudogene 298 [Source:HGNC Symbol;Acc:HGNC:46022]	94	0	0	0	0	1	0	1	1	no	no change
ENSG00000251760	RNA5SP418	RNA, 5S ribosomal pseudogene 418 [Source:HGNC Symbol;Acc:HGNC:43318]	117	0	0	0	0	1	0	1	1	no	no change
ENSG00000251761	RNU6-138P	RNA, U6 small nuclear 138, pseudogene [Source:HGNC Symbol;Acc:HGNC:47101]	107	0	0	0	0	1	0	1	1	no	no change		GO:0030621(molecular_function:U4 snRNA binding); GO:0000353(biological_process:formation of quadruple SL/U4/U5/U6 snRNP); GO:0046540(cellular_component:U4/U6 x U5 tri-snRNP complex); GO:0000244(biological_process:spliceosomal tri-snRNP complex assembly); GO:0005688(cellular_component:U6 snRNP)
ENSG00000244540	RPL35AP29	ribosomal protein L35a pseudogene 29 [Source:HGNC Symbol;Acc:HGNC:35569]	328	0	0	0	0	1	0	1	1	no	no change	CAD7687289.1(unnamed protein product [Nyctereutes procyonoides])	GO:0003735(molecular_function:structural constituent of ribosome); GO:1990904(cellular_component:ribonucleoprotein complex); GO:0006412(biological_process:translation); GO:0005840(cellular_component:ribosome)				3JH0A(J:Translation, ribosomal structure and biogenesis)	3JH0A(tRNA binding)
ENSG00000251764	RNA5SP446	RNA, 5S ribosomal pseudogene 446 [Source:HGNC Symbol;Acc:HGNC:43346]	82	0	0	0	0	1	0	1	1	no	no change
ENSG00000251766	RNA5SP518	RNA, 5S ribosomal pseudogene 518 [Source:HGNC Symbol;Acc:HGNC:43418]	119	0	0	0	0	1	0	1	1	no	no change	KAI3371017.1(hypothetical protein L3Q82_023673 [Scortum barcoo])	GO:0003735(molecular_function:structural constituent of ribosome); GO:0005840(cellular_component:ribosome)
ENSG00000251767	RNU7-8P	RNA, U7 small nuclear 8 pseudogene [Source:HGNC Symbol;Acc:HGNC:34104]	62	0	0	0	0	1	0	1	1	no	no change
ENSG00000197503	LINC00477	long intergenic non-protein coding RNA 477 [Source:HGNC Symbol;Acc:HGNC:26557]	1710	0	0	0	0	1	0	1	1	no	no change	Q96M19.1(RecName: Full=Putative transmembrane protein encoded by LINC00477 [Homo sapiens])	GO:0003723(molecular_function:RNA binding); GO:0005730(cellular_component:nucleolus)				3J9YM(S:Function unknown)	3J9YM(Small acidic protein family)
ENSG00000143079	CTTNBP2NL	CTTNBP2 N-terminal like [Source:HGNC Symbol;Acc:HGNC:25330]	5864	2096	1719	18.59	18.86	1.00876	0.0125898	0.78758	1	no	up	NP_061174(CTTNBP2 N-terminal-like protein [Homo sapiens])	GO:0051721(molecular_function:protein phosphatase 2A binding); GO:0005737(cellular_component:cytoplasm); GO:0032410(biological_process:negative regulation of transporter activity); GO:0015629(cellular_component:actin cytoskeleton); GO:0006470(biological_process:protein dephosphorylation); GO:0034763(biological_process:negative regulation of transmembrane transport)				3J9EM(S:Function unknown)	3J9EM(CTTNBP2 N-terminal-like protein)	PF09727(CortBP2:Cortactin-binding protein-2)		55917
ENSG00000115705	TPO	thyroid peroxidase [Source:HGNC Symbol;Acc:HGNC:12015]	3145	7	18	0.06	0.21	0.321736	-1.63605	0.0070895	0.0581317	no	down	NP_000538(thyroid peroxidase isoform a precursor [Homo sapiens])	GO:0042446(biological_process:hormone biosynthetic process); GO:0005615(cellular_component:extracellular space); GO:0020037(molecular_function:heme binding); GO:0006590(biological_process:thyroid hormone generation); GO:0035162(biological_process:embryonic hemopoiesis); GO:0042744(biological_process:hydrogen peroxide catabolic process); GO:0005509(molecular_function:calcium ion binding); GO:00069…	K00431	TPO	map05320(Autoimmune thyroid disease); map04918(Thyroid hormone synthesis); map00350(Tyrosine metabolism)	3J8EW(T:Signal transduction mechanisms)	3J8EW(iodide peroxidase activity)	PF03098(An_peroxidase:Animal haem peroxidase); PF07645(EGF_CA:Calcium-binding EGF domain); PF00084(Sushi:Sushi repeat (SCR repeat)); PF12947(EGF_3:EGF domain); PF12662(cEGF:Complement Clr-like EGF-like)		7173
ENSG00000133424	LARGE1	LARGE xylosyl- and glucuronyltransferase 1 [Source:HGNC Symbol;Acc:HGNC:6511]	3824	5	1	0.15	0.02	4.13661	2.04845	0.132399	0.732408	no	up	XP_011760331.1(LARGE xylosyl- and glucuronyltransferase 1 isoform X1 [Macaca nemestrina])	GO:0046716(biological_process:muscle cell cellular homeostasis); GO:0043403(biological_process:skeletal muscle tissue regeneration); GO:0030173(cellular_component:integral component of Golgi membrane); GO:0008375(molecular_function:acetylglucosaminyltransferase activity); GO:0035269(biological_process:protein O-linked mannosylation); GO:0009101(biological_process:glycoprotein biosynthetic process…				3J9ND(G:Carbohydrate transport and metabolism)	3J9ND(LARGE xylosyl- and glucuronyltransferase 1)	PF13896(Glyco_transf_49:Glycosyl-transferase for dystroglycan); PF01501(Glyco_transf_8:Glycosyl transferase family 8); PF18404(Glyco_transf_24:Glucosyltransferase 24)
ENSG00000233469	ST6GALNAC4P1	ST6 N-acetylgalactosaminide alpha-2,6-sialyltransferase 4 pseudogene 1 [Source:HGNC Symbol;Acc:HGNC:39660]	499	0	0	0	0	1	0	1	1	no	no change	XP_016780503.2(zinc finger MYM-type protein 5 isoform X1 [Pan troglodytes])	GO:0005794(cellular_component:Golgi apparatus); GO:0016021(cellular_component:integral component of membrane); GO:0006486(biological_process:protein glycosylation); GO:0008373(molecular_function:sialyltransferase activity)				3JC8T(G:Carbohydrate transport and metabolism)	3JC8T((alpha-N-acetylneuraminyl-2,3-beta-galactosyl-1,3)-N-acetyl-galactosaminide 6-alpha-sialyltransferase activity)
ENSG00000238316			104	0	0	0	0	1	0	1	1	no	no change		GO:0006396(biological_process:RNA processing); GO:0005730(cellular_component:nucleolus)
ENSG00000123179	EBPL	EBP like [Source:HGNC Symbol;Acc:HGNC:18061]	977	419	288	29.41	25.34	1.20364	0.267402	0.0143557	0.108451	no	up	NP_115954(emopamil-binding protein-like isoform 1 [Homo sapiens])	GO:0016125(biological_process:sterol metabolic process); GO:0047750(molecular_function:cholestenol delta-isomerase activity); GO:0016021(cellular_component:integral component of membrane); GO:0005783(cellular_component:endoplasmic reticulum); GO:0005789(cellular_component:endoplasmic reticulum membrane)				3J81Y(I:Lipid transport and metabolism)	3J81Y(cholestenol delta-isomerase activity)	PF05241(EBP:EXPERA (EXPanded EBP superfamily) ); PF05241(EBP:EXPERA (EXPanded EBP superfamily))		84650
ENSG00000248553	OR52H2P	olfactory receptor family 52 subfamily H member 2 pseudogene [Source:HGNC Symbol;Acc:HGNC:15219]	902	0	0	0	0	1	0	1	1	no	no change	XP_011717104.1(LOW QUALITY PROTEIN: olfactory receptor 52H1-like [Macaca nemestrina])	GO:0004930(molecular_function:G-protein coupled receptor activity); GO:0005886(cellular_component:plasma membrane); GO:0016021(cellular_component:integral component of membrane); GO:0004984(molecular_function:olfactory receptor activity)				3J59D(T:Signal transduction mechanisms)	3J59D(Olfactory receptor)
ENSG00000247130		novel transcript	505	0	0	0	0	1	0	1	1	no	no change	BAB33325.1(KIAA1655 protein, partial [Homo sapiens])					3JKBE(S:Function unknown); 3JQK1(S:Function unknown)	3JKBE(Pfam:GVQW); 3JQK1(Pfam:GVQW)
ENSG00000248307	LINC00616	long intergenic non-protein coding RNA 616 [Source:HGNC Symbol;Acc:HGNC:44065]	2017	0	0	0	0	1	0	1	1	no	no change
ENSG00000105427	CNFN	cornifelin [Source:HGNC Symbol;Acc:HGNC:30183]	533	0	0	0	0	1	0	1	1	no	no change	NP_115877(cornifelin [Homo sapiens])	GO:0031424(biological_process:keratinization); GO:0005737(cellular_component:cytoplasm); GO:0001533(cellular_component:cornified envelope)				3JGHE(S:Function unknown)	3JGHE(keratinization)	PF04749(PLAC8:PLAC8 family)		84518
ENSG00000105428	ZNRF4	zinc and ring finger 4 [Source:HGNC Symbol;Acc:HGNC:17726]	1440	0	0	0	0	1	0	1	1	no	no change	NP_859061(E3 ubiquitin-protein ligase ZNRF4 precursor [Homo sapiens])	GO:0005789(cellular_component:endoplasmic reticulum membrane); GO:0016021(cellular_component:integral component of membrane); GO:0046872(molecular_function:metal ion binding); GO:0061630(molecular_function:ubiquitin protein ligase activity); GO:0006511(biological_process:ubiquitin-dependent protein catabolic process)	K15715	ZNRF4		3JAJJ(O:Posttranslational modification, protein turnover, chaperones)	3JAJJ(protein modification by small protein conjugation)	PF13639(zf-RING_2:Ring finger domain); PF02225(PA:PA domain); PF17123(zf-RING_11:RING-like zinc finger); PF00097(zf-C3HC4:Zinc finger, C3HC4 type (RING finger)); PF13923(zf-C3HC4_2:Zinc finger, C3HC4 type (RING finger)); PF13445(zf-RING_UBOX:RING-type zinc-finger); PF14634(zf-RING_5:zinc-RING finger domain); PF12678(zf-rbx1:RING-H2 zinc finger domain); PF13920(zf-C3HC4_3:Zinc finger, C3HC4 type (…		148066
ENSG00000289045		novel transcript	612	17	14	2.34	2.46	1.00461	0.0066285	0.989796	1	no	up
ENSG00000166118	SPATA19	spermatogenesis associated 19 [Source:HGNC Symbol;Acc:HGNC:30614]	873	0	0	0	0	1	0	1	1	no	no change	NP_001278921(spermatogenesis-associated protein 19, mitochondrial precursor [Homo sapiens])	GO:0005741(cellular_component:mitochondrial outer membrane); GO:0007283(biological_process:spermatogenesis); GO:0030154(biological_process:cell differentiation); GO:0007275(biological_process:multicellular organism development)				3JGRQ(S:Function unknown)	3JGRQ(spermatogenesis)	PF15212(SPATA19:Spermatogenesis-associated protein 19, mitochondrial)		219938
ENSG00000273388		novel transcript, antisense to MYH13	523	0	0	0	0	1	0	1	1	no	no change	PNI52599.1(P3H1 isoform 9, partial [Pan troglodytes])	GO:0032963(biological_process:collagen metabolic process); GO:0019797(molecular_function:procollagen-proline 3-dioxygenase activity)				3J864(S:Function unknown)	3J864(ATP biosynthetic process)
ENSG00000136937	NCBP1	nuclear cap binding protein subunit 1 [Source:HGNC Symbol;Acc:HGNC:7658]	4983	4202	2893	41.95	38.77	1.20166	0.26503	1.49494e-14	4.08619e-13	no	up	NP_001338434(nuclear cap-binding protein subunit 1 isoform 3 [Homo sapiens])	GO:0051168(biological_process:nuclear export); GO:1905216(biological_process:positive regulation of RNA binding); GO:0000245(biological_process:spliceosomal complex assembly); GO:0030307(biological_process:positive regulation of cell growth); GO:0008334(biological_process:histone mRNA metabolic process); GO:0000340(molecular_function:RNA 7-methylguanosine cap binding); GO:0000184(biological_proce…	K12882	NCBP1, CBP80	map03013(RNA transport); map03015(mRNA surveillance pathway); map05014(Amyotrophic lateral sclerosis (ALS)); map03040(Spliceosome)	3J48E(A:RNA processing and modification)	3J48E(Nuclear cap binding protein subunit 1)	PF09090(MIF4G_like_2:MIF4G like); PF02854(MIF4G:MIF4G domain); PF09088(MIF4G_like:MIF4G like)		4686
ENSG00000289523		novel transcript, sense intronic to MAPK1IP1L	581	8	5	1.21	0.96	1.32371	0.404592	0.617199	1	no	up	AAG35515.1(PRO2550 [Homo sapiens])	GO:0016021(cellular_component:integral component of membrane)				3JMTC(S:Function unknown); 3JMC7(S:Function unknown)	3JMTC(); 3JMC7()
ENSG00000289498		novel transcript	384	0	0	0	0	1	0	1	1	no	no change
ENSG00000221028	MIR1231	microRNA 1231 [Source:HGNC Symbol;Acc:HGNC:33921]	92	0	0	0	0	1	0	1	1	no	no change
ENSG00000257496		novel transcript	583	0	0	0	0	1	0	1	1	no	no change
ENSG00000272047	GTF2H5	general transcription factor IIH subunit 5 [Source:HGNC Symbol;Acc:HGNC:21157]	734	750	649	39.12	49.28	0.956073	-0.0648073	0.400408	1	no	down	ERE85013.1(general transcription factor IIH subunit 5-like protein [Cricetulus griseus])	GO:0000439(cellular_component:core TFIIH complex); GO:0006367(biological_process:transcription initiation from RNA polymerase II promoter); GO:0006289(biological_process:nucleotide-excision repair)				3JHSI(K:Transcription)	3JHSI(transcription elongation from RNA polymerase I promoter)	PF06331(Tfb5:Transcription factor TFIIH complex subunit Tfb5)
ENSG00000162039	MEIOB	meiosis specific with OB-fold [Source:HGNC Symbol;Acc:HGNC:28569]	1867	0	0	0	0	1	0	1	1	no	no change	NP_001157032(meiosis-specific with OB domain-containing protein isoform 1 [Homo sapiens])	GO:0005737(cellular_component:cytoplasm); GO:0000724(biological_process:double-strand break repair via homologous recombination); GO:0000712(biological_process:resolution of meiotic recombination intermediates); GO:0005634(cellular_component:nucleus); GO:0009566(biological_process:fertilization); GO:0007129(biological_process:synapsis); GO:0008310(molecular_function:single-stranded DNA 3'-5' exod…	K22420	MEIOB		3JE78(L:Replication, recombination and repair)	3JE78(Meiosis-specific with OB domain-containing protein)	PF16900(REPA_OB_2:Replication protein A OB domain)		254528
ENSG00000224610		novel transcript	828	0	0	0	0	1	0	1	1	no	no change
ENSG00000291273		novel transcript	705	4.32	2	0.47	0.28	1.78702	0.837552	0.480572	1	no	up	PNI12093.1(PKD1 isoform 4, partial [Pan troglodytes])	GO:0018105(biological_process:peptidyl-serine phosphorylation); GO:0048565(biological_process:digestive tract development); GO:0005783(cellular_component:endoplasmic reticulum); GO:0005262(molecular_function:calcium channel activity); GO:0006611(biological_process:protein export from nucleus); GO:0030155(biological_process:regulation of cell adhesion); GO:0005929(cellular_component:cilium); GO:00…				3J2CT(P:Inorganic ion transport and metabolism); 3J2CT(T:Signal transduction mechanisms)	3J2CT(metanephric distal tubule morphogenesis); 3J2CT(metanephric distal tubule morphogenesis)
ENSG00000257058		novel transcript	391	0	0	0	0	1	0	1	1	no	no change
ENSG00000253948	VPS13B-DT	VPS13B divergent transcript [Source:HGNC Symbol;Acc:HGNC:54375]	2836	12	3	2.47	1.74	3.30929	1.72652	0.0377595	0.252494	no	up	KAF6100010.1(hypothetical protein HJG60_011721 [Phyllostomus discolor])
ENSG00000244661	TRBV12-1	T cell receptor beta variable 12-1 (pseudogene) [Source:HGNC Symbol;Acc:HGNC:12183]	344	0	0	0	0	1	0	1	1	no	no change	QNA41895.1(T-cell receptor beta chain, partial [Macaca mulatta])					3JHFT(S:Function unknown)	3JHFT(Immunoglobulin V-set domain)
ENSG00000236975	LINC02814	long intergenic non-protein coding RNA 2814 [Source:HGNC Symbol;Acc:HGNC:54346]	3190	0	0	0	0	1	0	1	1	no	no change	EAW69888.1(hCG2036771 [Homo sapiens])
ENSG00000261481	CARHSP1-DT	CARHSP1 divergent transcript [Source:HGNC Symbol;Acc:HGNC:55361]	498	1	0	0.21	0	1	0	1	1	no	no change
ENSG00000234306		novel transcript	335	0	0	0	0	1	0	1	1	no	no change
ENSG00000251371		novel transcript	540	0	0	0	0	1	0	1	1	no	no change	EAX08127.1(hCG1814440 [Homo sapiens])
ENSG00000175857	GAPT	GRB2 binding adaptor protein, transmembrane [Source:HGNC Symbol;Acc:HGNC:26588]	3132	0	0	0	0	1	0	1	1	no	no change	NP_689900.1(protein GAPT [Homo sapiens])	GO:0001782(biological_process:B cell homeostasis); GO:0002381(biological_process:immunoglobulin production involved in immunoglobulin mediated immune response); GO:0002322(biological_process:B cell proliferation involved in immune response); GO:0016021(cellular_component:integral component of membrane); GO:0005886(cellular_component:plasma membrane)				3JH5T(S:Function unknown)	3JH5T(B cell proliferation involved in immune response)	PF11770(GAPT:GRB2-binding adapter (GAPT))		202309
ENSG00000224675		novel transcript	2362	0	0	0	0	1	0	1	1	no	no change	EAX11463.1(hCG2038403, partial [Homo sapiens])					3JKBE(S:Function unknown); 3JKEA(S:Function unknown); 3JQK1(S:Function unknown)	3JKBE(Pfam:GVQW); 3JKEA(Pfam:GVQW); 3JQK1(Pfam:GVQW)
ENSG00000140519	RHCG	Rh family C glycoprotein [Source:HGNC Symbol;Acc:HGNC:18140]	1952	0	0	0	0	1	0	1	1	no	no change	NP_001307970(ammonium transporter Rh type C [Homo sapiens])	GO:0008519(molecular_function:ammonium transmembrane transporter activity); GO:0016324(cellular_component:apical plasma membrane); GO:0006885(biological_process:regulation of pH); GO:0070634(biological_process:transepithelial ammonium transport); GO:0030855(biological_process:epithelial cell differentiation); GO:0031410(cellular_component:cytoplasmic vesicle); GO:0006873(biological_process:cellul…	K06580	SLC42A, RHAG, RHBG, RHCG, CD241		3J5WG(U:Intracellular trafficking, secretion, and vesicular transport)	3J5WG(transepithelial ammonium transport)	PF00909(Ammonium_transp:Ammonium Transporter Family)		51458
ENSG00000140521	POLG	DNA polymerase gamma, catalytic subunit [Source:HGNC Symbol;Acc:HGNC:9179]	4462	1398.28	1510.02	25.31	35.84	0.766101	-0.384394	6.10601e-13	1.51091e-11	no	down	NP_002684(DNA polymerase subunit gamma-1 [Homo sapiens])	GO:0006287(biological_process:base-excision repair, gap-filling); GO:0008408(molecular_function:3'-5' exonuclease activity); GO:0010332(biological_process:response to gamma radiation); GO:0007568(biological_process:aging); GO:0071333(biological_process:cellular response to glucose stimulus); GO:0043195(cellular_component:terminal bouton); GO:0042645(cellular_component:mitochondrial nucleoid); GO:…	K02332	POLG		3J887(L:Replication, recombination and repair)	3J887(mitochondrial DNA replication)	PF18136(DNApol_Exo:DNA mitochondrial polymerase exonuclease domain); PF00476(DNA_pol_A:DNA polymerase family A)		5428
ENSG00000140522	RLBP1	retinaldehyde binding protein 1 [Source:HGNC Symbol;Acc:HGNC:10024]	1638	0	0	0	0	1	0	1	1	no	no change	XP_016877949(retinaldehyde-binding protein 1 isoform X1 [Homo sapiens])	GO:0006776(biological_process:vitamin A metabolic process); GO:0005829(cellular_component:cytosol); GO:0044297(cellular_component:cell body); GO:0050896(biological_process:response to stimulus); GO:0007601(biological_process:visual perception); GO:0019841(molecular_function:retinol binding); GO:0001523(biological_process:retinoid metabolic process); GO:0005502(molecular_function:11-cis retinal bi…	K19625	RLBP1		3JFIK(I:Lipid transport and metabolism)	3JFIK(11-cis retinal binding)	PF00650(CRAL_TRIO:CRAL/TRIO domain); PF03765(CRAL_TRIO_N:CRAL/TRIO, N-terminal domain); PF13716(CRAL_TRIO_2:Divergent CRAL/TRIO domain)		6017
ENSG00000229954	MTND2P2	MT-ND2 pseudogene 2 [Source:HGNC Symbol;Acc:HGNC:23767]	945	0	0	0	0	1	0	1	1	no	no change	YP_002887573.1(NADH dehydrogenase subunit 2 [Coelodonta antiquitatis])	GO:0008137(molecular_function:NADH dehydrogenase (ubiquinone) activity); GO:0016021(cellular_component:integral component of membrane); GO:0005743(cellular_component:mitochondrial inner membrane); GO:0070469(cellular_component:respiratory chain); GO:0006120(biological_process:mitochondrial electron transport, NADH to ubiquinone)				3JA26(C:Energy production and conversion)	3JA26(mitochondrial electron transport, NADH to ubiquinone)
ENSG00000186281	GPAT2	glycerol-3-phosphate acyltransferase 2, mitochondrial [Source:HGNC Symbol;Acc:HGNC:27168]	2743	0	0	0	0	1	0	1	1	no	no change	NP_001308460(glycerol-3-phosphate acyltransferase 2, mitochondrial isoform 6 [Homo sapiens])	GO:0006654(biological_process:phosphatidic acid biosynthetic process); GO:0006631(biological_process:fatty acid metabolic process); GO:0005741(cellular_component:mitochondrial outer membrane); GO:0004366(molecular_function:glycerol-3-phosphate O-acyltransferase activity); GO:0102420(molecular_function:sn-1-glycerol-3-phosphate C16:0-DCA-CoA acyl transferase activity); GO:0016021(cellular_componen…	K00629	GPAT1_2	map00564(Glycerophospholipid metabolism); map00561(Glycerolipid metabolism)	3J7V1(I:Lipid transport and metabolism)	3J7V1(piRNA biosynthetic process)	PF19277(GPAT_C:Glycerol-3-phosphate acyltransferase C-terminal region); PF01553(Acyltransferase:Acyltransferase)		150763
ENSG00000276404	MIR6835	microRNA 6835 [Source:HGNC Symbol;Acc:HGNC:49963]	64	0	0	0	0	1	0	1	1	no	no change
ENSG00000163909	HEYL	hes related family bHLH transcription factor with YRPW motif like [Source:HGNC Symbol;Acc:HGNC:4882]	4077	0	0	0	0	1	0	1	1	no	no change	XP_005270802(hairy/enhancer-of-split related with YRPW motif-like protein isoform X1 [Homo sapiens])	GO:0030154(biological_process:cell differentiation); GO:0050683(molecular_function:AF-1 domain binding); GO:0072359(biological_process:circulatory system development); GO:0003151(biological_process:outflow tract morphogenesis); GO:0050767(biological_process:regulation of neurogenesis); GO:0014031(biological_process:mesenchymal cell development); GO:0003203(biological_process:endocardial cushion m…	K09091	HEY	map04330(Notch signaling pathway); map05224(Breast cancer); map05165(Human papillomavirus infection); map05200(Pathways in cancer)	3JCZC(K:Transcription)	3JCZC(with YRPW motif-like)	PF07527(Hairy_orange:Hairy Orange); PF00010(HLH:Helix-loop-helix DNA-binding domain)		26508
ENSG00000223739	RPS15AP15	ribosomal protein S15a pseudogene 15 [Source:HGNC Symbol;Acc:HGNC:35640]	306	0	0	0	0	1	0	1	1	no	no change	XP_045873336.1(40S ribosomal protein S15a-like [Meles meles])	GO:0003735(molecular_function:structural constituent of ribosome); GO:1990904(cellular_component:ribonucleoprotein complex); GO:0006412(biological_process:translation); GO:0005840(cellular_component:ribosome)				3JGQ2(J:Translation, ribosomal structure and biogenesis)	3JGQ2(ribosomal protein)
ENSG00000090621	PABPC4	poly(A) binding protein cytoplasmic 4 [Source:HGNC Symbol;Acc:HGNC:8557]	3142	6808.79	4725.04	176.41	162.48	1.19217	0.253592	6.4162e-21	2.52077e-19	no	up	NP_001129125(polyadenylate-binding protein 4 isoform 1 [Homo sapiens])	GO:0005737(cellular_component:cytoplasm); GO:0010494(cellular_component:cytoplasmic stress granule); GO:0043488(biological_process:regulation of mRNA stability); GO:0008143(molecular_function:poly(A) binding); GO:0005829(cellular_component:cytosol); GO:0007596(biological_process:blood coagulation); GO:1990904(cellular_component:ribonucleoprotein complex); GO:0008266(molecular_function:poly(U) RNA…	K13126	PABPC	map03018(RNA degradation); map03015(mRNA surveillance pathway)	3J7A7(A:RNA processing and modification); 3J7A7(J:Translation, ribosomal structure and biogenesis)	3J7A7(Poly-adenylate binding protein, unique domain); 3J7A7(Poly-adenylate binding protein, unique domain)	PF00658(PABP:Poly-adenylate binding protein, unique domain); PF00076(RRM_1:RNA recognition motif. (a.k.a. RRM, RBD, or RNP domain)); PF16367(RRM_7:RNA recognition motif); PF13893(RRM_5:RNA recognition motif. (a.k.a. RRM, RBD, or RNP domain)); PF16842(RRM_occluded:Occluded RNA-recognition motif); PF08777(RRM_3:RNA binding motif)		8761
ENSG00000225973	PIGBOS1	PIGB opposite strand 1 [Source:HGNC Symbol;Acc:HGNC:50696]	944	191	88.05	14.11	8.81	1.79464	0.843698	2.36206e-06	3.31264e-05	no	up	NP_001295352(protein PIGBOS1 [Homo sapiens])	GO:0005576(cellular_component:extracellular region)				3JKCH(S:Function unknown)	3JKCH(PIGB opposite strand 1)			101928527
ENSG00000221879	MRPS21P3	mitochondrial ribosomal protein S21 pseudogene 3 [Source:HGNC Symbol;Acc:HGNC:29750]	262	0	0	0	0	1	0	1	1	no	no change	XP_016790425.1(LOW QUALITY PROTEIN: 28S ribosomal protein S21, mitochondrial-like [Pan troglodytes])	GO:0003735(molecular_function:structural constituent of ribosome); GO:1990904(cellular_component:ribonucleoprotein complex); GO:0006412(biological_process:translation); GO:0005840(cellular_component:ribosome)				3JHIJ(J:Translation, ribosomal structure and biogenesis)	3JHIJ(mitochondrial translation)
ENSG00000231930		ribosomal protein S24 (RPS24) pseudogene	102	0	0	0	0	1	0	1	1	no	no change	XP_021565074.1(40S ribosomal protein S24-like [Carlito syrichta])	GO:0003735(molecular_function:structural constituent of ribosome); GO:0006412(biological_process:translation); GO:0044391(cellular_component:ribosomal subunit)				3JGGP(J:Translation, ribosomal structure and biogenesis)	3JGGP(structural constituent of ribosome)
ENSG00000227867	ELOCP11	elongin C pseudogene 11 [Source:HGNC Symbol;Acc:HGNC:38147]	332	0	0	0	0	1	0	1	1	no	no change	XP_028613408.1(elongin-C-like [Grammomys surdaster])	GO:0003746(molecular_function:translation elongation factor activity); GO:0006511(biological_process:ubiquitin-dependent protein catabolic process)				3JH4K(K:Transcription)	3JH4K(Transcription elongation factor B)
ENSG00000226252		novel transcript	4036	0	0	0	0	1	0	1	1	no	no change	XP_037855453.1(T-cell acute lymphocytic leukemia protein 1 isoform X2 [Chlorocebus sabaeus])	GO:0046983(molecular_function:protein dimerization activity); GO:0000981(molecular_function:RNA polymerase II transcription factor activity, sequence-specific DNA binding)				3J3MS(K:Transcription)	3J3MS(hemangioblast cell differentiation)
ENSG00000276281	RN7SL126P	RNA, 7SL, cytoplasmic 126, pseudogene [Source:HGNC Symbol;Acc:HGNC:46142]	299	0	0	0	0	1	0	1	1	no	no change	CAD7688991.1(unnamed protein product [Nyctereutes procyonoides])	GO:0016021(cellular_component:integral component of membrane)				3JKRK(S:Function unknown); 3JKHN(S:Function unknown); 3JK6N(S:Function unknown); 3JKHP(S:Function unknown); 3JET4(T:Signal transduction mechanisms); 3JK93(S:Function unknown); 3JKEA(S:Function unknown); 3JK80(S:Function unknown)	3JKRK(); 3JKHN(); 3JK6N(); 3JKHP(); 3JET4(Vomeronasal organ pheromone receptor family, V1R); 3JK93(); 3JKEA(Pfam:GVQW); 3JK80()
ENSG00000227854		ribosomal protein L39 (RPL39) pseudogene	156	0	0	0	0	1	0	1	1	no	no change	XP_047299671.1(60S ribosomal protein L39-like [Homo sapiens])	GO:0003735(molecular_function:structural constituent of ribosome); GO:1990904(cellular_component:ribonucleoprotein complex); GO:0006412(biological_process:translation); GO:0005840(cellular_component:ribosome)				3JI4Q(J:Translation, ribosomal structure and biogenesis); 3JK3C(J:Translation, ribosomal structure and biogenesis); 3JKJG(J:Translation, ribosomal structure and biogenesis); 3JI71(J:Translation, ribosomal structure and biogenesis)	3JI4Q(ribosomal protein); 3JK3C(Ribosomal L39 protein); 3JKJG(Ribosomal L39 protein); 3JI71(Ribosomal protein L39-like)
ENSG00000237268		pseudogene similar to part of coiled-coil domain containing 144A CCDC144A	1621	0	0	0	0	1	0	1	1	no	no change	XP_034819889.1(POTE ankyrin domain family member A [Pan paniscus])					3JNSG(S:Function unknown); 3J46R(V:Defense mechanisms)	3JNSG(ankyrin repeat); 3J46R(ankyrin repeat domain-containing protein)
ENSG00000275052	PPP4R3B	protein phosphatase 4 regulatory subunit 3B [Source:HGNC Symbol;Acc:HGNC:29267]	5506	3155.98	2940.6	31.38	37.28	0.887918	-0.171502	3.31603e-06	4.57884e-05	no	down	NP_001116436(serine/threonine-protein phosphatase 4 regulatory subunit 3B isoform 1 [Homo sapiens])	GO:0005737(cellular_component:cytoplasm); GO:0016607(cellular_component:nuclear speck); GO:0019216(biological_process:regulation of lipid metabolic process); GO:0006470(biological_process:protein dephosphorylation); GO:0005654(cellular_component:nucleoplasm); GO:0030289(cellular_component:protein phosphatase 4 complex); GO:0005813(cellular_component:centrosome); GO:0045722(biological_process:posi…	K17491	SMEK, PPP4R3	map04212(Longevity regulating pathway - worm); map04922(Glucagon signaling pathway)	3J3ES(G:Carbohydrate transport and metabolism)	3J3ES(serine threonine-protein phosphatase 4 regulatory subunit)	PF04802(SMK-1:Component of IIS longevity pathway SMK-1); PF04802(PP4R3:Phosphatase 4 regulatory subunit 3); PF00568(WH1:WH1 domain)		57223
ENSG00000264067		novel transcript, antisense to MYH13	641	0	0	0	0	1	0	1	1	no	no change	BAC85396.1(unnamed protein product [Homo sapiens])					3JMBU(S:Function unknown); 3JK6F(S:Function unknown); 3J2RJ(T:Signal transduction mechanisms)	3JMBU(); 3JK6F(); 3J2RJ(Zonadhesin)
ENSG00000248846	LINC02065	long intergenic non-protein coding RNA 2065 [Source:HGNC Symbol;Acc:HGNC:52910]	1941	1	2	0.03	0.07	0.413661	-1.27348	0.456917	1	no	down	EAW51327.1(hCG2038841, partial [Homo sapiens])
ENSG00000251312		eukaryotic translation elongation factor 1 beta 2 (EEF1B2) pseudogene	645	0	0	0	0	1	0	1	1	no	no change	XP_032000674.1(elongation factor 1-beta-like [Hylobates moloch])	GO:0003746(molecular_function:translation elongation factor activity); GO:0005853(cellular_component:eukaryotic translation elongation factor 1 complex)				3J5RS(K:Transcription)	3J5RS(translation elongation factor activity)
ENSG00000248126		coiled-coil domain containing 127 (CCDC127) pseudogene	121	0	0	0	0	1	0	1	1	no	no change	KAI2536852.1(coiled-coil domain containing 127, partial [Homo sapiens])	GO:0016021(cellular_component:integral component of membrane)				3J339(S:Function unknown)	3J339(coiled-coil domain-containing protein 127)
ENSG00000250857	TRIM60P15	tripartite motif containing 60 pseudogene 15 [Source:HGNC Symbol;Acc:HGNC:38487]	712	0	0	0	0	1	0	1	1	no	no change	XP_004040637.1(tripartite motif-containing protein 60 [Gorilla gorilla gorilla])	GO:0008270(molecular_function:zinc ion binding)				3J2NI(O:Posttranslational modification, protein turnover, chaperones)	3J2NI(Tripartite motif-containing protein)
ENSG00000180385	EMC3-AS1	EMC3 antisense RNA 1 [Source:HGNC Symbol;Acc:HGNC:49223]	534	0	0	0	0	1	0	1	1	no	no change	BAE02212.1(unnamed protein product [Macaca fascicularis])	GO:0006281(biological_process:DNA repair)				3J6Q4(S:Function unknown)	3J6Q4(regulation of CD40 signaling pathway)
ENSG00000074582	BCS1L	BCS1 homolog, ubiquinol-cytochrome c reductase complex chaperone [Source:HGNC Symbol;Acc:HGNC:1020]	1427	843	741.65	45.27	50.67	0.940379	-0.0886853	0.220561	1	no	down	NP_001305765(mitochondrial chaperone BCS1 isoform b [Homo sapiens])	GO:0033617(biological_process:mitochondrial respiratory chain complex IV assembly); GO:0032981(biological_process:mitochondrial respiratory chain complex I assembly); GO:0016021(cellular_component:integral component of membrane); GO:0005739(cellular_component:mitochondrion); GO:0005750(cellular_component:mitochondrial respiratory chain complex III); GO:0005524(molecular_function:ATP binding); GO:…	K08900	BCS1		3JAR3(O:Posttranslational modification, protein turnover, chaperones)	3JAR3(Belongs to the AAA ATPase family)	PF00004(AAA:ATPase family associated with various cellular activities (AAA)); PF08740(BCS1_N:BCS1 N terminal); PF13191(AAA_16:AAA ATPase domain); PF00910(RNA_helicase:RNA helicase)		617
ENSG00000197496	SLC2A10	solute carrier family 2 member 10 [Source:HGNC Symbol;Acc:HGNC:13444]	4227	0	0	0	0	1	0	1	1	no	no change	NP_110404(solute carrier family 2, facilitated glucose transporter member 10 [Homo sapiens])	GO:0005351(molecular_function:sugar:proton symporter activity); GO:0008645(biological_process:hexose transport); GO:0016021(cellular_component:integral component of membrane); GO:1904659(biological_process:glucose transmembrane transport); GO:0012505(cellular_component:endomembrane system); GO:0005887(cellular_component:integral component of plasma membrane); GO:0005886(cellular_component:plasma …	K08147	SLC2A10, GLUT10		3J6A2(U:Intracellular trafficking, secretion, and vesicular transport)	3J6A2(solute carrier family 2 (facilitated glucose transporter), member 10)	PF00083(Sugar_tr:Sugar (and other) transporter); PF07690(MFS_1:Major Facilitator Superfamily)		81031
ENSG00000047230	CTPS2	CTP synthase 2 [Source:HGNC Symbol;Acc:HGNC:2520]	3953	960	772	13.37	13.53	1.02879	0.0409541	0.555	1	no	up	NP_787055(CTP synthase 2 [Homo sapiens])	GO:0006220(biological_process:pyrimidine nucleotide metabolic process); GO:0005737(cellular_component:cytoplasm); GO:0044210(biological_process:'de novo' CTP biosynthetic process); GO:0019856(biological_process:pyrimidine nucleobase biosynthetic process); GO:0005829(cellular_component:cytosol); GO:0006541(biological_process:glutamine metabolic process); GO:0006241(biological_process:CTP biosynthe…	K01937	pyrG, CTPS	map00240(Pyrimidine metabolism)	3J67J(F:Nucleotide transport and metabolism)	3J67J('de novo' CTP biosynthetic process)	PF06418(CTP_synth_N:CTP synthase N-terminus); PF00117(GATase:Glutamine amidotransferase class-I); PF07722(Peptidase_C26:Peptidase C26)		56474
ENSG00000213498	TPT1P13	TPT1 pseudogene 13 [Source:HGNC Symbol;Acc:HGNC:49304]	499	0	0	0	0	1	0	1	1	no	no change	EAX11870.1(hCG1793821, isoform CRA_a [Homo sapiens])	GO:0005737(cellular_component:cytoplasm); GO:0005615(cellular_component:extracellular space); GO:0005771(cellular_component:multivesicular body); GO:0000922(cellular_component:spindle pole); GO:0005881(cellular_component:cytoplasmic microtubule); GO:0005509(molecular_function:calcium ion binding)				3J8AK(D:Cell cycle control, cell division, chromosome partitioning); 3J8AK(Z:Cytoskeleton)	3J8AK(negative regulation of ectoderm development); 3J8AK(negative regulation of ectoderm development)
ENSG00000212664		ribosomal protein L17 (RPL17) pseudogene	555	2.23	1.04	0.37	0.22	1.77397	0.826981	0.616146	1	no	up	EAW77871.1(hCG2004593 [Homo sapiens])	GO:0003735(molecular_function:structural constituent of ribosome); GO:0015934(cellular_component:large ribosomal subunit); GO:0006412(biological_process:translation)				3J7YP(J:Translation, ribosomal structure and biogenesis)	3J7YP(Belongs to the universal ribosomal protein uL22 family)
ENSG00000265319	RN7SL847P	RNA, 7SL, cytoplasmic 847, pseudogene [Source:HGNC Symbol;Acc:HGNC:46863]	270	0	0	0	0	1	0	1	1	no	no change	BAA91131.1(unnamed protein product [Homo sapiens])	GO:0016021(cellular_component:integral component of membrane)				3JMZW(S:Function unknown); 3JMFU(S:Function unknown)	3JMZW(); 3JMFU(Pfam:GVQW)
ENSG00000148935	GAS2	growth arrest specific 2 [Source:HGNC Symbol;Acc:HGNC:4167]	2170	6	6.39	0.15	0.49	0.776828	-0.364333	0.656071	1	no	down	NP_808221(growth arrest-specific protein 2 isoform a [Homo sapiens])	GO:0001544(biological_process:initiation of primordial ovarian follicle growth); GO:0016020(cellular_component:membrane); GO:0001547(biological_process:antral ovarian follicle growth); GO:0030728(biological_process:ovulation); GO:0008017(molecular_function:microtubule binding); GO:0006915(biological_process:apoptotic process); GO:0007050(biological_process:cell cycle arrest); GO:0008360(biologica…	K24627	GAS2, GAS2L		3J9AX(Z:Cytoskeleton)	3J9AX(growth arrest-specific)	PF02187(GAS2:Growth-Arrest-Specific Protein 2 Domain); PF00307(CH:Calponin homology (CH) domain)		2620
ENSG00000106546	AHR	aryl hydrocarbon receptor [Source:HGNC Symbol;Acc:HGNC:348]	6243	1281	718.32	14.07	13.32	1.47539	0.561092	1.38019e-17	4.53337e-16	no	up	NP_001612(aryl hydrocarbon receptor [Homo sapiens])	GO:1904613(biological_process:cellular response to 2,3,7,8-tetrachlorodibenzodioxine); GO:1904322(biological_process:cellular response to forskolin); GO:0017025(molecular_function:TBP-class protein binding); GO:0003677(molecular_function:DNA binding); GO:0032922(biological_process:circadian regulation of gene expression); GO:0006805(biological_process:xenobiotic metabolic process); GO:0009410(bio…	K09093	AHR	map04659(Th17 cell differentiation); map04934(Cushing syndrome)	3J7TG(K:Transcription)	3J7TG(aryl hydrocarbon receptor activity)	PF08447(PAS_3:PAS fold); PF00010(HLH:Helix-loop-helix DNA-binding domain); PF00989(PAS:PAS fold); PF14598(PAS_11:PAS domain); PF08448(PAS_4:PAS fold)		196
ENSG00000263672	RN7SL750P	RNA, 7SL, cytoplasmic 750, pseudogene [Source:HGNC Symbol;Acc:HGNC:46766]	238	0	0	0	0	1	0	1	1	no	no change	AAF24054.1(PRO0657, partial [Homo sapiens])	GO:0006355(biological_process:regulation of transcription, DNA-templated); GO:0005634(cellular_component:nucleus)				3JKBE(S:Function unknown)	3JKBE(Pfam:GVQW)
ENSG00000265170	RN7SL667P	RNA, 7SL, cytoplasmic 667, pseudogene [Source:HGNC Symbol;Acc:HGNC:46683]	298	0	0	0	0	1	0	1	1	no	no change	EHH59972.1(hypothetical protein EGM_10210, partial [Macaca fascicularis])	GO:0016021(cellular_component:integral component of membrane)				3JK6F(S:Function unknown); 3JMY7(S:Function unknown); 3JNER(S:Function unknown)	3JK6F(); 3JMY7(); 3JNER()
ENSG00000255536	MRGPRX5P	MAS related GPR family member X5, pseudogene [Source:HGNC Symbol;Acc:HGNC:54329]	961	0	0	0	0	1	0	1	1	no	no change	AAL86879.2(G protein-coupled receptor SNSR2 [Homo sapiens])	GO:0004930(molecular_function:G-protein coupled receptor activity); GO:0007186(biological_process:G-protein coupled receptor signaling pathway); GO:0016021(cellular_component:integral component of membrane); GO:0005886(cellular_component:plasma membrane)				3JJ5K(T:Signal transduction mechanisms); 3JMF5(T:Signal transduction mechanisms); 3J57C(T:Signal transduction mechanisms)	3JJ5K(G-protein coupled receptor); 3JMF5(7 transmembrane receptor (rhodopsin family)); 3J57C(mast cell secretagogue receptor activity)
ENSG00000232087	HCFC2P1	host cell factor C2 pseudogene 1 [Source:HGNC Symbol;Acc:HGNC:39815]	1592	0	0	0	0	1	0	1	1	no	no change	XP_015982523.2(host cell factor 2 [Rousettus aegyptiacus])	GO:0005737(cellular_component:cytoplasm); GO:0010468(biological_process:regulation of gene expression); GO:0071339(cellular_component:MLL1 complex)				3J2S2(D:Cell cycle control, cell division, chromosome partitioning); 3J2S2(K:Transcription)	3J2S2(host cell factor); 3J2S2(host cell factor)
ENSG00000111850	SMIM8	small integral membrane protein 8 [Source:HGNC Symbol;Acc:HGNC:21401]	2438	235	184	5.16	5.61	1.05663	0.0794756	0.57345	1	no	up	NP_001035958(small integral membrane protein 8 isoform 1 [Homo sapiens])	GO:0016021(cellular_component:integral component of membrane)				3JHE0(S:Function unknown)	3JHE0(Domain of unknown function (DUF4500))	PF14937(DUF4500:Domain of unknown function (DUF4500))		57150
ENSG00000128607	KLHDC10	kelch domain containing 10 [Source:HGNC Symbol;Acc:HGNC:22194]	6398	1312	1096	11.01	11.86	0.990371	-0.0139595	0.812296	1	no	down	NP_055812(kelch domain-containing protein 10 [Homo sapiens])	GO:0005737(cellular_component:cytoplasm); GO:0005654(cellular_component:nucleoplasm); GO:0032874(biological_process:positive regulation of stress-activated MAPK cascade)	K25809	KLHDC10		3J9WB(S:Function unknown)	3J9WB(Kelch motif)	PF01344(Kelch_1:Kelch motif); PF13418(Kelch_4:Galactose oxidase, central domain); PF13964(Kelch_6:Kelch motif); PF13854(Kelch_5:Kelch motif); PF07646(Kelch_2:Kelch motif); PF13415(Kelch_3:Galactose oxidase, central domain)		23008
ENSG00000121964	GTDC1	glycosyltransferase like domain containing 1 [Source:HGNC Symbol;Acc:HGNC:20887]	10514	598.2	444.89	19.3	18.63	1.11242	0.1537	0.0863649	0.512089	no	up	XP_016860417.1()	GO:0016757(molecular_function:transferase activity, transferring glycosyl groups)				3JC7Q(S:Function unknown)	3JC7Q(transferase activity, transferring glycosyl groups)	PF12038(DUF3524:Domain of unknown function (DUF3524)); PF00534(Glycos_transf_1:Glycosyl transferases group 1)		79712
ENSG00000233225	SSBP3P1	SSBP3 pseudogene 1 [Source:HGNC Symbol;Acc:HGNC:54577]	1148	0	0	0	0	1	0	1	1	no	no change	XP_019598379.1(PREDICTED: single-stranded DNA-binding protein 3 isoform X2 [Rhinolophus sinicus])	GO:0005634(cellular_component:nucleus); GO:0003697(molecular_function:single-stranded DNA binding)				3JDFK(K:Transcription)	3JDFK(midbrain-hindbrain boundary initiation)
ENSG00000166401	SERPINB8	serpin family B member 8 [Source:HGNC Symbol;Acc:HGNC:8952]	3321	1004.76	376.53	18.59	8.66	2.20769	1.14253	4.82057e-44	4.26324e-42	yes	up	NP_001335298(serpin B8 isoform e [Homo sapiens])	GO:0005737(cellular_component:cytoplasm); GO:0070062(cellular_component:extracellular exosome); GO:0005829(cellular_component:cytosol); GO:0062023(cellular_component:collagen-containing extracellular matrix); GO:0004867(molecular_function:serine-type endopeptidase inhibitor activity); GO:0010951(biological_process:negative regulation of endopeptidase activity); GO:0090136(biological_process:epith…	K13965	SERPINB8		3J8G9(V:Defense mechanisms)	3J8G9(epithelial cell-cell adhesion)	PF00079(Serpin:Serpin (serine protease inhibitor))		5271
ENSG00000076984	MAP2K7	mitogen-activated protein kinase kinase 7 [Source:HGNC Symbol;Acc:HGNC:6847]	3396	481	651	7.98	14.36	0.611278	-0.7101	1.56235e-16	4.79982e-15	no	down	NP_001284484(dual specificity mitogen-activated protein kinase kinase 7 isoform 1 [Homo sapiens])	GO:0000187(biological_process:activation of MAPK activity); GO:0032147(biological_process:activation of protein kinase activity); GO:0019899(molecular_function:enzyme binding); GO:0009411(biological_process:response to UV); GO:0007165(biological_process:signal transduction); GO:0008545(molecular_function:JUN kinase kinase activity); GO:0023014(biological_process:signal transduction by protein pho…	K04431	MAP2K7, MKK7	map05167(Kaposi sarcoma-associated herpesvirus infection); map05418(Fluid shear stress and atherosclerosis); map05161(Hepatitis B); map04010(MAPK signaling pathway); map04013(MAPK signaling pathway - fly); map04012(ErbB signaling pathway); map04214(Apoptosis - fly); map05010(Alzheimer disease); map05135(Yersinia infection); map04620(Toll-like receptor signaling pathway); map05016(Huntington disea…	3JFWY(T:Signal transduction mechanisms)	3JFWY(MAP kinase kinase activity)	PF00069(Pkinase:Protein kinase domain); PF07714(PK_Tyr_Ser-Thr:Protein tyrosine and serine/threonine kinase); PF14531(Kinase-like:Kinase-like); PF03109(ABC1:ABC1 atypical kinase-like domain)		5609
ENSG00000149635	OCSTAMP	osteoclast stimulatory transmembrane protein [Source:HGNC Symbol;Acc:HGNC:16116]	2123	0	0	0	0	1	0	1	1	no	no change	XP_011526834(osteoclast stimulatory transmembrane protein isoform X1 [Homo sapiens])	GO:0034241(biological_process:positive regulation of macrophage fusion); GO:0090290(biological_process:positive regulation of osteoclast proliferation); GO:0071356(biological_process:cellular response to tumor necrosis factor); GO:0016021(cellular_component:integral component of membrane); GO:0071391(biological_process:cellular response to estrogen stimulus); GO:0072674(biological_process:multinu…				3J7JA(S:Function unknown)	3J7JA(osteoclast stimulatory transmembrane protein)	PF07782(DC_STAMP:DC-STAMP-like protein)		128506
ENSG00000204427	ABHD16A	abhydrolase domain containing 16A, phospholipase [Source:HGNC Symbol;Acc:HGNC:13921]	1977	471	410	15.7	17.64	0.950411	-0.0733763	0.449886	1	no	down	NP_066983(phosphatidylserine lipase ABHD16A isoform a [Homo sapiens])	GO:0016021(cellular_component:integral component of membrane); GO:0052651(biological_process:monoacylglycerol catabolic process); GO:1905344(biological_process:prostaglandin catabolic process); GO:0006660(biological_process:phosphatidylserine catabolic process); GO:0004620(molecular_function:phospholipase activity); GO:0047372(molecular_function:acylglycerol lipase activity)	K25824	ABHD16A	map00561(Glycerolipid metabolism)	3J3JT(S:Function unknown)	3J3JT(prostaglandin catabolic process)	PF00561(Abhydrolase_1:alpha/beta hydrolase fold); PF12146(Hydrolase_4:Serine aminopeptidase, S33)		7920
ENSG00000272973		novel transcript, antisense to SLC2A11	1252	0	1.77	0	0.11	1	0	1	1	no	no change						3J2P4(B:Chromatin structure and dynamics); 3J2P4(K:Transcription)	3J2P4(single stranded viral RNA replication via double stranded DNA intermediate); 3J2P4(single stranded viral RNA replication via double stranded DNA intermediate)
ENSG00000272604		novel transcript, antisense to EFCAB10	2578	31	33	0.63	0.86	0.777181	-0.363677	0.31233	1	no	down	KAI4580155.1(hypothetical protein MJT46_001523 [Ovis ammon polii x Ovis aries])					3JQBZ(K:Transcription); 3JJ5B(S:Function unknown); 3JF0N(S:Function unknown)	3JQBZ(Reverse transcriptase (RNA-dependent DNA polymerase)); 3JJ5B(Reverse transcriptase (RNA-dependent DNA polymerase)); 3JF0N()
ENSG00000099385	BCL7C	BAF chromatin remodeling complex subunit BCL7C [Source:HGNC Symbol;Acc:HGNC:1006]	1603	245.98	454	13.71	39.31	0.448248	-1.15763	2.59867e-25	1.24006e-23	yes	down	XP_011544282(B-cell CLL/lymphoma 7 protein family member C isoform X1 [Homo sapiens])	GO:0006915(biological_process:apoptotic process)	K25605	BCL7		3J4XV(S:Function unknown)	3J4XV(apoptotic process)	PF17906(HTH_48:HTH domain in Mos1 transposase); PF04714(BCL_N:BCL7, N-terminal conserver region)		9274
ENSG00000174231	PRPF8	pre-mRNA processing factor 8 [Source:HGNC Symbol;Acc:HGNC:17340]	7445	18014	15608.7	173.55	194.02	0.954813	-0.0667094	2.18758e-05	0.000273952	no	down	NP_006436.3(pre-mRNA-processing-splicing factor 8 [Homo sapiens])	GO:0071222(biological_process:cellular response to lipopolysaccharide); GO:0071007(cellular_component:U2-type catalytic step 2 spliceosome); GO:0071005(cellular_component:U2-type precatalytic spliceosome); GO:0000244(biological_process:spliceosomal tri-snRNP complex assembly); GO:0016607(cellular_component:nuclear speck); GO:0000386(molecular_function:second spliceosomal transesterification activ…	K12856	PRPF8, PRP8	map03040(Spliceosome)	3J3EE(A:RNA processing and modification)	3J3EE(U5 snRNA binding)	PF08082(PRO8NT:PRO8NT (NUC069), PrP8 N-terminal domain); PF10598(RRM_4:RNA recognition motif of the spliceosomal PrP8); PF12134(PRP8_domainIV:PRP8 domain IV core); PF01398(JAB:JAB1/Mov34/MPN/PAD-1 ubiquitin protease); PF08084(PROCT:PROCT (NUC072) domain); PF10596(U6-snRNA_bdg:U6-snRNA interacting domain of PrP8); PF08083(PROCN:PROCN (NUC071) domain); PF10597(U5_2-snRNA_bdg:U5-snRNA binding site 2…		10594
ENSG00000249115	HAUS5	HAUS augmin like complex subunit 5 [Source:HGNC Symbol;Acc:HGNC:29130]	4324	620	788	8.28	14.12	0.650939	-0.619407	8.66399e-16	2.54453e-14	no	down	XP_011524986(HAUS augmin-like complex subunit 5 isoform X1 [Homo sapiens])	GO:0005819(cellular_component:spindle); GO:0000086(biological_process:G2/M transition of mitotic cell cycle); GO:0005813(cellular_component:centrosome); GO:0005829(cellular_component:cytosol); GO:0010389(biological_process:regulation of G2/M transition of mitotic cell cycle); GO:0007098(biological_process:centrosome cycle); GO:0070652(cellular_component:HAUS complex); GO:0005874(cellular_componen…	K16588	HAUS5, AUG5		3J38G(S:Function unknown)	3J38G(spindle assembly)	PF14817(HAUS5:HAUS augmin-like complex subunit 5)		23354
ENSG00000234860		novel transcript	1140	0	0	0	0	1	0	1	1	no	no change	EAW58914.1(hCG2042003, partial [Homo sapiens])
ENSG00000234148	LINC01961	long intergenic non-protein coding RNA 1961 [Source:HGNC Symbol;Acc:HGNC:52786]	1698	0	0	0	0	1	0	1	1	no	no change	EHH15918.1(hypothetical protein EGK_02088, partial [Macaca mulatta])					3JKBE(S:Function unknown)	3JKBE(Pfam:GVQW)
ENSG00000285651		novel transcript, antisense to THEM4	2795	1	0	0.02	0	1	0	1	1	no	no change	XP_026311328.1(putative uncharacterized protein encoded by LINC00596, partial [Piliocolobus tephrosceles])	GO:0006488(biological_process:dolichol-linked oligosaccharide biosynthetic process); GO:0004577(molecular_function:N-acetylglucosaminyldiphosphodolichol N-acetylglucosaminyltransferase activity)
ENSG00000285685		Novel trancript	928	0	0	0	0	1	0	1	1	no	no change
ENSG00000231516	CBX1P5	chromobox 1 pseudogene 5 [Source:HGNC Symbol;Acc:HGNC:21006]	559	0	0	0	0	1	0	1	1	no	no change	XP_045698384.1(chromobox protein homolog 1-like [Phyllostomus hastatus])	GO:0001939(cellular_component:female pronucleus); GO:0005819(cellular_component:spindle); GO:0035064(molecular_function:methylated histone binding); GO:0000122(biological_process:negative regulation of transcription from RNA polymerase II promoter); GO:0006325(biological_process:chromatin organization); GO:0005634(cellular_component:nucleus); GO:0090734(cellular_component:site of DNA damage); GO:…				3JDEQ(B:Chromatin structure and dynamics)	3JDEQ(homolog 1)
ENSG00000252183	RNU6-948P	RNA, U6 small nuclear 948, pseudogene [Source:HGNC Symbol;Acc:HGNC:47911]	107	0	0	0	0	1	0	1	1	no	no change	KAI4542665.1(hypothetical protein MG293_006791 [Ovis ammon polii])	GO:0030621(molecular_function:U4 snRNA binding); GO:0000353(biological_process:formation of quadruple SL/U4/U5/U6 snRNP); GO:0046540(cellular_component:U4/U6 x U5 tri-snRNP complex); GO:0000244(biological_process:spliceosomal tri-snRNP complex assembly); GO:0005688(cellular_component:U6 snRNP)
ENSG00000283149		novel protein	501	343.49	238.46	69.94	61.77	1.19172	0.253041	0.0354778	0.238944	no	up	PNJ69309.1(T0034914 isoform 1, partial [Pongo abelii])	GO:0006457(biological_process:protein folding); GO:0005783(cellular_component:endoplasmic reticulum); GO:0051082(molecular_function:unfolded protein binding)				3J2H1(O:Posttranslational modification, protein turnover, chaperones)	3J2H1(unfolded protein binding)	PF01556(DnaJ_C:DnaJ C terminal domain)
ENSG00000136261	BZW2	basic leucine zipper and W2 domains 2 [Source:HGNC Symbol;Acc:HGNC:18808]	1862	2602	1804	86.74	80.83	1.19329	0.254942	5.55959e-09	1.01279e-07	no	up	NP_001153239(basic leucine zipper and W2 domain-containing protein 2 isoform 1 [Homo sapiens])	GO:0005737(cellular_component:cytoplasm); GO:0016020(cellular_component:membrane); GO:0030154(biological_process:cell differentiation); GO:0007399(biological_process:nervous system development); GO:0045296(molecular_function:cadherin binding)				3J7VS(J:Translation, ribosomal structure and biogenesis)	3J7VS(nervous system development)	PF02020(W2:eIF4-gamma/eIF5/eIF2-epsilon)		28969
ENSG00000231099	BMS1P19	BMS1 pseudogene 19 [Source:HGNC Symbol;Acc:HGNC:49163]	393	0	0	0	0	1	0	1	1	no	no change	XP_011828584.1(PREDICTED: ribosome biogenesis protein BMS1 homolog, partial [Mandrillus leucophaeus])	GO:0005730(cellular_component:nucleolus); GO:0042254(biological_process:ribosome biogenesis); GO:0005525(molecular_function:GTP binding)				3JBSF(J:Translation, ribosomal structure and biogenesis)	3JBSF(AARP2CN (NUC121) domain)
ENSG00000215795		peroxisomal biogenesis factor 5 (PEX5) pseudogene	1670	3	7	0.1	0.3	0.354567	-1.49587	0.115715	0.653016	no	down	XP_028019321.1(peroxisomal biogenesis factor 5 isoform X5 [Balaenoptera acutorostrata scammoni])	GO:0005737(cellular_component:cytoplasm); GO:0016020(cellular_component:membrane)				3J27Q(S:Function unknown)	3J27Q(peroxisome matrix targeting signal-1 binding)
ENSG00000286824		novel transcript	344	0	0	0	0	1	0	1	1	no	no change
ENSG00000279748		TEC	2505	1.71	2	0.04	0.05	0.70736	-0.499483	0.738632	1	no	down	XP_012325305.1(mediator of RNA polymerase II transcription subunit 26 isoform X1 [Aotus nancymaae])
ENSG00000226622		novel transcript	3548	0.96	0	0.01	0	1	0	1	1	no	no change	EAW74659.1(hCG2038546, partial [Homo sapiens])					3JD7A(T:Signal transduction mechanisms)	3JD7A(Protein tyrosine phosphatase, receptor type A)
ENSG00000215800	RSL24D1P4	ribosomal L24 domain containing 1 pseudogene 4 [Source:HGNC Symbol;Acc:HGNC:37884]	484	0	0	0	0	1	0	1	1	no	no change	BAE32040.1(unnamed protein product [Mus musculus])	GO:0003735(molecular_function:structural constituent of ribosome); GO:0006412(biological_process:translation); GO:0005840(cellular_component:ribosome)				3J7VI(J:Translation, ribosomal structure and biogenesis)	3J7VI(assembly of large subunit precursor of preribosome)
ENSG00000165410	CFL2	cofilin 2 [Source:HGNC Symbol;Acc:HGNC:1875]	1535	2258	1505	57.77	49.09	1.24126	0.311803	4.81636e-11	1.03496e-09	no	up	NP_619579.1(cofilin-2 isoform 1 [Homo sapiens])	GO:0016363(cellular_component:nuclear matrix); GO:0015629(cellular_component:actin cytoskeleton); GO:0030836(biological_process:positive regulation of actin filament depolymerization); GO:0005615(cellular_component:extracellular space); GO:0007519(biological_process:skeletal muscle tissue development); GO:0031674(cellular_component:I band); GO:0046716(biological_process:muscle cell cellular homeo…	K05765	CFL	map04666(Fc gamma R-mediated phagocytosis); map05170(Human immunodeficiency virus 1 infection); map04810(Regulation of actin cytoskeleton); map05133(Pertussis); map04360(Axon guidance)	3JC0D(Z:Cytoskeleton)	3JC0D(actin filament fragmentation)	PF00241(Cofilin_ADF:Cofilin/tropomyosin-type actin-binding protein)		1073
ENSG00000254862	LGR4-AS1	LGR4 antisense RNA 1 [Source:HGNC Symbol;Acc:HGNC:40629]	1350	0	2	0	0.11	1	0	1	1	no	no change	EAW68284.1(hCG1647417 [Homo sapiens])					3J23N(T:Signal transduction mechanisms)	3J23N(intestinal stem cell homeostasis)
ENSG00000166908	PIP4K2C	phosphatidylinositol-5-phosphate 4-kinase type 2 gamma [Source:HGNC Symbol;Acc:HGNC:23786]	3176	1537	1311	26.56	32.37	0.969942	-0.0440299	0.415119	1	no	down	NP_079055(phosphatidylinositol 5-phosphate 4-kinase type-2 gamma isoform a [Homo sapiens])	GO:0016309(molecular_function:1-phosphatidylinositol-5-phosphate 4-kinase activity); GO:0070062(cellular_component:extracellular exosome); GO:0005829(cellular_component:cytosol); GO:0016020(cellular_component:membrane); GO:0005776(cellular_component:autophagosome); GO:0005524(molecular_function:ATP binding); GO:0006661(biological_process:phosphatidylinositol biosynthetic process); GO:0014066(biol…	K00920	PIP4K2	map04070(Phosphatidylinositol signaling system); map04810(Regulation of actin cytoskeleton); map00562(Inositol phosphate metabolism)	3J487(T:Signal transduction mechanisms)	3J487(1-phosphatidylinositol-5-phosphate 4-kinase activity)	PF01504(PIP5K:Phosphatidylinositol-4-phosphate 5-Kinase)		79837
ENSG00000243020	RPL7P39	ribosomal protein L7 pseudogene 39 [Source:HGNC Symbol;Acc:HGNC:36214]	744	0	0	0	0	1	0	1	1	no	no change	XP_008577211.1(PREDICTED: 60S ribosomal protein L7 [Galeopterus variegatus])	GO:0003735(molecular_function:structural constituent of ribosome); GO:0000463(biological_process:maturation of LSU-rRNA from tricistronic rRNA transcript (SSU-rRNA, 5.8S rRNA, LSU-rRNA)); GO:0022625(cellular_component:cytosolic large ribosomal subunit)				3J23F(J:Translation, ribosomal structure and biogenesis)	3J23F(ribosomal protein)
ENSG00000271509		small nuclear ribonucleoprotein polypeptide G (SNRPG) pseudogene	208	0	0	0	0	1	0	1	1	no	no change	XP_033062352.1(small nuclear ribonucleoprotein G-like [Trachypithecus francoisi])	GO:0000387(biological_process:spliceosomal snRNP assembly); GO:0003723(molecular_function:RNA binding); GO:0005681(cellular_component:spliceosomal complex)				3JHVN(A:RNA processing and modification)	3JHVN(spliceosomal snRNP assembly)
ENSG00000271401		novel transcript	463	2	1	0.49	0.31	1.65464	0.726521	0.671264	1	no	up
ENSG00000270923	TAS2R6P	taste 2 receptor member 6 pseudogene [Source:HGNC Symbol;Acc:HGNC:20616]	826	2	3	0.17	0.32	0.551548	-0.858442	0.509264	1	no	down	XP_044100543.1(taste receptor type 2 member 5 [Neogale vison])	GO:0004930(molecular_function:G-protein coupled receptor activity); GO:0050909(biological_process:sensory perception of taste); GO:0016021(cellular_component:integral component of membrane)				3JABQ(T:Signal transduction mechanisms); 3JCWS(T:Signal transduction mechanisms)	3JABQ(Taste receptor, type 2, member); 3JCWS(bitter taste receptor activity)
ENSG00000270782		C18orf32 chromosome 18 open reading frame 32 (C18orf32) pseudogene	201	0	0	0	0	1	0	1	1	no	no change	XP_014927730.1(UPF0729 protein C18orf32 homolog [Acinonyx jubatus])	GO:0005811(cellular_component:lipid particle); GO:0005783(cellular_component:endoplasmic reticulum)				3JHTQ(S:Function unknown)	3JHTQ(Domain of unknown function (DUF4512))
ENSG00000271402	IGKV2OR2-2	immunoglobulin kappa variable 2/OR2-2 (pseudogene) [Source:HGNC Symbol;Acc:HGNC:5808]	300	0	0	0	0	1	0	1	1	no	no change	EHH22440.1(hypothetical protein EGK_05704, partial [Macaca mulatta])					3JJJV(S:Function unknown); 3JKIZ(S:Function unknown); 3JGY1(S:Function unknown); 3JHMI(S:Function unknown); 3JMQW(S:Function unknown)	3JJJV(Immunoglobulin V-Type); 3JKIZ(Immunoglobulin V-Type); 3JGY1(Immunoglobulin V-Type); 3JHMI(Immunoglobulin V-Type); 3JMQW(Immunoglobulin V-Type)
ENSG00000238083	LRRC37A2	leucine rich repeat containing 37 member A2 [Source:HGNC Symbol;Acc:HGNC:32404]	5415	958.71	828.89	10.44	11.66	0.956896	-0.0635656	0.351176	1	no	down	NP_001006608.2(leucine-rich repeat-containing protein 37A2 precursor [Homo sapiens])	GO:0016021(cellular_component:integral component of membrane)				3JNZV(S:Function unknown)	3JNZV(LRRC37A/B like protein 1 C-terminal domain)	PF15779(LRRC37:Leucine-rich repeat-containing protein 37 family); PF13855(LRR_8:Leucine rich repeat); PF14914(LRRC37AB_C:LRRC37A/B like protein 1 C-terminal domain); PF12799(LRR_4:Leucine Rich repeats (2 copies)); PF05510(Sarcoglycan_2:Sarcoglycan alpha/epsilon)		474170
ENSG00000237530		novel transcript	1367	0	0	0	0	1	0	1	1	no	no change
ENSG00000103202	NME4	NME/NM23 nucleoside diphosphate kinase 4 [Source:HGNC Symbol;Acc:HGNC:7852]	1111	997	1396	63.53	114.18	0.59086	-0.759113	1.47068e-37	1.07855e-35	no	down	NP_001273362.1(nucleoside diphosphate kinase, mitochondrial isoform b [Homo sapiens])	GO:0006869(biological_process:lipid transport); GO:0006228(biological_process:UTP biosynthetic process); GO:0005739(cellular_component:mitochondrion); GO:0005743(cellular_component:mitochondrial inner membrane); GO:0015949(biological_process:nucleobase-containing small molecule interconversion); GO:0006241(biological_process:CTP biosynthetic process); GO:0004550(molecular_function:nucleoside diph…	K00940	ndk, NME	map00240(Pyrimidine metabolism); map00983(Drug metabolism - other enzymes); map00230(Purine metabolism)	3J9BB(Q:Secondary metabolites biosynthesis, transport and catabolism); 3JBAC(F:Nucleotide transport and metabolism)	3J9BB(2,4-dienoyl-CoA reductase (NADPH) activity); 3JBAC(UTP biosynthetic process)	PF00334(NDK:Nucleoside diphosphate kinase)		4833
ENSG00000227915	ELOCP16	elongin C pseudogene 16 [Source:HGNC Symbol;Acc:HGNC:38152]	332	0	0	0	0	1	0	1	1	no	no change	XP_028613408.1(elongin-C-like [Grammomys surdaster])	GO:0003746(molecular_function:translation elongation factor activity); GO:0006511(biological_process:ubiquitin-dependent protein catabolic process)				3JH4K(K:Transcription)	3JH4K(Transcription elongation factor B)
ENSG00000261274	TP53TG3GP	TP53 target 3 family member G, pseudogene [Source:HGNC Symbol;Acc:HGNC:51818]	334	0	0	0	0	1	0	1	1	no	no change	XP_016802236.2(TP53-target gene 3 protein [Pan troglodytes])	GO:0005737(cellular_component:cytoplasm); GO:0005634(cellular_component:nucleus)				3JMD6(S:Function unknown)	3JMD6(May play a significant role in p53 TP53-mediating signaling pathway)
ENSG00000227368	CDK8P2	cyclin dependent kinase 8 pseudogene 2 [Source:HGNC Symbol;Acc:HGNC:52296]	547	0	0	0	0	1	0	1	1	no	no change	KAG8512696.1(Cyclin-dependent kinase 8 [Galemys pyrenaicus])	GO:0006468(biological_process:protein phosphorylation); GO:0005524(molecular_function:ATP binding); GO:0004672(molecular_function:protein kinase activity)				3J1PH(T:Signal transduction mechanisms)	3J1PH(RNA polymerase II CTD heptapeptide repeat kinase activity)
ENSG00000228404		novel transcript	557	0	0	0	0	1	0	1	1	no	no change	PNI55946.1(LSS isoform 4, partial [Pan troglodytes])
ENSG00000231653		novel transcript	566	0	0	0	0	1	0	1	1	no	no change	XP_042751065.1(LINE-1 type transposase domain-containing protein 1, partial [Lagopus leucura])	GO:0005737(cellular_component:cytoplasm); GO:0010494(cellular_component:cytoplasmic stress granule); GO:0005730(cellular_component:nucleolus); GO:0032197(biological_process:transposition, RNA-mediated); GO:1990904(cellular_component:ribonucleoprotein complex); GO:0000166(molecular_function:nucleotide binding); GO:0003727(molecular_function:single-stranded RNA binding); GO:0036464(cellular_compone…				3JMJ6(S:Function unknown); 3JH2D(S:Function unknown); 3JNW0(S:Function unknown)	3JMJ6(Pfam:GVQW); 3JH2D(regulation of heme biosynthetic process); 3JNW0(L1 transposable element dsRBD-like domain)
ENSG00000186118	TEX38	testis expressed 38 [Source:HGNC Symbol;Acc:HGNC:29589]	840	0	2	0	0.16	1	0	1	1	no	no change	NP_001138946(testis-expressed protein 38 isoform 1 [Homo sapiens])	GO:0016021(cellular_component:integral component of membrane)				3J4V6(S:Function unknown)	3J4V6(Testis highly expressed protein 4)	PF15834(THEG4:Testis highly expressed protein 4)		374973
ENSG00000287440		novel transcript	1392	0	0	0	0	1	0	1	1	no	no change										105374088
ENSG00000090372	STRN4	striatin 4 [Source:HGNC Symbol;Acc:HGNC:15721]	3628	2123	2678	50.64	72.12	0.655864	-0.608531	2.91426e-48	2.89593e-46	no	down	NP_001034966(striatin-4 isoform 2 [Homo sapiens])	GO:0051721(molecular_function:protein phosphatase 2A binding); GO:0005737(cellular_component:cytoplasm); GO:0043197(cellular_component:dendritic spine); GO:0016020(cellular_component:membrane); GO:0030425(cellular_component:dendrite); GO:0044877(molecular_function:macromolecular complex binding); GO:0005516(molecular_function:calmodulin binding); GO:0070016(molecular_function:armadillo repeat dom…	K17608	STRN1_3_4	map04013(MAPK signaling pathway - fly)	3J1G1(D:Cell cycle control, cell division, chromosome partitioning)	3J1G1(armadillo repeat domain binding)	PF08232(Striatin:Striatin family); PF00400(WD40:WD domain, G-beta repeat); PF12894(ANAPC4_WD40:Anaphase-promoting complex subunit 4 WD40 domain); PF20426(NBCH_WD40:Neurobeachin beta propeller domain); PF11715(Nup160:Nucleoporin Nup120/160)		29888
ENSG00000196878	LAMB3	laminin subunit beta 3 [Source:HGNC Symbol;Acc:HGNC:6490]	4305	2909	1050	48.46	21.83	2.29208	1.19665	2.31215e-133	7.32216e-131	yes	up	NP_001017402(laminin subunit beta-3 precursor [Homo sapiens])	GO:0005610(cellular_component:laminin-5 complex); GO:0005201(molecular_function:extracellular matrix structural constituent); GO:0016477(biological_process:cell migration); GO:0034446(biological_process:substrate adhesion-dependent cell spreading); GO:0031581(biological_process:hemidesmosome assembly); GO:0070831(biological_process:basement membrane assembly); GO:0050873(biological_process:brown …	K06244	LAMB3	map05165(Human papillomavirus infection); map04510(Focal adhesion); map05145(Toxoplasmosis); map05146(Amoebiasis); map05200(Pathways in cancer); map04512(ECM-receptor interaction); map04151(PI3K-Akt signaling pathway); map05222(Small cell lung cancer)	3JD0W(W:Extracellular structures)	3JD0W(laminin subunit)	PF00053(Laminin_EGF:Laminin EGF domain); PF00055(Laminin_N:Laminin N-terminal (Domain VI))		3914
ENSG00000243479	MNX1-AS1	MNX1 antisense RNA 1 (head to head) [Source:HGNC Symbol;Acc:HGNC:48954]	1041	5	3	0.3	0.23	1.37887	0.463486	0.654104	1	no	up	XP_012367542.1(uncharacterized protein LOC105740742 [Nomascus leucogenys])									645249
ENSG00000165868	HSPA12A	heat shock protein family A (Hsp70) member 12A [Source:HGNC Symbol;Acc:HGNC:19022]	5841	48	13	0.49	0.16	3.05473	1.61104	7.64138e-05	0.000889764	yes	up	NP_001317093(heat shock 70 kDa protein 12A isoform 1 [Homo sapiens])	GO:0070062(cellular_component:extracellular exosome); GO:0005524(molecular_function:ATP binding)				3J3VA(O:Posttranslational modification, protein turnover, chaperones)	3J3VA(Heat shock 70 kDa protein 12A)	PF00012(HSP70:Hsp70 protein)		259217
ENSG00000270538		glycine cleavage system protein H (aminomethyl carrier), pseudogene	136	0	0	0	0	1	0	1	1	no	no change	KAB0381973.1(hypothetical protein FD755_003890, partial [Muntiacus reevesi])	GO:0019464(biological_process:glycine decarboxylation via glycine cleavage system); GO:0005960(cellular_component:glycine cleavage complex); GO:0005739(cellular_component:mitochondrion)				3J83J(E:Amino acid transport and metabolism)	3J83J(glycine decarboxylation via glycine cleavage system)
ENSG00000218358	RAET1K	retinoic acid early transcript 1K pseudogene [Source:HGNC Symbol;Acc:HGNC:16797]	784	0	0	0	0	1	0	1	1	no	no change	XP_004044884.1(UL16-binding protein 1-like [Gorilla gorilla gorilla])	GO:0016021(cellular_component:integral component of membrane)				3JH0M(S:Function unknown)	3JH0M(NKG2D ligand)
ENSG00000271195		ubiquitin-conjugating enzyme E2D 3 (UBE2D3) pseudogene	446	0	0	0	0	1	0	1	1	no	no change	RNA02239.1(ubiquitin-conjugating enzyme E2 D3 isoform X1 [Brachionus plicatilis])	GO:0016740(molecular_function:transferase activity); GO:0005524(molecular_function:ATP binding)				3JDQV(O:Posttranslational modification, protein turnover, chaperones); 3JAW2(O:Posttranslational modification, protein turnover, chaperones); 3J8JB(O:Posttranslational modification, protein turnover, chaperones)	3JDQV(ubiquitin-conjugating enzyme); 3JAW2(protein K48-linked ubiquitination); 3J8JB(Ubiquitin-conjugating enzyme)
ENSG00000197329	PELI1	pellino E3 ubiquitin protein ligase 1 [Source:HGNC Symbol;Acc:HGNC:8827]	3716	1371	948	18.86	17.82	1.19647	0.25879	1.76726e-05	0.000223322	no	up	NP_065702(E3 ubiquitin-protein ligase pellino homolog 1 [Homo sapiens])	GO:0042130(biological_process:negative regulation of T cell proliferation); GO:0070498(biological_process:interleukin-1-mediated signaling pathway); GO:0008063(biological_process:Toll signaling pathway); GO:0032496(biological_process:response to lipopolysaccharide); GO:0070936(biological_process:protein K48-linked ubiquitination); GO:0000209(biological_process:protein polyubiquitination); GO:0043…	K11964	PELI		3JAAU(T:Signal transduction mechanisms)	3JAAU(Pellino E3 ubiquitin protein ligase 1)	PF04710(Pellino:Pellino)		57162
ENSG00000274033		novel zinc finger protein pseudogene	129	0	0	0	0	1	0	1	1	no	no change	EHH29854.1(hypothetical protein EGK_10375, partial [Macaca mulatta])	GO:0006355(biological_process:regulation of transcription, DNA-templated); GO:0005634(cellular_component:nucleus)				3JMQX(S:Function unknown); 3JAMA(K:Transcription)	3JMQX(krueppel associated box); 3JAMA(nucleic acid binding)
ENSG00000242121	RN7SL267P	RNA, 7SL, cytoplasmic 267, pseudogene [Source:HGNC Symbol;Acc:HGNC:46283]	261	0	0	0	0	1	0	1	1	no	no change	XP_031534646.1(uncharacterized protein LOC116280854 [Vicugna pacos])	GO:0005882(cellular_component:intermediate filament); GO:0005198(molecular_function:structural molecule activity)				3JKEA(S:Function unknown); 3JK80(S:Function unknown)	3JKEA(Pfam:GVQW); 3JK80()
ENSG00000250101		novel transcript	547	0	0	0	0	1	0	1	1	no	no change	XP_024212670.1(uncharacterized protein LOC107966375 isoform X7 [Pan troglodytes])
ENSG00000210709	RNU6ATAC3P	RNA, U6atac small nuclear 3, pseudogene [Source:HGNC Symbol;Acc:HGNC:34093]	126	0	0	0	0	1	0	1	1	no	no change	XP_039723526.1(putative hydro-lyase KRH_21160 [Pteropus giganteus])	GO:0005691(cellular_component:U6atac snRNP); GO:0000395(biological_process:mRNA 5'-splice site recognition); GO:0000244(biological_process:spliceosomal tri-snRNP complex assembly); GO:0030627(molecular_function:pre-mRNA 5'-splice site binding); GO:0030622(molecular_function:U4atac snRNA binding)
ENSG00000164418	GRIK2	glutamate ionotropic receptor kainate type subunit 2 [Source:HGNC Symbol;Acc:HGNC:4580]	4722	10	12	0.13	0.47	0.689435	-0.536514	0.38305	1	no	down	XP_005267003(glutamate receptor ionotropic, kainate 2 isoform X4 [Homo sapiens])	GO:0005886(cellular_component:plasma membrane); GO:0019228(biological_process:neuronal action potential); GO:0050806(biological_process:positive regulation of synaptic transmission); GO:0050804(biological_process:modulation of synaptic transmission); GO:0008066(molecular_function:glutamate receptor activity); GO:0043524(biological_process:negative regulation of neuron apoptotic process); GO:00435…	K05202	GRIK2	map04080(Neuroactive ligand-receptor interaction); map04724(Glutamatergic synapse)	3J4WG(E:Amino acid transport and metabolism); 3J4WG(P:Inorganic ion transport and metabolism); 3J4WG(T:Signal transduction mechanisms)	3J4WG(kainate selective glutamate receptor activity); 3J4WG(kainate selective glutamate receptor activity); 3J4WG(kainate selective glutamate receptor activity)	PF10613(Lig_chan-Glu_bd:Ligated ion channel L-glutamate- and glycine-binding site); PF00060(Lig_chan:Ligand-gated ion channel); PF01094(ANF_receptor:Receptor family ligand binding region); PF00497(SBP_bac_3:Bacterial extracellular solute-binding proteins, family 3); PF13458(Peripla_BP_6:Periplasmic binding protein)		2898
ENSG00000114107	CEP70	centrosomal protein 70 [Source:HGNC Symbol;Acc:HGNC:29972]	1993	878	695	24.82	23.54	1.04516	0.0637285	0.381588	1	no	up	XP_016862764.1(centrosomal protein of 70 kDa isoform X4 [Homo sapiens])	GO:0000086(biological_process:G2/M transition of mitotic cell cycle); GO:0005813(cellular_component:centrosome); GO:0005829(cellular_component:cytosol); GO:0031965(cellular_component:nuclear membrane); GO:0005654(cellular_component:nucleoplasm); GO:0043015(molecular_function:gamma-tubulin binding); GO:0070507(biological_process:regulation of microtubule cytoskeleton organization); GO:0010389(biol…	K16802	CEP70		3J6BA(S:Function unknown)	3J6BA(gamma-tubulin binding)			80321
ENSG00000196776	CD47	CD47 molecule [Source:HGNC Symbol;Acc:HGNC:1682]	5292	1596	1007	32.9	25.41	1.31123	0.390918	8.05981e-12	1.82577e-10	no	up	NP_001768(leukocyte surface antigen CD47 isoform 1 precursor [Homo sapiens])	GO:1905450(biological_process:negative regulation of Fc-gamma receptor signaling pathway involved in phagocytosis); GO:0098632(molecular_function:protein binding involved in cell-cell adhesion); GO:0032649(biological_process:regulation of interferon-gamma production); GO:0043312(biological_process:neutrophil degranulation); GO:0050900(biological_process:leukocyte migration); GO:0045428(biological…	K06266	CD47	map04512(ECM-receptor interaction)	3J1G9(S:Function unknown)	3J1G9(thrombospondin receptor activity)	PF04549(CD47:CD47 transmembrane region); PF08204(V-set_CD47:CD47 immunoglobulin-like domain); PF07686(V-set:Immunoglobulin V-set domain)		961
ENSG00000283562	IGHVIII-44	immunoglobulin heavy variable (III)-44 (pseudogene) [Source:HGNC Symbol;Acc:HGNC:5700]	289	0	0	0	0	1	0	1	1	no	no change
ENSG00000261210	CLEC19A	C-type lectin domain containing 19A [Source:HGNC Symbol;Acc:HGNC:34522]	2546	0	0	0	0	1	0	1	1	no	no change	NP_001243649(C-type lectin domain family 19 member A precursor [Homo sapiens])	GO:0005576(cellular_component:extracellular region); GO:0030246(molecular_function:carbohydrate binding)				3JCIQ(T:Signal transduction mechanisms); 3JCIQ(V:Defense mechanisms)	3JCIQ(C-type lectin (CTL) or carbohydrate-recognition domain (CRD)); 3JCIQ(C-type lectin (CTL) or carbohydrate-recognition domain (CRD))	PF00059(Lectin_C:Lectin C-type domain)		728276
ENSG00000283337	U6	U6 spliceosomal RNA [Source:RFAM;Acc:RF00026]	99	0	0	0	0	1	0	1	1	no	no change		GO:0030621(molecular_function:U4 snRNA binding); GO:0000353(biological_process:formation of quadruple SL/U4/U5/U6 snRNP); GO:0046540(cellular_component:U4/U6 x U5 tri-snRNP complex); GO:0000244(biological_process:spliceosomal tri-snRNP complex assembly); GO:0005688(cellular_component:U6 snRNP)
ENSG00000234191	LINC01283	long intergenic non-protein coding RNA 1283 [Source:HGNC Symbol;Acc:HGNC:50339]	786	0	0	0	0	1	0	1	1	no	no change
ENSG00000254343		novel transcript	522	0	0	0	0	1	0	1	1	no	no change
ENSG00000161929	SCIMP	SLP adaptor and CSK interacting membrane protein [Source:HGNC Symbol;Acc:HGNC:33504]	2424	0	0	0	0	1	0	1	1	no	no change	NP_996986(SLP adapter and CSK-interacting membrane protein isoform 1 [Homo sapiens])	GO:0097197(cellular_component:tetraspanin-enriched microdomain); GO:0031259(cellular_component:uropod membrane); GO:0031256(cellular_component:leading edge membrane); GO:0016021(cellular_component:integral component of membrane); GO:0016020(cellular_component:membrane); GO:0001772(cellular_component:immunological synapse); GO:0070374(biological_process:positive regulation of ERK1 and ERK2 cascade)				3JH1W(S:Function unknown)	3JH1W(positive regulation of ERK1 and ERK2 cascade)	PF15050(SCIMP:SCIMP protein)		388325
ENSG00000250770		tetraspanin 11 (TSPAN11) pseudogene	725	0	0	0	0	1	0	1	1	no	no change	XP_002823122.2(tetraspanin-11 isoform X1 [Pongo abelii])	GO:0016021(cellular_component:integral component of membrane)				3JFZX(S:Function unknown)	3JFZX(cell surface receptor signaling pathway)
ENSG00000100982	PCIF1	phosphorylated CTD interacting factor 1 [Source:HGNC Symbol;Acc:HGNC:16200]	2689	1077	1260	23.19	36.18	0.707163	-0.499885	5.23494e-17	1.65949e-15	no	down	NP_071387(mRNA (2'-O-methyladenosine-N(6)-)-methyltransferase [Homo sapiens])	GO:0015630(cellular_component:microtubule cytoskeleton); GO:0045171(cellular_component:intercellular bridge); GO:0080009(biological_process:mRNA methylation); GO:0005634(cellular_component:nucleus); GO:0010923(biological_process:negative regulation of phosphatase activity); GO:0016422(molecular_function:mRNA (2'-O-methyladenosine-N6-)-methyltransferase activity); GO:0005654(cellular_component:nuc…	K17584	PCIF1		3JCV1(A:RNA processing and modification)	3JCV1(negative regulation of phosphatase activity)	PF12237(PCIF1_WW:Phosphorylated CTD interacting factor 1 WW domain); PF00397(WW:WW domain)		63935
ENSG00000232212	LINC01701	long intergenic non-protein coding RNA 1701 [Source:HGNC Symbol;Acc:HGNC:52489]	451	0	0	0	0	1	0	1	1	no	no change
ENSG00000224069		ClpX caseinolytic peptidase X homolog (E. coli) (CLPX) pseudogene	532	0	0	0	0	1	0	1	1	no	no change	XP_039214781.1(ATP-dependent Clp protease ATP-binding subunit clpX-like, mitochondrial isoform X4 [Crotalus tigris])	GO:0016887(molecular_function:ATPase activity); GO:0005524(molecular_function:ATP binding)				3JG0H(O:Posttranslational modification, protein turnover, chaperones)	3JG0H(ATP-dependent Clp protease ATP-binding subunit clpX-like, mitochondrial)
ENSG00000224876		novel transcript	366	0	0	0	0	1	0	1	1	no	no change
ENSG00000232714	MTND3P8	MT-ND3 pseudogene 8 [Source:HGNC Symbol;Acc:HGNC:42153]	339	0	0	0	0	1	0	1	1	no	no change	AAN84904.1(NADH subunit 3 [Galeopterus variegatus])	GO:0008137(molecular_function:NADH dehydrogenase (ubiquinone) activity); GO:0016021(cellular_component:integral component of membrane); GO:0070469(cellular_component:respiratory chain); GO:0005743(cellular_component:mitochondrial inner membrane)				3JHKP(C:Energy production and conversion)	3JHKP(Core subunit of the mitochondrial membrane respiratory chain NADH dehydrogenase (Complex I) that is believed to belong to the minimal assembly required for catalysis. Complex I functions in the transfer of electrons from NADH to the respiratory chain. The immediate electron acceptor for the enzyme is believed to be ubiquinone)
ENSG00000258359	PCNPP1	PEST containing nuclear protein pseudogene 1 [Source:HGNC Symbol;Acc:HGNC:32440]	511	0	5	0	1.24	0.0827322	-3.59541	0.0263617	0.185164	no	down	XP_032024551.1(PEST proteolytic signal-containing nuclear protein-like [Hylobates moloch])	GO:0016567(biological_process:protein ubiquitination); GO:0005634(cellular_component:nucleus); GO:0007049(biological_process:cell cycle)				3J8M3(S:Function unknown)	3J8M3(protein modification by small protein conjugation)
ENSG00000119965	C10orf88	chromosome 10 open reading frame 88 [Source:HGNC Symbol;Acc:HGNC:25822]	2913	400	244	7.09	6.76	1.35627	0.439639	0.000134969	0.00151965	no	up	NP_079218(ATPase PAAT [Homo sapiens])	GO:0042802(molecular_function:identical protein binding)				3J4J6(S:Function unknown)	3J4J6(protein C10orf88 homolog)	PF14958(DUF4506:Domain of unknown function (DUF4506)); PF14958(PAAT-like:ATPase PAAT-like)		80007
ENSG00000055208	TAB2	TGF-beta activated kinase 1 (MAP3K7) binding protein 2 [Source:HGNC Symbol;Acc:HGNC:17075]	4363	3271	2173	42.74	36.18	1.24536	0.316564	9.76387e-16	2.85552e-14	no	up	NP_001356435(TGF-beta-activated kinase 1 and MAP3K7-binding protein 2 isoform a [Homo sapiens])	GO:0000187(biological_process:activation of MAPK activity); GO:0007507(biological_process:heart development); GO:0007254(biological_process:JNK cascade); GO:0038095(biological_process:Fc-epsilon receptor signaling pathway); GO:0002755(biological_process:MyD88-dependent toll-like receptor signaling pathway); GO:0070423(biological_process:nucleotide-binding oligomerization domain containing signali…	K04404	MAP3K7IP2, TAB2	map05140(Leishmaniasis); map04657(IL-17 signaling pathway); map05145(Toxoplasmosis); map05161(Hepatitis B); map04010(MAPK signaling pathway); map04013(MAPK signaling pathway - fly); map05169(Epstein-Barr virus infection); map05162(Measles); map04214(Apoptosis - fly); map05135(Yersinia infection); map04620(Toll-like receptor signaling pathway); map04621(NOD-like receptor signaling pathway); map051…	3JEUX(S:Function unknown)	3JEUX(K63-linked polyubiquitin modification-dependent protein binding)	PF02845(CUE:CUE domain); PF00641(zf-RanBP:Zn-finger in Ran binding protein and others)		23118
ENSG00000267138		novel transcript, sense intronic to APBA3	337	0	0	0	0	1	0	1	1	no	no change	XP_047283959.1(protein GVQW1-like, partial [Homo sapiens])					3JMZW(S:Function unknown)	3JMZW()
ENSG00000207349	RNVU1-17	RNA, variant U1 small nuclear 17 [Source:HGNC Symbol;Acc:HGNC:48322]	164	0	0	0	0	1	0	1	1	no	no change	VFV43673.1(Hypothetical predicted protein, partial [Lynx pardinus])	GO:0005685(cellular_component:U1 snRNP); GO:0000395(biological_process:mRNA 5'-splice site recognition); GO:0030627(molecular_function:pre-mRNA 5'-splice site binding)				3JJZT(S:Function unknown); 3JCAD(L:Replication, recombination and repair)	3JJZT(); 3JCAD(female meiosis sister chromatid cohesion)
ENSG00000207343	RNU6-225P	RNA, U6 small nuclear 225, pseudogene [Source:HGNC Symbol;Acc:HGNC:47188]	103	0	0	0	0	1	0	1	1	no	no change		GO:0030621(molecular_function:U4 snRNA binding); GO:0000353(biological_process:formation of quadruple SL/U4/U5/U6 snRNP); GO:0046540(cellular_component:U4/U6 x U5 tri-snRNP complex); GO:0000244(biological_process:spliceosomal tri-snRNP complex assembly); GO:0005688(cellular_component:U6 snRNP)								106479667
ENSG00000207342	Y_RNA	Y RNA [Source:RFAM;Acc:RF00019]	99	0	0	0	0	1	0	1	1	no	no change
ENSG00000207341	RNA5SP64	RNA, 5S ribosomal pseudogene 64 [Source:HGNC Symbol;Acc:HGNC:42841]	107	0	0	0	0	1	0	1	1	no	no change		GO:0003735(molecular_function:structural constituent of ribosome); GO:0005840(cellular_component:ribosome)
ENSG00000207340	RNVU1-1	RNA, variant U1 small nuclear 1 [Source:HGNC Symbol;Acc:HGNC:10133]	164	0	0	0	0	1	0	1	1	no	no change	VFV43673.1(Hypothetical predicted protein, partial [Lynx pardinus])	GO:0005685(cellular_component:U1 snRNP); GO:0000395(biological_process:mRNA 5'-splice site recognition); GO:0030627(molecular_function:pre-mRNA 5'-splice site binding)				3JJZT(S:Function unknown); 3JCAD(L:Replication, recombination and repair)	3JJZT(); 3JCAD(female meiosis sister chromatid cohesion)
ENSG00000207347	RNU6-306P	RNA, U6 small nuclear 306, pseudogene [Source:HGNC Symbol;Acc:HGNC:47269]	107	0	0	0	0	1	0	1	1	no	no change		GO:0030621(molecular_function:U4 snRNA binding); GO:0000353(biological_process:formation of quadruple SL/U4/U5/U6 snRNP); GO:0046540(cellular_component:U4/U6 x U5 tri-snRNP complex); GO:0000244(biological_process:spliceosomal tri-snRNP complex assembly); GO:0005688(cellular_component:U6 snRNP)
ENSG00000207345	RNU6-1222P	RNA, U6 small nuclear 1222, pseudogene [Source:HGNC Symbol;Acc:HGNC:48185]	107	0	0	0	0	1	0	1	1	no	no change	KAF0772080.1(Uncharacterized protein FWK35_00004859 [Aphis craccivora])	GO:0030621(molecular_function:U4 snRNA binding); GO:0000353(biological_process:formation of quadruple SL/U4/U5/U6 snRNP); GO:0046540(cellular_component:U4/U6 x U5 tri-snRNP complex); GO:0000244(biological_process:spliceosomal tri-snRNP complex assembly); GO:0005688(cellular_component:U6 snRNP)
ENSG00000207344	SNORA22C	small nucleolar RNA, H/ACA box 22C [Source:HGNC Symbol;Acc:HGNC:52197]	134	0	0	0	0	1	0	1	1	no	no change	XP_011931948.1(PREDICTED: LOW QUALITY PROTEIN: T-complex protein 1 subunit zeta-like [Cercocebus atys])	GO:0006396(biological_process:RNA processing); GO:0005730(cellular_component:nucleolus)
ENSG00000231296		pseudogene similar to part of RIO kinase 2 (yeast) (RIOK2)	313	0	0	0	0	1	0	1	1	no	no change	PNJ31074.1(RIOK2 isoform 4, partial [Pongo abelii])	GO:0004674(molecular_function:protein serine/threonine kinase activity); GO:0006468(biological_process:protein phosphorylation); GO:0042254(biological_process:ribosome biogenesis); GO:0005524(molecular_function:ATP binding)				3J9CJ(T:Signal transduction mechanisms)	3J9CJ(Rio2, N-terminal)
ENSG00000287529		novel transcript, antisense to ZFAND2B	989	0	0	0	0	1	0	1	1	no	no change
ENSG00000124523	SIRT5	sirtuin 5 [Source:HGNC Symbol;Acc:HGNC:14933]	3401	290.04	183	6.03	3.79	1.31124	0.390929	0.00355897	0.0312153	no	up	XP_028703664.1(NAD-dependent protein deacylase sirtuin-5, mitochondrial isoform X3 [Macaca mulatta])	GO:0005737(cellular_component:cytoplasm); GO:0036055(molecular_function:protein-succinyllysine desuccinylase activity); GO:0070403(molecular_function:NAD+ binding); GO:0005634(cellular_component:nucleus); GO:0005739(cellular_component:mitochondrion); GO:0006476(biological_process:protein deacetylation); GO:0034979(molecular_function:NAD-dependent protein deacetylase activity); GO:0016740(molecula…				3J5J0(B:Chromatin structure and dynamics); 3J5J0(K:Transcription)	3J5J0(protein-malonyllysine demalonylase activity); 3J5J0(protein-malonyllysine demalonylase activity)	PF02146(SIR2:Sir2 family); PF02233(PNTB:NAD(P) transhydrogenase beta subunit)
ENSG00000154358	OBSCN	obscurin, cytoskeletal calmodulin and titin-interacting RhoGEF [Source:HGNC Symbol;Acc:HGNC:15719]	27019	66.83	105	0.42	1.07	0.526571	-0.925301	3.18048e-05	0.000390036	no	down	NP_001373054.1(obscurin isoform c [Homo sapiens])	GO:0016310(biological_process:phosphorylation); GO:0005085(molecular_function:guanyl-nucleotide exchange factor activity); GO:0014704(cellular_component:intercalated disc); GO:0030017(cellular_component:sarcomere); GO:0043229(cellular_component:intracellular organelle); GO:0046777(biological_process:protein autophosphorylation); GO:0030018(cellular_component:Z disc); GO:0005737(cellular_component…				3J24U(T:Signal transduction mechanisms)	3J24U(Obscurin, cytoskeletal calmodulin and titin-interacting RhoGEF)	PF07679(I-set:Immunoglobulin I-set domain); PF13927(Ig_3:Immunoglobulin domain); PF00047(ig:Immunoglobulin domain); PF13895(Ig_2:Immunoglobulin domain); PF07686(V-set:Immunoglobulin V-set domain); PF00069(Pkinase:Protein kinase domain); PF16681(Ig_5:Ig-like domain on T-cell surface glycoprotein CD3 epsilon chain); PF16680(Ig_4:T-cell surface glycoprotein CD3 delta chain); PF07714(PK_Tyr_Ser-Thr:P…
ENSG00000154743	TSEN2	tRNA splicing endonuclease subunit 2 [Source:HGNC Symbol;Acc:HGNC:28422]	1941	633	377	14.92	11.78	1.38911	0.474162	2.63068e-07	4.08094e-06	no	up	NP_001308207.1(tRNA-splicing endonuclease subunit Sen2 isoform 5 [Homo sapiens])	GO:0090502(biological_process:RNA phosphodiester bond hydrolysis, endonucleolytic); GO:0090501(biological_process:RNA phosphodiester bond hydrolysis); GO:0000213(molecular_function:tRNA-intron endonuclease activity); GO:0005813(cellular_component:centrosome); GO:0005634(cellular_component:nucleus); GO:0000214(cellular_component:tRNA-intron endonuclease complex); GO:0005654(cellular_component:nucl…				3J6V6(J:Translation, ribosomal structure and biogenesis)	3J6V6(tRNA-type intron splice site recognition and cleavage)	PF02778(tRNA_int_endo_N:tRNA intron endonuclease, N-terminal domain); PF01974(tRNA_int_endo:tRNA intron endonuclease, catalytic C-terminal domain)
ENSG00000250891	LINC02208	long intergenic non-protein coding RNA 2208 [Source:HGNC Symbol;Acc:HGNC:52978]	2803	0	0	0	0	1	0	1	1	no	no change	EAW48928.1(hCG2036621 [Homo sapiens])
ENSG00000248423		clathrin, light chain (Lca) (CLTA) pseudogene	649	0	0	0	0	1	0	1	1	no	no change	XP_015985902.1(clathrin light chain A isoform X3 [Rousettus aegyptiacus])	GO:0030130(cellular_component:clathrin coat of trans-Golgi network vesicle); GO:0006886(biological_process:intracellular protein transport); GO:0030132(cellular_component:clathrin coat of coated pit); GO:0016192(biological_process:vesicle-mediated transport); GO:0005198(molecular_function:structural molecule activity)				3J390(U:Intracellular trafficking, secretion, and vesicular transport)	3J390(clathrin heavy chain binding)
ENSG00000286141		novel transcript	2738	0	1.22	0	0.03	1	0	1	1	no	no change	XP_047305382.1(uncharacterized protein LOC124909461 [Homo sapiens])					3JMZ9(S:Function unknown); 3JAF8(O:Posttranslational modification, protein turnover, chaperones)	3JMZ9(); 3JAF8(Heat shock protein)
ENSG00000286174		novel transcript, antisense to CNIH3	1240	0	0	0	0	1	0	1	1	no	no change
ENSG00000285662	FAM245B	family with sequence similarity 245 member B [Source:HGNC Symbol;Acc:HGNC:54133]	1204	0	0	0	0	1	0	1	1	no	no change	NP_001352967.1(protein ABHD18 isoform 9 [Homo sapiens])	GO:0016021(cellular_component:integral component of membrane)				3JKZH(S:Function unknown); 3JKZF(S:Function unknown)	3JKZH(Pfam:GVQW); 3JKZF()
ENSG00000147601	TERF1	telomeric repeat binding factor 1 [Source:HGNC Symbol;Acc:HGNC:11728]	2715	1512	1330	23.58	27.81	0.940534	-0.0884475	0.1018	0.587337	no	down	NP_001397857.1(telomeric repeat-binding factor 1 isoform 3 [Homo sapiens])	GO:0000723(biological_process:telomere maintenance); GO:0042162(molecular_function:telomeric DNA binding); GO:0005634(cellular_component:nucleus); GO:0000781(cellular_component:chromosome, telomeric region); GO:0043229(cellular_component:intracellular organelle); GO:0003677(molecular_function:DNA binding); GO:0003691(molecular_function:double-stranded telomeric DNA binding); GO:0007049(biological…				3J7ZX(K:Transcription)	3J7ZX(Telomeric repeat-binding factor 1)	PF08558(TRF:Telomere repeat binding factor (TRF)); PF00249(Myb_DNA-binding:Myb-like DNA-binding domain); PF13921(Myb_DNA-bind_6:Myb-like DNA-binding domain)
ENSG00000110080	ST3GAL4	ST3 beta-galactoside alpha-2,3-sialyltransferase 4 [Source:HGNC Symbol;Acc:HGNC:10864]	1716	421	270	17.87	14.49	1.29001	0.367381	0.000920634	0.00903105	no	up	XP_018892682.2(CMP-N-acetylneuraminate-beta-galactosamide-alpha-2,3-sialyltransferase 4 isoform X2 [Gorilla gorilla gorilla])	GO:0005794(cellular_component:Golgi apparatus); GO:0006486(biological_process:protein glycosylation); GO:0016021(cellular_component:integral component of membrane); GO:0016020(cellular_component:membrane); GO:0097503(biological_process:sialylation); GO:0016740(molecular_function:transferase activity); GO:0016757(molecular_function:transferase activity, transferring glycosyl groups); GO:0008373(mo…				3JA6U(G:Carbohydrate transport and metabolism)	3JA6U(monosialoganglioside sialyltransferase activity)	PF00777(Glyco_transf_29:Glycosyltransferase family 29 (sialyltransferase))
ENSG00000145569	OTULINL	OTU deubiquitinase with linear linkage specificity like [Source:HGNC Symbol;Acc:HGNC:25629]	7040	588	280	4.07	2.48	1.73738	0.79691	3.13201e-15	8.88224e-14	no	up	XP_011512358(inactive ubiquitin thioesterase OTULINL isoform X1 [Homo sapiens])	GO:0005737(cellular_component:cytoplasm); GO:0016020(cellular_component:membrane); GO:0005783(cellular_component:endoplasmic reticulum); GO:0005634(cellular_component:nucleus); GO:0005635(cellular_component:nuclear envelope); GO:0005789(cellular_component:endoplasmic reticulum membrane); GO:0042406(cellular_component:extrinsic component of endoplasmic reticulum membrane); GO:0005515(molecular_fun…				3JBJZ(S:Function unknown)	3JBJZ(Peptidase family C101)	PF16218(Peptidase_C101:Peptidase family C101)		54491
ENSG00000075415	SLC25A3	solute carrier family 25 member 3 [Source:HGNC Symbol;Acc:HGNC:10989]	5987	14671	11738	694.26	790.13	1.03405	0.0483012	0.00655293	0.0541998	no	up	NP_005879(phosphate carrier protein, mitochondrial isoform a precursor [Homo sapiens])	GO:0070062(cellular_component:extracellular exosome); GO:0015317(molecular_function:phosphate:proton symporter activity); GO:0035435(biological_process:phosphate ion transmembrane transport); GO:0016020(cellular_component:membrane); GO:0005315(molecular_function:inorganic phosphate transmembrane transporter activity); GO:0005739(cellular_component:mitochondrion); GO:0031305(cellular_component:int…	K15102	SLC25A3, PHC, PIC		3JF9H(C:Energy production and conversion)	3JF9H(phosphate:proton symporter activity)	PF00153(Mito_carr:Mitochondrial carrier protein)		5250
ENSG00000227089		novel transcript	386	0	0	0	0	1	0	1	1	no	no change
ENSG00000212961	HNRNPA1P40	heterogeneous nuclear ribonucleoprotein A1 pseudogene 40 [Source:HGNC Symbol;Acc:HGNC:48769]	1278	3.05	2	0.14	0.12	1.26167	0.33533	0.795732	1	no	up	KAG5200415.1(hypothetical protein JEQ12_004949 [Ovis aries])	GO:1990904(cellular_component:ribonucleoprotein complex); GO:0003723(molecular_function:RNA binding)				3JNVI(A:RNA processing and modification); 3J4FY(A:RNA processing and modification)	3JNVI(RNA recognition motif); 3J4FY(cellular response to sodium arsenite)
ENSG00000225008	TWF1P2	twinfilin 1 pseudogene 2 [Source:HGNC Symbol;Acc:HGNC:21737]	994	0	0	0	0	1	0	1	1	no	no change	PNI49645.1(TWF1 isoform 3 [Pan troglodytes])	GO:0003779(molecular_function:actin binding); GO:0005737(cellular_component:cytoplasm); GO:0005856(cellular_component:cytoskeleton); GO:0030837(biological_process:negative regulation of actin filament polymerization)				3JATJ(W:Extracellular structures)	3JATJ(regulation of actin phosphorylation)
ENSG00000227462	PSME2P6	proteasome activator subunit 2 pseudogene 6 [Source:HGNC Symbol;Acc:HGNC:30159]	327	0	0	0	0	1	0	1	1	no	no change	XP_006720276.1(proteasome activator complex subunit 2 isoform X1 [Homo sapiens])	GO:0008537(cellular_component:proteasome activator complex)				3JA78(O:Posttranslational modification, protein turnover, chaperones)	3JA78(endopeptidase activator activity)
ENSG00000253286		novel transcript	1076	0	0	0	0	1	0	1	1	no	no change
ENSG00000238164	TNFRSF14-AS1	TNFRSF14 antisense RNA 1 [Source:HGNC Symbol;Acc:HGNC:26966]	3608	0	0	0	0	1	0	1	1	no	no change
ENSG00000228741	SPATA13	spermatogenesis associated 13 [Source:NCBI gene (formerly Entrezgene);Acc:221178]	1721	0	0	0	0	1	0	1	1	no	no change	XP_034792351.1(spermatogenesis-associated protein 13 isoform X1 [Pan paniscus])	GO:0005737(cellular_component:cytoplasm); GO:0051056(biological_process:regulation of small GTPase mediated signal transduction); GO:0030334(biological_process:regulation of cell migration); GO:0030027(cellular_component:lamellipodium); GO:0030032(biological_process:lamellipodium assembly); GO:0005654(cellular_component:nucleoplasm); GO:0005085(molecular_function:guanyl-nucleotide exchange factor…
ENSG00000198517	MAFK	MAF bZIP transcription factor K [Source:HGNC Symbol;Acc:HGNC:6782]	3380	218.52	420.79	3.32	8.19	0.429636	-1.21881	1.88853e-25	9.06713e-24	yes	down	NP_002351(transcription factor MafK [Homo sapiens])	GO:0043565(molecular_function:sequence-specific DNA binding); GO:0001227(molecular_function:transcriptional repressor activity, RNA polymerase II transcription regulatory region sequence-specific binding); GO:0007596(biological_process:blood coagulation); GO:0001221(molecular_function:transcription cofactor binding); GO:0007399(biological_process:nervous system development); GO:0000122(biological…	K09037	MAFF_G_K		3J9M8(K:Transcription)	3J9M8(RING-like zinc finger domain binding)	PF03131(bZIP_Maf:bZIP Maf transcription factor); PF00170(bZIP_1:bZIP transcription factor); PF04977(DivIC:Septum formation initiator)		7975
ENSG00000198271	KRTAP4-5	keratin associated protein 4-5 [Source:HGNC Symbol;Acc:HGNC:18899]	902	0	0	0	0	1	0	1	1	no	no change	NP_149445(keratin-associated protein 4-5 [Homo sapiens])	GO:0042633(biological_process:hair cycle); GO:0031424(biological_process:keratinization); GO:0005829(cellular_component:cytosol); GO:0045095(cellular_component:keratin filament); GO:0007568(biological_process:aging)				3JH40(W:Extracellular structures)	3JH40(keratinization)	PF13885(Keratin_B2_2:Keratin, high sulfur B2 protein); PF01500(Keratin_B2:Keratin, high sulfur B2 protein)		85289
ENSG00000285883		novel transcript	1002	0	0	0	0	1	0	1	1	no	no change
ENSG00000285863		novel transcript, antisense to VPS13C	589	2	1	0.3	0.19	1.65464	0.726521	0.671264	1	no	up	EHH64557.1(hypothetical protein EGM_17802, partial [Macaca fascicularis])	GO:0060368(biological_process:regulation of Fc receptor mediated stimulatory signaling pathway); GO:0055037(cellular_component:recycling endosome); GO:0006612(biological_process:protein targeting to membrane); GO:0005085(molecular_function:guanyl-nucleotide exchange factor activity); GO:0030139(cellular_component:endocytic vesicle); GO:0031267(molecular_function:small GTPase binding); GO:0008270(…				3JN1Q(S:Function unknown); 3JK6F(S:Function unknown); 3JMTC(S:Function unknown); 3JC6C(K:Transcription); 3JC6C(L:Replication, recombination and repair)	3JN1Q(Pfam:GVQW); 3JK6F(); 3JMTC(); 3JC6C(microcephalin); 3JC6C(microcephalin)
ENSG00000248489	CHD1-DT	CHD1 divergent transcript [Source:HGNC Symbol;Acc:HGNC:52907]	2153	9.89	16.26	0.25	0.58	0.503211	-0.990764	0.0830705	0.494895	no	down	XP_047284294.1(GLIPR1-like protein 2 isoform X1 [Homo sapiens])	GO:0006310(biological_process:DNA recombination); GO:0032199(biological_process:reverse transcription involved in RNA-mediated transposition); GO:0032197(biological_process:transposition, RNA-mediated); GO:0009036(molecular_function:Type II site-specific deoxyribonuclease activity); GO:0090305(biological_process:nucleic acid phosphodiester bond hydrolysis); GO:0003964(molecular_function:RNA-direc…				3JQBZ(K:Transcription); 3JJ5B(S:Function unknown); 3JF0N(S:Function unknown)	3JQBZ(Reverse transcriptase (RNA-dependent DNA polymerase)); 3JJ5B(Reverse transcriptase (RNA-dependent DNA polymerase)); 3JF0N()
ENSG00000164967	RPP25L	ribonuclease P/MRP subunit p25 like [Source:HGNC Symbol;Acc:HGNC:19909]	1092	173	163	12.76	15.69	0.878078	-0.187579	0.232451	1	no	down	NP_680545(ribonuclease P protein subunit p25-like protein [Homo sapiens])	GO:0005634(cellular_component:nucleus); GO:0003723(molecular_function:RNA binding)	K14525	RPP25	map03008(Ribosome biogenesis in eukaryotes)	3J1QI(S:Function unknown)	3J1QI(nucleic acid binding)	PF01918(Alba:Alba)		138716
ENSG00000164920	OSR2	odd-skipped related transciption factor 2 [Source:HGNC Symbol;Acc:HGNC:15830]	2126	51	110	1.6	4.57	0.383576	-1.38241	4.17492e-09	7.70394e-08	yes	down	NP_001273770(protein odd-skipped-related 2 isoform c [Homo sapiens])	GO:0030154(biological_process:cell differentiation); GO:0060349(biological_process:bone morphogenesis); GO:0060021(biological_process:palate development); GO:0060322(biological_process:head development); GO:0010628(biological_process:positive regulation of gene expression); GO:0030501(biological_process:positive regulation of bone mineralization); GO:0061029(biological_process:eyelid development …	K09215	OSR, ODD		3JE7V(K:Transcription)	3JE7V(Odd-skipped related transciption factor 2)	PF00096(zf-C2H2:Zinc finger, C2H2 type); PF13465(zf-H2C2_2:Zinc-finger double domain); PF13894(zf-C2H2_4:C2H2-type zinc finger); PF13912(zf-C2H2_6:C2H2-type zinc finger); PF12171(zf-C2H2_jaz:Zinc-finger double-stranded RNA-binding); PF09723(Zn-ribbon_8:Zinc ribbon domain); PF07975(C1_4:TFIIH C1-like domain)		116039
ENSG00000230558	CEACAMP2	CEA cell adhesion molecule pseudogene 2 [Source:HGNC Symbol;Acc:HGNC:1824]	440	0	0	0	0	1	0	1	1	no	no change	XP_030768613.1(carcinoembryonic antigen-related cell adhesion molecule 8 isoform X2 [Rhinopithecus roxellana])	GO:0007157(biological_process:heterophilic cell-cell adhesion via plasma membrane cell adhesion molecules); GO:0046982(molecular_function:protein heterodimerization activity); GO:0009986(cellular_component:cell surface); GO:0005615(cellular_component:extracellular space)				3JH3T(T:Signal transduction mechanisms); 3J9C6(T:Signal transduction mechanisms); 3JPK9(T:Signal transduction mechanisms); 3JDW3(T:Signal transduction mechanisms)	3JH3T(Immunoglobulin V-set domain); 3J9C6(negative regulation of cytotoxic T cell degranulation); 3JPK9(heterophilic cell-cell adhesion via plasma membrane cell adhesion molecules); 3JDW3(female pregnancy)
ENSG00000251924	RNA5SP408	RNA, 5S ribosomal pseudogene 408 [Source:HGNC Symbol;Acc:HGNC:43308]	100	0	0	0	0	1	0	1	1	no	no change
ENSG00000266261		novel transcript	571	1.06	0	0.17	0	1	0	1	1	no	no change
ENSG00000265000	MARCHF10-DT	MARCHF10 divergent transcript [Source:HGNC Symbol;Acc:HGNC:52815]	1811	0	0	0	0	1	0	1	1	no	no change	EAW94336.1(hCG2038837, partial [Homo sapiens])	GO:0016021(cellular_component:integral component of membrane)				3JMRT(S:Function unknown); 3JK6F(S:Function unknown); 3JMY7(S:Function unknown); 3JGYC(K:Transcription)	3JMRT(); 3JK6F(); 3JMY7(); 3JGYC(positive regulation of glucose import)
ENSG00000264790		novel transcript	922	0	0	0	0	1	0	1	1	no	no change	EHH20620.1(hypothetical protein EGK_03509, partial [Macaca mulatta])					3JKBE(S:Function unknown)	3JKBE(Pfam:GVQW)
ENSG00000264800	MIR4294	microRNA 4294 [Source:HGNC Symbol;Acc:HGNC:38180]	76	0	0	0	0	1	0	1	1	no	no change
ENSG00000287632		novel transcript	1037	0	0	0	0	1	0	1	1	no	no change	XP_045255622.1(methionine-R-sulfoxide reductase B2, mitochondrial isoform X1 [Macaca fascicularis])
ENSG00000143126	CELSR2	cadherin EGF LAG seven-pass G-type receptor 2 [Source:HGNC Symbol;Acc:HGNC:3231]	11015	673	1012	3.96	8.29	0.550185	-0.86201	4.78965e-34	3.14148e-32	no	down	NP_001399(cadherin EGF LAG seven-pass G-type receptor 2 precursor [Homo sapiens])	GO:0005737(cellular_component:cytoplasm); GO:0060071(biological_process:Wnt signaling pathway, planar cell polarity pathway); GO:0004930(molecular_function:G-protein coupled receptor activity); GO:0006355(biological_process:regulation of transcription, DNA-templated); GO:0098609(biological_process:cell-cell adhesion); GO:0016021(cellular_component:integral component of membrane); GO:0016055(biolo…	K04601	CELSR2		3JDDQ(T:Signal transduction mechanisms)	3JDDQ(cadherin EGF LAG seven-pass G-type receptor 2)	PF00028(Cadherin:Cadherin domain); PF00002(7tm_2:7 transmembrane receptor (Secretin family)); PF16489(GAIN:GPCR-Autoproteolysis INducing (GAIN) domain); PF00053(Laminin_EGF:Laminin EGF domain); PF02210(Laminin_G_2:Laminin G domain); PF00008(EGF:EGF-like domain); PF01825(GPS:GPCR proteolysis site, GPS, motif ); PF12661(hEGF:Human growth factor-like EGF); PF00054(Laminin_G_1:Laminin G domain); PF01…		1952
ENSG00000143125	PROK1	prokineticin 1 [Source:HGNC Symbol;Acc:HGNC:18454]	1393	0	0	0	0	1	0	1	1	no	no change	NP_115790(prokineticin-1 precursor [Homo sapiens])	GO:0000187(biological_process:activation of MAPK activity); GO:0008284(biological_process:positive regulation of cell proliferation); GO:0007623(biological_process:circadian rhythm); GO:0008083(molecular_function:growth factor activity); GO:0045765(biological_process:regulation of angiogenesis); GO:0051781(biological_process:positive regulation of cell division); GO:0005576(cellular_component:ext…	K24191	PROK		3JHJY(S:Function unknown)	3JHJY(activation of MAPK activity)	PF06607(Prokineticin:Prokineticin)		84432
ENSG00000245573	BDNF-AS	BDNF antisense RNA [Source:HGNC Symbol;Acc:HGNC:20608]	4193	31.01	15.13	1.04	0.62	1.69565	0.761842	0.081553	0.486826	no	up	ABB48118.1(brain-derived neurotrophic factor, partial [Ailuropoda melanoleuca])	GO:0005576(cellular_component:extracellular region); GO:0008083(molecular_function:growth factor activity)				3J75T(T:Signal transduction mechanisms)	3J75T(neurotrophin TRKB receptor binding)			497258
ENSG00000287280		novel transcript	1406	0	0	0	0	1	0	1	1	no	no change
ENSG00000095981	KCNK16	potassium two pore domain channel subfamily K member 16 [Source:HGNC Symbol;Acc:HGNC:14464]	1272	0	0	0	0	1	0	1	1	no	no change	NP_001128577(potassium channel subfamily K member 16 isoform 1 [Homo sapiens])	GO:0005267(molecular_function:potassium channel activity); GO:0071805(biological_process:potassium ion transmembrane transport); GO:0006813(biological_process:potassium ion transport); GO:0005886(cellular_component:plasma membrane); GO:0030322(biological_process:stabilization of membrane potential); GO:0005887(cellular_component:integral component of plasma membrane); GO:0022841(molecular_functio…	K04924	KCNK16, K2P16.1		3J8IQ(P:Inorganic ion transport and metabolism)	3J8IQ(Ion channel)	PF07885(Ion_trans_2:Ion channel); PF00520(Ion_trans:Ion transport protein)		83795
ENSG00000223487	FRMPD4-AS1	FRMPD4 antisense RNA 1 [Source:HGNC Symbol;Acc:HGNC:41222]	285	0	0	0	0	1	0	1	1	no	no change
ENSG00000226771		novel transcript	635	0	0	0	0	1	0	1	1	no	no change
ENSG00000182902	SLC25A18	solute carrier family 25 member 18 [Source:HGNC Symbol;Acc:HGNC:10988]	2057	8	10	0.2	0.31	0.661857	-0.595408	0.381724	1	no	down	NP_001290413(mitochondrial glutamate carrier 2 [Homo sapiens])	GO:0016021(cellular_component:integral component of membrane); GO:0015293(molecular_function:symporter activity); GO:0005743(cellular_component:mitochondrial inner membrane); GO:0015813(biological_process:L-glutamate transport); GO:0006811(biological_process:ion transport); GO:0015810(biological_process:aspartate transport); GO:0043490(biological_process:malate-aspartate shuttle); GO:0005313(mole…	K15107	SLC25A18_22, GC		3J47F(C:Energy production and conversion)	3J47F(high-affinity glutamate transmembrane transporter activity)	PF00153(Mito_carr:Mitochondrial carrier protein)		83733
ENSG00000215217	C5orf49	chromosome 5 open reading frame 49 [Source:HGNC Symbol;Acc:HGNC:27028]	2028	0	0	0	0	1	0	1	1	no	no change	NP_001083053(uncharacterized protein C5orf49 [Homo sapiens])	GO:0036064(cellular_component:ciliary basal body); GO:0005515(molecular_function:protein binding)				3JNCI(S:Function unknown)	3JNCI(Domain of unknown function (DUF4541))	PF15074(DUF4541:Domain of unknown function (DUF4541))		134121
ENSG00000215218	UBE2QL1	ubiquitin conjugating enzyme E2 Q family like 1 [Source:HGNC Symbol;Acc:HGNC:37269]	5895	0	0	0	0	1	0	1	1	no	no change	NP_001138633(ubiquitin-conjugating enzyme E2Q-like protein 1 [Homo sapiens])	GO:0005634(cellular_component:nucleus); GO:0061631(molecular_function:ubiquitin conjugating enzyme activity); GO:0005524(molecular_function:ATP binding); GO:0005886(cellular_component:plasma membrane)	K10582	UBE2Q	map04120(Ubiquitin mediated proteolysis)	3J8MB(O:Posttranslational modification, protein turnover, chaperones)	3J8MB(ubiquitin conjugating enzyme activity)	PF00179(UQ_con:Ubiquitin-conjugating enzyme)		134111
ENSG00000288681		novel protein	382	0	0	0	0	1	0	1	1	no	no change	NP_006426.2(interferon-induced transmembrane protein 2 [Homo sapiens])	GO:0032991(cellular_component:macromolecular complex); GO:0051607(biological_process:defense response to virus); GO:0009615(biological_process:response to virus); GO:0016021(cellular_component:integral component of membrane); GO:0005886(cellular_component:plasma membrane); GO:0045071(biological_process:negative regulation of viral genome replication); GO:0034341(biological_process:response to int…	K06566	IFITM		3JN11(S:Function unknown); 3JPHF(S:Function unknown); 3JH5S(S:Function unknown)	3JN11(Interferon-induced transmembrane protein); 3JPHF(Interferon-induced transmembrane protein); 3JH5S(negative regulation of viral entry into host cell)	PF04505(CD225:Interferon-induced transmembrane protein)		10581
ENSG00000246350	ZBED9-AS1	ZBED9 antisense RNA 1 [Source:HGNC Symbol;Acc:HGNC:55596]	2874	0	0	0	0	1	0	1	1	no	no change	EAX03171.1(hCG2038474, partial [Homo sapiens])	GO:0006412(biological_process:translation); GO:0030533(molecular_function:triplet codon-amino acid adaptor activity)
ENSG00000230551		novel transcript	8636	444.86	345.8	2.49	2.48	1.06432	0.0899341	0.381611	1	no	up	EAW61768.1(casein kinase 1, alpha 1, isoform CRA_b [Homo sapiens])	GO:0006355(biological_process:regulation of transcription, DNA-templated); GO:0005634(cellular_component:nucleus)				3JKBE(S:Function unknown)	3JKBE(Pfam:GVQW)
ENSG00000238173	RPL39P6	ribosomal protein L39 pseudogene 6 [Source:HGNC Symbol;Acc:HGNC:35803]	150	0	0	0	0	1	0	1	1	no	no change	XP_034365237.1(60S ribosomal protein L39-like [Arvicanthis niloticus])	GO:0003735(molecular_function:structural constituent of ribosome); GO:1990904(cellular_component:ribonucleoprotein complex); GO:0006412(biological_process:translation); GO:0005840(cellular_component:ribosome)				3JI4Q(J:Translation, ribosomal structure and biogenesis)	3JI4Q(ribosomal protein)
ENSG00000157014	TATDN2	TatD DNase domain containing 2 [Source:HGNC Symbol;Acc:HGNC:28988]	4937	1461.49	1409.1	20.21	23.07	0.858081	-0.220813	3.97041e-05	0.000480519	no	down	NP_055575(putative deoxyribonuclease TATDN2 [Homo sapiens])	GO:0016607(cellular_component:nuclear speck); GO:0005654(cellular_component:nucleoplasm); GO:0005829(cellular_component:cytosol); GO:0036498(biological_process:IRE1-mediated unfolded protein response); GO:0016888(molecular_function:endodeoxyribonuclease activity, producing 5'-phosphomonoesters); GO:0046872(molecular_function:metal ion binding); GO:0005634(cellular_component:nucleus)	K03424	tatD		3J2I9(L:Replication, recombination and repair)	3J2I9(TatD related DNase)	PF01026(TatD_DNase:TatD related DNase)		9797
ENSG00000106565	TMEM176B	transmembrane protein 176B [Source:HGNC Symbol;Acc:HGNC:29596]	1265	0	0	0	0	1	0	1	1	no	no change	NP_001094781.1(transmembrane protein 176B isoform a [Homo sapiens])	GO:2001199(biological_process:negative regulation of dendritic cell differentiation); GO:0009887(biological_process:animal organ morphogenesis); GO:0030154(biological_process:cell differentiation); GO:0031965(cellular_component:nuclear membrane); GO:0016021(cellular_component:integral component of membrane)				3J8H4(S:Function unknown)	3J8H4(Transmembrane protein 176B)	PF04103(CD20:CD20-like family)		28959
ENSG00000188655	RNASE9	ribonuclease A family member 9 (inactive) [Source:HGNC Symbol;Acc:HGNC:20673]	1137	0	0	0	0	1	0	1	1	no	no change	NP_001103828(inactive ribonuclease-like protein 9 isoform 1 precursor [Homo sapiens])	GO:0004540(molecular_function:ribonuclease activity); GO:0003676(molecular_function:nucleic acid binding); GO:0005576(cellular_component:extracellular region)				3JGX6(S:Function unknown)	3JGX6(endonuclease activity)	PF00074(RnaseA:Pancreatic ribonuclease)		390443
ENSG00000232778	RPL23AP50	ribosomal protein L23a pseudogene 50 [Source:HGNC Symbol;Acc:HGNC:35958]	455	0	0	0	0	1	0	1	1	no	no change	XP_037377069.1(60S ribosomal protein L23a-like [Talpa occidentalis])	GO:0003735(molecular_function:structural constituent of ribosome); GO:0006412(biological_process:translation); GO:0005840(cellular_component:ribosome)				3J6QI(J:Translation, ribosomal structure and biogenesis); 3JIG8(J:Translation, ribosomal structure and biogenesis)	3J6QI(ribosomal large subunit assembly); 3JIG8(Ribosomal protein L23, N-terminal domain)
ENSG00000224195	CAMK2G-AS1	CAMK2G antisense RNA 1 [Source:HGNC Symbol;Acc:HGNC:56057]	445	0	0	0	0	1	0	1	1	no	no change
ENSG00000092199	HNRNPC	heterogeneous nuclear ribonucleoprotein C [Source:HGNC Symbol;Acc:HGNC:5035]	1371	29564	21933	1400.04	1312.16	1.11517	0.157258	5.98725e-35	4.06737e-33	no	up	NP_001070910(heterogeneous nuclear ribonucleoproteins C1/C2 isoform a [Homo sapiens])	GO:1990247(molecular_function:N6-methyladenosine-containing RNA binding); GO:0043044(biological_process:ATP-dependent chromatin remodeling); GO:0015629(cellular_component:actin cytoskeleton); GO:0031492(molecular_function:nucleosomal DNA binding); GO:0070935(biological_process:3'-UTR-mediated mRNA stabilization); GO:0001649(biological_process:osteoblast differentiation); GO:0070062(cellular_compo…	K12884	HNRNPC	map03040(Spliceosome)	3J6F6(A:RNA processing and modification)	3J6F6(deaminase binding)	PF00076(RRM_1:RNA recognition motif. (a.k.a. RRM, RBD, or RNP domain))		3183
ENSG00000165392	WRN	WRN RecQ like helicase [Source:HGNC Symbol;Acc:HGNC:12791]	7575	759	646	6.32	6.57	0.972039	-0.0409137	0.59484	1	no	down	NP_000544(Werner syndrome ATP-dependent helicase [Homo sapiens])	GO:0009378(molecular_function:four-way junction helicase activity); GO:0070337(molecular_function:3'-flap-structured DNA binding); GO:1902570(biological_process:protein localization to nucleolus); GO:0071480(biological_process:cellular response to gamma radiation); GO:0016607(cellular_component:nuclear speck); GO:0040009(biological_process:regulation of growth rate); GO:0000781(cellular_component…	K10900	WRN, RECQL2		3JCA9(A:RNA processing and modification)	3JCA9(3'-flap-structured DNA binding)	PF01612(DNA_pol_A_exo1:3'-5' exonuclease); PF00570(HRDC:HRDC domain); PF14493(HTH_40:Helix-turn-helix domain); PF09382(RQC:RQC domain); PF00271(Helicase_C:Helicase conserved C-terminal domain); PF00270(DEAD:DEAD/DEAH box helicase); PF16124(RecQ_Zn_bind:RecQ zinc-binding)		7486
ENSG00000170920	OR7G3	olfactory receptor family 7 subfamily G member 3 [Source:HGNC Symbol;Acc:HGNC:8467]	939	0	0	0	0	1	0	1	1	no	no change	NP_001001958(olfactory receptor 7G3 [Homo sapiens])	GO:0004930(molecular_function:G-protein coupled receptor activity); GO:0005886(cellular_component:plasma membrane); GO:0007186(biological_process:G-protein coupled receptor signaling pathway); GO:0016021(cellular_component:integral component of membrane); GO:0004984(molecular_function:olfactory receptor activity)	K04257	OLFR	map04740(Olfactory transduction)	3J3V1(T:Signal transduction mechanisms)	3J3V1(olfactory receptor activity)	PF13853(7tm_4:Olfactory receptor); PF00001(7tm_1:7 transmembrane receptor (rhodopsin family)); PF10320(7TM_GPCR_Srsx:Serpentine type 7TM GPCR chemoreceptor Srsx)		390883
ENSG00000165389	SPTSSA	serine palmitoyltransferase small subunit A [Source:HGNC Symbol;Acc:HGNC:20361]	2662	1498	991	29.36	24.89	1.25058	0.322601	3.17172e-08	5.37649e-07	no	up	NP_612145(serine palmitoyltransferase small subunit A [Homo sapiens])	GO:0030148(biological_process:sphingolipid biosynthetic process); GO:0008104(biological_process:protein localization); GO:0005783(cellular_component:endoplasmic reticulum); GO:0016021(cellular_component:integral component of membrane); GO:0017059(cellular_component:serine C-palmitoyltransferase complex); GO:0005789(cellular_component:endoplasmic reticulum membrane); GO:0004758(molecular_function:…				3JHTC(S:Function unknown)	3JHTC(serine C-palmitoyltransferase activity)	PF11779(SPT_ssu-like:Small subunit of serine palmitoyltransferase-like)		171546
ENSG00000100764	PSMC1	proteasome 26S subunit, ATPase 1 [Source:HGNC Symbol;Acc:HGNC:9547]	4390	4182.89	3302.7	309.75	315.99	1.04781	0.0673747	0.0436016	0.285679	no	up	NP_002793(26S proteasome regulatory subunit 4 isoform a [Homo sapiens])	GO:0006457(biological_process:protein folding); GO:0036402(molecular_function:proteasome-activating ATPase activity); GO:0022624(cellular_component:proteasome accessory complex); GO:0090263(biological_process:positive regulation of canonical Wnt signaling pathway); GO:0017025(molecular_function:TBP-class protein binding); GO:0038061(biological_process:NIK/NF-kappaB signaling); GO:0033209(biologic…	K03062	PSMC1, RPT2	map05165(Human papillomavirus infection); map05203(Viral carcinogenesis); map03050(Proteasome); map05169(Epstein-Barr virus infection); map05012(Parkinson disease); map05010(Alzheimer disease); map05016(Huntington disease); map05017(Spinocerebellar ataxia); map05014(Amyotrophic lateral sclerosis (ALS)); map05020(Prion diseases)	3J7NA(O:Posttranslational modification, protein turnover, chaperones)	3J7NA(proteasome-activating ATPase activity)	PF17862(AAA_lid_3:AAA+ lid domain); PF00004(AAA:ATPase family associated with various cellular activities (AAA)); PF16450(Prot_ATP_ID_OB:Proteasomal ATPase OB C-terminal domain); PF07724(AAA_2:AAA domain (Cdc48 subfamily)); PF13401(AAA_22:AAA domain); PF05673(DUF815:Protein of unknown function (DUF815)); PF05496(RuvB_N:Holliday junction DNA helicase RuvB P-loop domain); PF07728(AAA_5:AAA domain (…		5700
ENSG00000053254	FOXN3	forkhead box N3 [Source:HGNC Symbol;Acc:HGNC:1928]	2542	1059.24	648.34	7.11	7.56	1.35166	0.434728	7.86469e-10	1.54347e-08	no	up	NP_001078940.1(forkhead box protein N3 isoform 1 [Homo sapiens])	GO:0043565(molecular_function:sequence-specific DNA binding); GO:0008022(molecular_function:protein C-terminus binding); GO:0005634(cellular_component:nucleus); GO:0097094(biological_process:craniofacial suture morphogenesis); GO:0045892(biological_process:negative regulation of transcription, DNA-templated); GO:0007095(biological_process:mitotic G2 DNA damage checkpoint); GO:0000981(molecular_fu…	K09407	FOXN		3J88U(K:Transcription)	3J88U(forkhead box)	PF00250(Forkhead:Forkhead domain)		1112
ENSG00000054983	GALC	galactosylceramidase [Source:HGNC Symbol;Acc:HGNC:4115]	3794	0	0	0	0	1	0	1	1	no	no change	NP_000144(galactocerebrosidase isoform a precursor [Homo sapiens])	GO:0043202(cellular_component:lysosomal lumen); GO:0042552(biological_process:myelination); GO:0005764(cellular_component:lysosome); GO:0006683(biological_process:galactosylceramide catabolic process); GO:0004336(molecular_function:galactosylceramidase activity); GO:0006687(biological_process:glycosphingolipid metabolic process)	K01202	GALC	map00600(Sphingolipid metabolism); map04142(Lysosome)	3J3H7(S:Function unknown)	3J3H7(galactosylceramidase)	PF17387(Glyco_hydro_59M:Glycosyl hydrolase family 59 central domain); PF02057(Glyco_hydro_59:Glycosyl hydrolase family 59)		2581
ENSG00000119574	ZBTB45	zinc finger and BTB domain containing 45 [Source:HGNC Symbol;Acc:HGNC:23715]	2129	146	238	3.8	7.84	0.507517	-0.978473	5.29249e-11	1.133e-09	no	down	NP_001303909(zinc finger and BTB domain-containing protein 45 [Homo sapiens])	GO:0005634(cellular_component:nucleus); GO:0046872(molecular_function:metal ion binding); GO:0007399(biological_process:nervous system development); GO:0000981(molecular_function:RNA polymerase II transcription factor activity, sequence-specific DNA binding); GO:0003677(molecular_function:DNA binding)	K10516	ZBTB45		3JFNC(K:Transcription)	3JFNC(nucleic acid-templated transcription)	PF00096(zf-C2H2:Zinc finger, C2H2 type); PF00651(BTB:BTB/POZ domain); PF13465(zf-H2C2_2:Zinc-finger double domain); PF13894(zf-C2H2_4:C2H2-type zinc finger); PF12171(zf-C2H2_jaz:Zinc-finger double-stranded RNA-binding); PF12874(zf-met:Zinc-finger of C2H2 type); PF13912(zf-C2H2_6:C2H2-type zinc finger); PF16622(zf-C2H2_11:zinc-finger C2H2-type)		84878
ENSG00000269680		novel transcript, antisense to TRIP10	686	4	5	0.45	0.72	0.661857	-0.595408	0.53623	1	no	down	EAW62946.1(hCG2038800, partial [Homo sapiens])	GO:0016021(cellular_component:integral component of membrane)				3JKBE(S:Function unknown)	3JKBE(Pfam:GVQW)
ENSG00000269095		novel protein	515	0	0	0	0	1	0	1	1	no	no change	ELK26668.1(Usher syndrome type-1C protein-binding protein 1 [Myotis davidii])	GO:0000981(molecular_function:RNA polymerase II transcription factor activity, sequence-specific DNA binding)				3J2DB(S:Function unknown); 3JEN4(K:Transcription)	3J2DB(PDZ domain binding); 3JEN4(transcription factor activity, direct ligand regulated sequence-specific DNA binding)
ENSG00000226421	SLC25A5P5	solute carrier family 25 member 5 pseudogene 5 [Source:HGNC Symbol;Acc:HGNC:511]	897	0	0	0	0	1	0	1	1	no	no change	XP_008071797.1(LOW QUALITY PROTEIN: ADP/ATP translocase 2 [Carlito syrichta])	GO:0008284(biological_process:positive regulation of cell proliferation); GO:0031625(molecular_function:ubiquitin protein ligase binding); GO:0016021(cellular_component:integral component of membrane); GO:0071817(cellular_component:MMXD complex); GO:0140021(biological_process:mitochondrial ADP transmembrane transport); GO:0005743(cellular_component:mitochondrial inner membrane); GO:1990544(biolog…				3JCY0(C:Energy production and conversion)	3JCY0(ATP:ADP antiporter activity)
ENSG00000215070	XRCC6P5	X-ray repair cross complementing 6 pseudogene 5 [Source:HGNC Symbol;Acc:HGNC:45187]	1795	0	1	0	0.04	1	0	1	1	no	no change	ABW96212.1(DNA repair protein [Homo sapiens])	GO:0006310(biological_process:DNA recombination); GO:0016787(molecular_function:hydrolase activity); GO:0006303(biological_process:double-strand break repair via nonhomologous end joining); GO:0071480(biological_process:cellular response to gamma radiation); GO:0071481(biological_process:cellular response to X-ray); GO:0042162(molecular_function:telomeric DNA binding); GO:0043564(cellular_compone…				3J9CD(L:Replication, recombination and repair)	3J9CD(double-strand break repair via classical nonhomologous end joining)
ENSG00000237163		novel pseudogene	303	0	0	0	0	1	0	1	1	no	no change	ERE83071.1(hypothetical protein H671_2g6985 [Cricetulus griseus])
ENSG00000105671	DDX49	DEAD-box helicase 49 [Source:HGNC Symbol;Acc:HGNC:18684]	1793	798	889	26	35.01	0.742635	-0.429274	9.35665e-10	1.82599e-08	no	down	NP_061943(probable ATP-dependent RNA helicase DDX49 [Homo sapiens])	GO:0005654(cellular_component:nucleoplasm); GO:0006364(biological_process:rRNA processing); GO:0003723(molecular_function:RNA binding); GO:0005524(molecular_function:ATP binding); GO:0004386(molecular_function:helicase activity)	K14778	DDX49, DBP8		3J4WY(A:RNA processing and modification)	3J4WY(RNA secondary structure unwinding)	PF00271(Helicase_C:Helicase conserved C-terminal domain); PF00270(DEAD:DEAD/DEAH box helicase); PF04851(ResIII:Type III restriction enzyme, res subunit)		54555
ENSG00000166352	IFTAP	intraflagellar transport associated protein [Source:HGNC Symbol;Acc:HGNC:25142]	1207	358.58	191.53	29.59	18.58	1.5489	0.631245	5.17127e-07	7.77402e-06	no	up	NP_001263653(intraflagellar transport-associated protein isoform a [Homo sapiens])	GO:0120160(molecular_function:intraciliary transport particle A binding); GO:0005929(cellular_component:cilium)				3JAVU(S:Function unknown)	3JAVU(protein C11orf74 homolog)	PF17722(DUF5567:Family of unknown function (DUF5567)); PF17722(IFTAP:Intraflagellar transport-associated protein)		119710
ENSG00000221265	MIR1255A	microRNA 1255a [Source:HGNC Symbol;Acc:HGNC:35320]	113	0	0	0	0	1	0	1	1	no	no change
ENSG00000136940	PDCL	phosducin like [Source:HGNC Symbol;Acc:HGNC:8770]	3017	828	688	14.46	15.75	0.995672	-0.00625721	0.932702	1	no	down	NP_005379(phosducin-like protein [Homo sapiens])	GO:0005737(cellular_component:cytoplasm); GO:0006457(biological_process:protein folding); GO:0030030(biological_process:cell projection organization); GO:0005829(cellular_component:cytosol); GO:0007601(biological_process:visual perception); GO:1902605(biological_process:heterotrimeric G-protein complex assembly); GO:0008277(biological_process:regulation of G-protein coupled receptor protein signa…				3J2ZX(T:Signal transduction mechanisms)	3J2ZX(heterotrimeric G-protein complex assembly)	PF02114(Phosducin:Phosducin)		5082
ENSG00000136939	OR1L4	olfactory receptor family 1 subfamily L member 4 [Source:HGNC Symbol;Acc:HGNC:8216]	936	0	0	0	0	1	0	1	1	no	no change	NP_001005235(olfactory receptor 1L4 [Homo sapiens])	GO:0004930(molecular_function:G-protein coupled receptor activity); GO:0005886(cellular_component:plasma membrane); GO:0007186(biological_process:G-protein coupled receptor signaling pathway); GO:0016021(cellular_component:integral component of membrane); GO:0004984(molecular_function:olfactory receptor activity)	K04257	OLFR	map04740(Olfactory transduction)	3J2US(T:Signal transduction mechanisms)	3J2US(olfactory receptor activity)	PF13853(7tm_4:Olfactory receptor); PF00001(7tm_1:7 transmembrane receptor (rhodopsin family)); PF10320(7TM_GPCR_Srsx:Serpentine type 7TM GPCR chemoreceptor Srsx)		254973
ENSG00000141429	GALNT1	polypeptide N-acetylgalactosaminyltransferase 1 [Source:HGNC Symbol;Acc:HGNC:4123]	3970	2684	2187	35.33	37.74	1.01533	0.021952	0.595551	1	no	up	NP_065207(polypeptide N-acetylgalactosaminyltransferase 1 [Homo sapiens])	GO:0005794(cellular_component:Golgi apparatus); GO:0016266(biological_process:O-glycan processing); GO:0006493(biological_process:protein O-linked glycosylation); GO:0000139(cellular_component:Golgi membrane); GO:0016021(cellular_component:integral component of membrane); GO:0016020(cellular_component:membrane); GO:0004653(molecular_function:polypeptide N-acetylgalactosaminyltransferase activity)…	K00710	GALNT	map00512(Mucin type O-glycan biosynthesis); map00514(Other types of O-glycan biosynthesis)	3J6YE(O:Posttranslational modification, protein turnover, chaperones)	3J6YE(Polypeptide N-acetylgalactosaminyltransferase 1)	PF00535(Glycos_transf_2:Glycosyl transferase family 2); PF00652(Ricin_B_lectin:Ricin-type beta-trefoil lectin domain); PF02709(Glyco_transf_7C:N-terminal domain of galactosyltransferase); PF14200(RicinB_lectin_2:Ricin-type beta-trefoil lectin domain-like); PF13641(Glyco_tranf_2_3:Glycosyltransferase like family 2); PF10111(Glyco_tranf_2_2:Glycosyltransferase like family 2)		2589
ENSG00000284000	MIR4458	microRNA 4458 [Source:HGNC Symbol;Acc:HGNC:41674]	75	0	0	0	0	1	0	1	1	no	no change
ENSG00000278997		TEC	1360	11	7	0.47	0.39	1.30008	0.378597	0.581692	1	no	up	EAX07468.1(hCG2032088 [Homo sapiens])
ENSG00000279330		TEC	2199	0	0	0	0	1	0	1	1	no	no change	XP_035118932.1(zinc finger protein ENSP00000375192-like [Callithrix jacchus])					3JK6F(S:Function unknown)	3JK6F()
ENSG00000275763	ZNF516-DT	ZNF516 divergent transcript [Source:HGNC Symbol;Acc:HGNC:51248]	2076	1	0	0.03	0	1	0	1	1	no	no change	Q6ZTR6.1(RecName: Full=Putative uncharacterized protein ZNF516-DT; AltName: Full=ZNF516 divergent transcript [Homo sapiens])					3JMAQ(S:Function unknown); 3JJUM(S:Function unknown); 3JMZ4(S:Function unknown)	3JMAQ(); 3JJUM(); 3JMZ4()
ENSG00000279397		TEC	260	0	0	0	0	1	0	1	1	no	no change	CAB81952.1(hypothetical protein, partial [Homo sapiens])
ENSG00000278992		TEC	595	0	0	0	0	1	0	1	1	no	no change
ENSG00000279976		novel transcript	854	0	0	0	0	1	0	1	1	no	no change
ENSG00000162591	MEGF6	multiple EGF like domains 6 [Source:HGNC Symbol;Acc:HGNC:3232]	7443	303	817	2.33	9.06	0.306828	-1.7045	7.65425e-78	1.22748e-75	yes	down	NP_001400(multiple epidermal growth factor-like domains protein 6 precursor [Homo sapiens])	GO:0005576(cellular_component:extracellular region); GO:0005509(molecular_function:calcium ion binding)	K24333	MEGF6		3J8I3(T:Signal transduction mechanisms)	3J8I3(calcium ion binding)	PF00053(Laminin_EGF:Laminin EGF domain); PF14670(FXa_inhibition:Coagulation Factor Xa inhibitory site); PF07645(EGF_CA:Calcium-binding EGF domain); PF12661(hEGF:Human growth factor-like EGF); PF12662(cEGF:Complement Clr-like EGF-like); PF00008(EGF:EGF-like domain)		1953
ENSG00000273387		novel transcript, antisense to SMTN	1410	7	5	0.29	0.26	1.15825	0.211947	0.800084	1	no	up	AAH12026.1(Unknown (protein for IMAGE:4476475) [Homo sapiens])					3JE3V(Z:Cytoskeleton); 3JP7V(S:Function unknown)	3JE3V(actin binding); 3JP7V()
ENSG00000221263	MIR548P	microRNA 548p [Source:HGNC Symbol;Acc:HGNC:35351]	84	0	0	0	0	1	0	1	1	no	no change
ENSG00000130427	EPO	erythropoietin [Source:HGNC Symbol;Acc:HGNC:3415]	1662	0	0	0	0	1	0	1	1	no	no change	NP_000790(erythropoietin precursor [Homo sapiens])	GO:0008284(biological_process:positive regulation of cell proliferation); GO:0005125(molecular_function:cytokine activity); GO:1902219(biological_process:negative regulation of intrinsic apoptotic signaling pathway in response to osmotic stress); GO:0038162(biological_process:erythropoietin-mediated signaling pathway); GO:0046579(biological_process:positive regulation of Ras protein signal transd…	K05437	EPO	map04640(Hematopoietic cell lineage); map05200(Pathways in cancer); map04630(Jak-STAT signaling pathway); map04060(Cytokine-cytokine receptor interaction); map04151(PI3K-Akt signaling pathway); map04066(HIF-1 signaling pathway)	3J3Q4(T:Signal transduction mechanisms)	3J3Q4(erythropoietin receptor binding)	PF00758(EPO_TPO:Erythropoietin/thrombopoietin)		2056
ENSG00000263142	LRRC37A17P	leucine rich repeat containing 37 member A17, pseudogene [Source:HGNC Symbol;Acc:HGNC:48365]	4693	1.76	0	0.02	0	1	0	1	1	no	no change	XP_011523150.1(leucine-rich repeat-containing protein 37A2 isoform X10 [Homo sapiens])	GO:0016021(cellular_component:integral component of membrane)				3JNZV(S:Function unknown); 3JD43(S:Function unknown)	3JNZV(LRRC37A/B like protein 1 C-terminal domain); 3JD43(Leucine-rich repeat-containing protein)
ENSG00000224674	EIF3EP2	eukaryotic translation initiation factor 3 subunit E pseudogene 2 [Source:HGNC Symbol;Acc:HGNC:37919]	1814	0	0	0	0	1	0	1	1	no	no change	AAG35479.1(PRO0898 [Homo sapiens])	GO:0016021(cellular_component:integral component of membrane)				3JKZF(S:Function unknown)	3JKZF()
ENSG00000004779	NDUFAB1	NADH:ubiquinone oxidoreductase subunit AB1 [Source:HGNC Symbol;Acc:HGNC:7694]	885	427	314	50.85	47.63	1.12505	0.169992	0.11006	0.628116	no	up	NP_004994.1(acyl carrier protein, mitochondrial precursor [Homo sapiens])	GO:0006633(biological_process:fatty acid biosynthetic process); GO:0009249(biological_process:protein lipoylation); GO:0032981(biological_process:mitochondrial respiratory chain complex I assembly); GO:0008137(molecular_function:NADH dehydrogenase (ubiquinone) activity); GO:0005739(cellular_component:mitochondrion); GO:0006120(biological_process:mitochondrial electron transport, NADH to ubiquinon…	K03955	NDUFAB1	map04714(Thermogenesis); map04723(Retrograde endocannabinoid signaling); map04932(Non-alcoholic fatty liver disease (NAFLD)); map05012(Parkinson disease); map05010(Alzheimer disease); map05016(Huntington disease); map05014(Amyotrophic lateral sclerosis (ALS)); map00190(Oxidative phosphorylation); map05020(Prion diseases)	3JGEU(C:Energy production and conversion); 3JGEU(I:Lipid transport and metabolism); 3JGEU(Q:Secondary metabolites biosynthesis, transport and catabolism)	3JGEU(lipid A metabolic process); 3JGEU(lipid A metabolic process); 3JGEU(lipid A metabolic process)	PF00550(PP-binding:Phosphopantetheine attachment site)		4706
ENSG00000201843	Y_RNA	Y RNA [Source:RFAM;Acc:RF00019]	94	0	0	0	0	1	0	1	1	no	no change
ENSG00000201846	RNA5SP166	RNA, 5S ribosomal pseudogene 166 [Source:HGNC Symbol;Acc:HGNC:43066]	102	0	0	0	0	1	0	1	1	no	no change	KAF6401598.1(hypothetical protein HJG63_009649 [Rousettus aegyptiacus])
ENSG00000201847	SNORD31B	small nucleolar RNA, C/D box 31B [Source:HGNC Symbol;Acc:HGNC:52226]	69	0	0	0	0	1	0	1	1	no	no change		GO:0006396(biological_process:RNA processing); GO:0005730(cellular_component:nucleolus)
ENSG00000250973	KRTAP13-6P	keratin associated protein 13-6, pseudogene [Source:HGNC Symbol;Acc:HGNC:18930]	371	0	0	0	0	1	0	1	1	no	no change
ENSG00000100823	APEX1	apurinic/apyrimidinic endodeoxyribonuclease 1 [Source:HGNC Symbol;Acc:HGNC:587]	1453	6575	4607	275.35	248.15	1.18073	0.239684	2.42084e-18	8.31746e-17	no	up	NP_001632(DNA-(apurinic or apyrimidinic site) lyase [Homo sapiens])	GO:0005730(cellular_component:nucleolus); GO:0005783(cellular_component:endoplasmic reticulum); GO:0003677(molecular_function:DNA binding); GO:0031490(molecular_function:chromatin DNA binding); GO:0044877(molecular_function:macromolecular complex binding); GO:0005739(cellular_component:mitochondrion); GO:0008311(molecular_function:double-stranded DNA 3'-5' exodeoxyribonuclease activity); GO:00166…	K10771	APEX1	map03410(Base excision repair)	3JDZW(L:Replication, recombination and repair)	3JDZW(Initiates repair of AP sites in DNA by catalyzing hydrolytic incision of the phosphodiester backbone immediately adjacent to the damage, generating a single-strand break with 5'- deoxyribose phosphate and 3'-hydroxyl ends)	PF03372(Exo_endo_phos:Endonuclease/Exonuclease/phosphatase family)		328
ENSG00000249772		novel transcript	555	0	0	0	0	1	0	1	1	no	no change	XP_016865172.1(ras-specific guanine nucleotide-releasing factor 2 isoform X4 [Homo sapiens])	GO:0005783(cellular_component:endoplasmic reticulum); GO:0060291(biological_process:long-term synaptic potentiation); GO:0005085(molecular_function:guanyl-nucleotide exchange factor activity); GO:0035023(biological_process:regulation of Rho protein signal transduction); GO:2000310(biological_process:regulation of N-methyl-D-aspartate selective glutamate receptor activity); GO:0007264(biological_p…				3J3JD(T:Signal transduction mechanisms)	3J3JD(Rho guanyl-nucleotide exchange factor activity)
ENSG00000101074	R3HDML	R3H domain containing like [Source:HGNC Symbol;Acc:HGNC:16249]	1323	0	0	0	0	1	0	1	1	no	no change	NP_848586(peptidase inhibitor R3HDML precursor [Homo sapiens])	GO:0005615(cellular_component:extracellular space); GO:0030414(molecular_function:peptidase inhibitor activity)	K25726	R3HDML		3JCVW(S:Function unknown)	3JCVW(peptidase inhibitor activity)	PF00188(CAP:Cysteine-rich secretory protein family)		140902
ENSG00000287693		novel transcript	5720	0	0	0	0	1	0	1	1	no	no change	EHH55870.1(Protein FAM138D, partial [Macaca fascicularis])	GO:0035591(molecular_function:signaling adaptor activity)				3JPCZ(S:Function unknown)	3JPCZ()
ENSG00000278054		novel pseudogene	211	0	0	0	0	1	0	1	1	no	no change	EAW57792.1(hCG2038619, partial [Homo sapiens])					3JPEW(S:Function unknown); 3JMBN(S:Function unknown)	3JPEW(); 3JMBN()
ENSG00000214812		novel ADP-ribosylation factor family domain containing pseudogene	557	0	0	0	0	1	0	1	1	no	no change	XP_014459824.2(PREDICTED: ADP-ribosylation factor-like protein 8B [Alligator mississippiensis])	GO:0015031(biological_process:protein transport); GO:0005765(cellular_component:lysosomal membrane); GO:0003924(molecular_function:GTPase activity); GO:0031902(cellular_component:late endosome membrane); GO:0005525(molecular_function:GTP binding)				3JCW5(U:Intracellular trafficking, secretion, and vesicular transport)	3JCW5(lysosome localization)
ENSG00000184009	ACTG1	actin gamma 1 [Source:HGNC Symbol;Acc:HGNC:144]	2256	94978.4	126731	2709.36	5000.17	0.620036	-0.689577	0	0	no	down	NP_001605.1(actin, cytoplasmic 2 [Homo sapiens])	GO:0005200(molecular_function:structural constituent of cytoskeleton); GO:0030016(cellular_component:myofibril); GO:0061024(biological_process:membrane organization); GO:0009612(biological_process:response to mechanical stimulus); GO:0005925(cellular_component:focal adhesion); GO:0048488(biological_process:synaptic vesicle endocytosis); GO:0044305(cellular_component:calyx of Held); GO:0070062(cel…	K05692	ACTB_G1	map05164(Influenza A); map04390(Hippo signaling pathway); map04391(Hippo signaling pathway - fly); map04015(Rap1 signaling pathway); map04210(Apoptosis); map05135(Yersinia infection); map04810(Regulation of actin cytoskeleton); map04921(Oxytocin signaling pathway); map05131(Shigellosis); map05130(Pathogenic Escherichia coli infection); map05014(Amyotrophic lateral sclerosis (ALS)); map05132(Salmo…	3J346(Z:Cytoskeleton)	3J346(profilin binding)	PF00022(Actin:Actin)		71
ENSG00000214807	NPM1P31	nucleophosmin 1 pseudogene 31 [Source:HGNC Symbol;Acc:HGNC:45210]	764	0	0	0	0	1	0	1	1	no	no change	XP_047585747.1(nucleophosmin-like isoform X3 [Lutra lutra])	GO:0005634(cellular_component:nucleus); GO:0003676(molecular_function:nucleic acid binding)				3J4MH(K:Transcription)	3J4MH(regulation of mRNA stability involved in cellular response to UV)
ENSG00000214810	CYCSP55	CYCS pseudogene 55 [Source:HGNC Symbol;Acc:HGNC:21252]	311	0	0	0	0	1	0	1	1	no	no change	XP_024104353.1(cytochrome c-like [Pongo abelii])	GO:0008635(biological_process:activation of cysteine-type endopeptidase activity involved in apoptotic process by cytochrome c); GO:0097202(biological_process:activation of cysteine-type endopeptidase activity); GO:0020037(molecular_function:heme binding); GO:0005829(cellular_component:cytosol); GO:0006123(biological_process:mitochondrial electron transport, cytochrome c to oxygen); GO:0006122(bi…				3JGYD(C:Energy production and conversion)	3JGYD(electron transporter, transferring electrons from CoQH2-cytochrome c reductase complex and cytochrome c oxidase complex activity)
ENSG00000289864		novel transcript	634	0	0	0	0	1	0	1	1	no	no change
ENSG00000247596	TWF2	twinfilin actin binding protein 2 [Source:HGNC Symbol;Acc:HGNC:9621]	1614	589.83	905	21.32	41.99	0.539204	-0.891098	2.6655e-32	1.65644e-30	no	down	NP_009215(twinfilin-2 [Homo sapiens])	GO:0030030(biological_process:cell projection organization); GO:0005080(molecular_function:protein kinase C binding); GO:0030426(cellular_component:growth cone); GO:0030175(cellular_component:filopodium); GO:0042989(biological_process:sequestering of actin monomers); GO:0005737(cellular_component:cytoplasm); GO:0070062(cellular_component:extracellular exosome); GO:0030837(biological_process:negat…	K08870	TWF		3J3R4(Z:Cytoskeleton)	3J3R4(regulation of microvillus length)	PF00241(Cofilin_ADF:Cofilin/tropomyosin-type actin-binding protein)		11344
ENSG00000134597	RBMX2	RNA binding motif protein X-linked 2 [Source:HGNC Symbol;Acc:HGNC:24282]	1823	959	573	30.51	23.64	1.38465	0.469516	3.39359e-10	6.87744e-09	no	up	NP_057108(RNA-binding motif protein, X-linked 2 [Homo sapiens])	GO:0005686(cellular_component:U2 snRNP); GO:0005634(cellular_component:nucleus); GO:0003723(molecular_function:RNA binding); GO:0000398(biological_process:mRNA splicing, via spliceosome); GO:0071005(cellular_component:U2-type precatalytic spliceosome)	K13107	RBMX2, IST3		3J5R7(A:RNA processing and modification)	3J5R7(mRNA-containing ribonucleoprotein complex export from nucleus)	PF00076(RRM_1:RNA recognition motif. (a.k.a. RRM, RBD, or RNP domain)); PF16367(RRM_7:RNA recognition motif)		51634
ENSG00000244031	RPS3AP17	RPS3A pseudogene 17 [Source:HGNC Symbol;Acc:HGNC:36083]	777	0	0	0	0	1	0	1	1	no	no change	XP_036624249.1(40S ribosomal protein S3a-like [Trichosurus vulpecula])					3J2XT(J:Translation, ribosomal structure and biogenesis)	3J2XT(structural constituent of ribosome)
ENSG00000237718		novel transcript	1326	0	0.17	0	0.01	1	0	1	1	no	no change	EHH59533.1(hypothetical protein EGM_09670, partial [Macaca fascicularis])	GO:0016021(cellular_component:integral component of membrane)				3JKZH(S:Function unknown); 3JPJT(S:Function unknown); 3JK6F(S:Function unknown); 3JMTI(S:Function unknown)	3JKZH(Pfam:GVQW); 3JPJT(Pfam:GVQW); 3JK6F(); 3JMTI()
ENSG00000092098	RNF31	ring finger protein 31 [Source:HGNC Symbol;Acc:HGNC:16031]	3502	721.51	703.13	20.83	21.69	0.848948	-0.236251	0.00195286	0.0180074	no	down	NP_060469(E3 ubiquitin-protein ligase RNF31 isoform 1 [Homo sapiens])	GO:0035631(cellular_component:CD40 receptor complex); GO:0051092(biological_process:positive regulation of NF-kappaB transcription factor activity); GO:0097039(biological_process:protein linear polyubiquitination); GO:0031625(molecular_function:ubiquitin protein ligase binding); GO:0010803(biological_process:regulation of tumor necrosis factor-mediated signaling pathway); GO:0005829(cellular_comp…	K11974	RNF31, HOIP	map04217(Necroptosis); map04621(NOD-like receptor signaling pathway); map05131(Shigellosis)	3J4ZI(O:Posttranslational modification, protein turnover, chaperones)	3J4ZI(E3 ubiquitin-protein ligase RNF31)	PF16678(HOIP-UBA:HOIP UBA domain pair); PF09409(PUB:PUB domain); PF01485(IBR:IBR domain, a half RING-finger domain); PF18091(E3_UbLigase_RBR:E3 Ubiquitin Ligase RBR C-terminal domain); PF18486(PUB_1:PNGase/UBA- or UBX-containing domain); PF00641(zf-RanBP:Zn-finger in Ran binding protein and others)		55072
ENSG00000285553		novel transcript	1704	0	0	0	0	1	0	1	1	no	no change	EAX08645.1(hCG1735635, partial [Homo sapiens])
ENSG00000214465	SMARCE1P6	SWI/SNF related, matrix associated, actin dependent regulator of chromatin, subfamily e, member 1 pseudogene 6 [Source:HGNC Symbol;Acc:HGNC:39737]	1216	0	0	0	0	1	0	1	1	no	no change	XP_048221618.1(SWI/SNF-related matrix-associated actin-dependent regulator of chromatin subfamily E member 1 [Perognathus longimembris pacificus])	GO:0016514(cellular_component:SWI/SNF complex); GO:0006338(biological_process:chromatin remodeling); GO:0003677(molecular_function:DNA binding)				3J3GC(K:Transcription)	3J3GC(nucleosome disassembly)
ENSG00000291016	GOLGA2P2Y	GOLGA2 pseudogene 2 Y-linked [Source:HGNC Symbol;Acc:HGNC:16479]	1060	0	0	0	0	1	0	1	1	no	no change	AAK13481.1(golgi autoantigen golgin subfamily a2-like [Homo sapiens])	GO:0005794(cellular_component:Golgi apparatus)				3J8AB(S:Function unknown); 3JPEK(S:Function unknown)	3J8AB(Golgin subfamily A member); 3JPEK(Putative golgin subfamily A member 2-like protein 5)
ENSG00000183784	DOCK8-AS1	DOCK8 antisense RNA 1 [Source:HGNC Symbol;Acc:HGNC:26436]	2918	0	3	0	0.07	1	0	1	1	no	no change	Q5T8R8.1(RecName: Full=Uncharacterized protein DOCK8-AS1; AltName: Full=DOCK8 antisense RNA 1 [Homo sapiens])	GO:0003084(biological_process:positive regulation of systemic arterial blood pressure); GO:0099055(cellular_component:integral component of postsynaptic membrane); GO:0097195(biological_process:pilomotor reflex); GO:0035024(biological_process:negative regulation of Rho protein signal transduction); GO:0005901(cellular_component:caveola); GO:0009410(biological_process:response to xenobiotic stimul…				3JM6K(S:Function unknown); 3JK6F(S:Function unknown); 3JIAP(S:Function unknown)	3JM6K(Pfam:GVQW); 3JK6F(); 3JIAP(chromosome 9 open reading frame)
ENSG00000179041	RRS1	ribosome biogenesis regulator 1 homolog [Source:HGNC Symbol;Acc:HGNC:17083]	1720	1175	998	38.01	41.34	0.974051	-0.0379304	0.539771	1	no	down	NP_055984(ribosome biogenesis regulatory protein homolog [Homo sapiens])	GO:0042273(biological_process:ribosomal large subunit biogenesis); GO:0008097(molecular_function:5S rRNA binding); GO:0000794(cellular_component:condensed nuclear chromosome); GO:0005730(cellular_component:nucleolus); GO:0030687(cellular_component:preribosome, large subunit precursor); GO:0005634(cellular_component:nucleus); GO:0000055(biological_process:ribosomal large subunit export from nucleu…	K14852	RRS1		3J896(J:Translation, ribosomal structure and biogenesis)	3J896(protein localization to nucleolus)	PF04939(RRS1:Ribosome biogenesis regulatory protein (RRS1))		23212
ENSG00000266028	SRGAP2	SLIT-ROBO Rho GTPase activating protein 2 [Source:HGNC Symbol;Acc:HGNC:19751]	6884	3203.88	2856.27	33.28	33.79	0.928007	-0.107792	0.00358559	0.0314224	no	down	NP_056141(SLIT-ROBO Rho GTPase-activating protein 2 isoform a [Homo sapiens])	GO:0051056(biological_process:regulation of small GTPase mediated signal transduction); GO:0007165(biological_process:signal transduction); GO:0044327(cellular_component:dendritic spine head); GO:0030054(cellular_component:cell junction); GO:0005737(cellular_component:cytoplasm); GO:0003363(biological_process:lamellipodium assembly involved in ameboidal cell migration); GO:0005634(cellular_compon…	K07526	SRGAP	map04360(Axon guidance)	3JBYA(T:Signal transduction mechanisms)	3JBYA(lamellipodium assembly involved in ameboidal cell migration)	PF00620(RhoGAP:RhoGAP domain); PF00018(SH3_1:SH3 domain); PF00611(FCH:Fes/CIP4, and EFC/F-BAR homology domain); PF07653(SH3_2:Variant SH3 domain); PF14604(SH3_9:Variant SH3 domain)		23380
ENSG00000260558		novel transcript	1090	0	1	0	0.07	1	0	1	1	no	no change	BAG64432.1(unnamed protein product [Homo sapiens])	GO:0016021(cellular_component:integral component of membrane)				3JK6F(S:Function unknown); 3JKBE(S:Function unknown)	3JK6F(); 3JKBE(Pfam:GVQW)
ENSG00000139239	RPL14P1	ribosomal protein L14 pseudogene 1 [Source:HGNC Symbol;Acc:HGNC:31384]	645	0.97	5.07	0.12	0.81	0.158284	-2.65941	0.0517239	0.331824	no	down	EAW97113.1(hCG2014475 [Homo sapiens])	GO:0003735(molecular_function:structural constituent of ribosome); GO:0005840(cellular_component:ribosome); GO:1990904(cellular_component:ribonucleoprotein complex); GO:0003723(molecular_function:RNA binding); GO:0006412(biological_process:translation)				3J9GP(J:Translation, ribosomal structure and biogenesis)	3J9GP(ribosomal protein L14)
ENSG00000197576	HOXA4	homeobox A4 [Source:HGNC Symbol;Acc:HGNC:5105]	1728	167	78	10.1	6.26	1.77132	0.824823	1.50052e-05	0.000191311	no	up	NP_002132.3(homeobox protein Hox-A4 [Homo sapiens])	GO:0048704(biological_process:embryonic skeletal system morphogenesis); GO:0016604(cellular_component:nuclear body); GO:0009952(biological_process:anterior/posterior pattern specification); GO:0033613(molecular_function:activating transcription factor binding); GO:0005634(cellular_component:nucleus); GO:0001228(molecular_function:transcriptional activator activity, RNA polymerase II transcription…	K09304	HOX_4		3J2DG(K:Transcription)	3J2DG(sequence-specific DNA binding)	PF00046(Homeodomain:Homeodomain)		3201
ENSG00000274760			93	3.32	1.37	0	0	2.0049	1.00353	0.47158	1	no	up	AAS76639.1(unknown protein 2 [Homo sapiens])	GO:0005737(cellular_component:cytoplasm); GO:0005634(cellular_component:nucleus)
ENSG00000277918	RNVU1-28	RNA, variant U1 small nuclear 28 [Source:HGNC Symbol;Acc:HGNC:54432]	164	0	0	0	0	1	0	1	1	no	no change	VFV43673.1(Hypothetical predicted protein, partial [Lynx pardinus])	GO:0005685(cellular_component:U1 snRNP); GO:0000395(biological_process:mRNA 5'-splice site recognition); GO:0030627(molecular_function:pre-mRNA 5'-splice site binding)				3JJZT(S:Function unknown); 3JCAD(L:Replication, recombination and repair); 3JNUZ(J:Translation, ribosomal structure and biogenesis)	3JJZT(); 3JCAD(female meiosis sister chromatid cohesion); 3JNUZ(RNA-binding protein 43)
ENSG00000273619		novel transcript, antisense to RPS21	702	5	5	0.54	0.69	0.827322	-0.273479	0.763875	1	no	down	BAK62107.1(hypothetical protein [Pan troglodytes])
ENSG00000289758		novel protein, HPS1-PYROXD2 readthrough	3093	0	15.42	0	0.33	0.0268263	-5.22021	1.92834e-05	0.000242748	yes	down	NP_001309414.1(BLOC-3 complex member HPS1 isoform j [Homo sapiens])	GO:0031085(cellular_component:BLOC-3 complex); GO:0016192(biological_process:vesicle-mediated transport); GO:0031410(cellular_component:cytoplasmic vesicle); GO:0005085(molecular_function:guanyl-nucleotide exchange factor activity); GO:0046983(molecular_function:protein dimerization activity); GO:1903232(biological_process:melanosome assembly)				3JES6(S:Function unknown)	3JES6(Hermansky-Pudlak syndrome 1)	PF19036(Fuz_longin_1:First Longin domain of FUZ, MON1 and HPS1)
ENSG00000214212	C19orf38	chromosome 19 open reading frame 38 [Source:HGNC Symbol;Acc:HGNC:34073]	1210	0	0	0	0	1	0	1	1	no	no change	NP_001129954(protein HIDE1 precursor [Homo sapiens])	GO:0016021(cellular_component:integral component of membrane)				3J9FI(S:Function unknown)	3J9FI(Chromosome 19 open reading frame 38)	PF17737(Ig_C19orf38:Ig domain in C19orf38 (HIDE1)); PF13895(Ig_2:Immunoglobulin domain)		255809
ENSG00000286472		novel transcript	1670	6.56	4.08	0.22	0.17	1.3302	0.411647	0.64556	1	no	up	EAX10101.1(hCG2038398, partial [Homo sapiens])	GO:0007411(biological_process:axon guidance)				3JJ5B(S:Function unknown); 3JNW0(S:Function unknown); 3JP2E(S:Function unknown)	3JJ5B(Reverse transcriptase (RNA-dependent DNA polymerase)); 3JNW0(L1 transposable element dsRBD-like domain); 3JP2E(L1 transposable element dsRBD-like domain)
ENSG00000163738	MTHFD2L	methylenetetrahydrofolate dehydrogenase (NADP+ dependent) 2 like [Source:HGNC Symbol;Acc:HGNC:31865]	2355	336	196.99	8.17	6.1	1.41114	0.496859	9.04575e-05	0.00104245	no	up	XP_016863713(probable bifunctional methylenetetrahydrofolate dehydrogenase/cyclohydrolase 2 isoform X7 [Homo sapiens])	GO:0004487(molecular_function:methylenetetrahydrofolate dehydrogenase (NAD+) activity); GO:0004477(molecular_function:methenyltetrahydrofolate cyclohydrolase activity); GO:0035999(biological_process:tetrahydrofolate interconversion); GO:0004488(molecular_function:methylenetetrahydrofolate dehydrogenase (NADP+) activity); GO:0005743(cellular_component:mitochondrial inner membrane); GO:0009256(biol…	K13403	MTHFD2	map00670(One carbon pool by folate)	3JAGS(H:Coenzyme transport and metabolism)	3JAGS(histidine biosynthetic process)	PF00763(THF_DHG_CYH:Tetrahydrofolate dehydrogenase/cyclohydrolase, catalytic domain); PF02882(THF_DHG_CYH_C:Tetrahydrofolate dehydrogenase/cyclohydrolase, NAD(P)-binding domain)		441024
ENSG00000230131	LINC02641	long intergenic non-protein coding RNA 2641 [Source:HGNC Symbol;Acc:HGNC:54125]	1727	0	0	0	0	1	0	1	1	no	no change
ENSG00000213513	IMPDH1P5	inosine monophosphate dehydrogenase 1 pseudogene 5 [Source:HGNC Symbol;Acc:HGNC:33960]	1540	6	9	0.22	0.43	0.551548	-0.858442	0.252987	1	no	down	XP_011794935.1(PREDICTED: inosine-5'-monophosphate dehydrogenase 1 isoform X2 [Colobus angolensis palliatus])	GO:0005737(cellular_component:cytoplasm); GO:0006177(biological_process:GMP biosynthetic process); GO:0003938(molecular_function:IMP dehydrogenase activity); GO:0005634(cellular_component:nucleus); GO:0000166(molecular_function:nucleotide binding); GO:0046872(molecular_function:metal ion binding)				3JCTN(F:Nucleotide transport and metabolism)	3JCTN(Catalyzes the conversion of inosine 5'-phosphate (IMP) to xanthosine 5'-phosphate (XMP), the first committed and rate- limiting step in the de novo synthesis of guanine nucleotides, and therefore plays an important role in the regulation of cell growth. Could also have a single-stranded nucleic acid-binding activity and could play a role in RNA and or DNA metabolism. It may also have a role…
ENSG00000217083	MTCO2P33	MT-CO2 pseudogene 33 [Source:HGNC Symbol;Acc:HGNC:52162]	465	0	0	0	0	1	0	1	1	no	no change	NP_065218.1(cytochrome c oxidase subunit II [Tupaia belangeri])	GO:0004129(molecular_function:cytochrome-c oxidase activity); GO:0005743(cellular_component:mitochondrial inner membrane); GO:0016021(cellular_component:integral component of membrane); GO:0005507(molecular_function:copper ion binding); GO:0070469(cellular_component:respiratory chain)				3JCNC(C:Energy production and conversion)	3JCNC(oxidoreductase activity, acting on a heme group of donors, oxygen as acceptor)
ENSG00000274168	RN7SL585P	RNA, 7SL, cytoplasmic 585, pseudogene [Source:HGNC Symbol;Acc:HGNC:46601]	280	0	0	0	0	1	0	1	1	no	no change	XP_031534646.1(uncharacterized protein LOC116280854 [Vicugna pacos])	GO:0005576(cellular_component:extracellular region); GO:0005882(cellular_component:intermediate filament); GO:0005198(molecular_function:structural molecule activity)				3JKRK(S:Function unknown); 3JK93(S:Function unknown); 3JK7I(S:Function unknown); 3JET4(T:Signal transduction mechanisms); 3JKHP(S:Function unknown); 3JK80(S:Function unknown)	3JKRK(); 3JK93(); 3JK7I(); 3JET4(Vomeronasal organ pheromone receptor family, V1R); 3JKHP(); 3JK80()
ENSG00000272842		novel transcript, antisense to DENND4C	560	7	4	1.14	0.83	1.44781	0.533876	0.546327	1	no	up
ENSG00000240973		novel transcript	1257	0	0	0	0	1	0	1	1	no	no change	EAW83489.1(hCG2038089, partial [Homo sapiens])									100506489
ENSG00000196417	ZNF765	zinc finger protein 765 [Source:HGNC Symbol;Acc:HGNC:25092]	4572	461.49	315.01	5.15	4.93	1.21203	0.277422	0.00779006	0.0632393	no	up	NP_001035275(zinc finger protein 765 isoform 1 [Homo sapiens])	GO:0005634(cellular_component:nucleus); GO:0046872(molecular_function:metal ion binding); GO:0000981(molecular_function:RNA polymerase II transcription factor activity, sequence-specific DNA binding); GO:0003677(molecular_function:DNA binding)	K09228	KRAB	map05168(Herpes simplex virus 1 infection)	3JN32(K:Transcription)	3JN32(Zinc finger protein 765)	PF00096(zf-C2H2:Zinc finger, C2H2 type); PF01352(KRAB:KRAB box); PF13465(zf-H2C2_2:Zinc-finger double domain); PF13894(zf-C2H2_4:C2H2-type zinc finger); PF13912(zf-C2H2_6:C2H2-type zinc finger); PF09723(Zn-ribbon_8:Zinc ribbon domain); PF01722(BolA:BolA-like protein); PF01286(XPA_N:XPA protein N-terminal); PF12171(zf-C2H2_jaz:Zinc-finger double-stranded RNA-binding); PF16622(zf-C2H2_11:zinc-finge…		91661
ENSG00000237212		novel transcript	1577	0	0	0	0	1	0	1	1	no	no change	XP_034823692.1(uncharacterized protein LOC103784900 isoform X2 [Pan paniscus])
ENSG00000048544	MRPS10	mitochondrial ribosomal protein S10 [Source:HGNC Symbol;Acc:HGNC:14502]	2100	3352	2384	85.91	78.25	1.16325	0.218158	1.21118e-08	2.14472e-07	no	up	NP_060611(28S ribosomal protein S10, mitochondrial [Homo sapiens])	GO:0070126(biological_process:mitochondrial translational termination); GO:0005743(cellular_component:mitochondrial inner membrane); GO:0070125(biological_process:mitochondrial translational elongation); GO:0005763(cellular_component:mitochondrial small ribosomal subunit)	K02946	RP-S10, MRPS10, rpsJ	map03010(Ribosome)	3JAM5(J:Translation, ribosomal structure and biogenesis)	3JAM5(translation)	PF00338(Ribosomal_S10:Ribosomal protein S10p/S20e)		55173
ENSG00000232913	PLCE1-AS2	PLCE1 antisense RNA 2 [Source:HGNC Symbol;Acc:HGNC:51206]	1612	0	0	0	0	1	0	1	1	no	no change	EAW50045.1(hCG2023938 [Homo sapiens])
ENSG00000083444	PLOD1	procollagen-lysine,2-oxoglutarate 5-dioxygenase 1 [Source:HGNC Symbol;Acc:HGNC:9081]	2976	1978	2164	34.28	48.08	0.756212	-0.403137	2.0993e-19	7.58686e-18	no	down	NP_001303249(procollagen-lysine,2-oxoglutarate 5-dioxygenase 1 isoform 1 precursor [Homo sapiens])	GO:0046947(biological_process:hydroxylysine biosynthetic process); GO:0031418(molecular_function:L-ascorbic acid binding); GO:0001666(biological_process:response to hypoxia); GO:1902494(cellular_component:catalytic complex); GO:0070062(cellular_component:extracellular exosome); GO:0030867(cellular_component:rough endoplasmic reticulum membrane); GO:0006464(biological_process:cellular protein modi…	K00473	PLOD1	map00310(Lysine degradation)	3JBC4(O:Posttranslational modification, protein turnover, chaperones)	3JBC4(5-dioxygenase 1)	PF03171(2OG-FeII_Oxy:2OG-Fe(II) oxygenase superfamily); PF03452(Anp1:Anp1); PF13640(2OG-FeII_Oxy_3:2OG-Fe(II) oxygenase superfamily)		5351
ENSG00000188070	ZFTA	zinc finger translocation associated [Source:HGNC Symbol;Acc:HGNC:28449]	5716	267	226	2.3	3.01	0.977411	-0.0329624	0.799664	1	no	down	NP_001138408(uncharacterized protein C11orf95 [Homo sapiens])	GO:0045892(biological_process:negative regulation of transcription, DNA-templated); GO:0003676(molecular_function:nucleic acid binding)				3J7CP(S:Function unknown)	3J7CP(nucleic acid binding)	PF18658(zf-C2H2_12:Spin-doc zinc-finger); PF02892(zf-BED:BED zinc finger)		65998
ENSG00000226440	LAMA4-AS1	LAMA4 antisense RNA 1 [Source:HGNC Symbol;Acc:HGNC:40333]	1365	0	0	0	0	1	0	1	1	no	no change
ENSG00000232751		pseudogene similar to part of ribosomal protein L26 (RPL26)	316	0	0	0	0	1	0	1	1	no	no change	XP_004483345.1(60S ribosomal protein L26-like [Dasypus novemcinctus])	GO:0003735(molecular_function:structural constituent of ribosome); GO:0015934(cellular_component:large ribosomal subunit); GO:0003723(molecular_function:RNA binding); GO:0031090(cellular_component:organelle membrane); GO:0006412(biological_process:translation)				3J893(J:Translation, ribosomal structure and biogenesis); 3J5JV(J:Translation, ribosomal structure and biogenesis)	3J893(ribosomal protein L26-like); 3J5JV(regulation of translation involved in cellular response to UV)
ENSG00000228476	CSTP1	cystatin pseudogene 1 [Source:HGNC Symbol;Acc:HGNC:2486]	419	0	0	0	0	1	0	1	1	no	no change	XP_011748097.1(cystatin-SA-like [Macaca nemestrina])	GO:0004869(molecular_function:cysteine-type endopeptidase inhibitor activity)				3JPMN(O:Posttranslational modification, protein turnover, chaperones); 3JH4N(T:Signal transduction mechanisms)	3JPMN(Belongs to the cystatin family); 3JH4N(negative regulation of elastin catabolic process)
ENSG00000118503	TNFAIP3	TNF alpha induced protein 3 [Source:HGNC Symbol;Acc:HGNC:11896]	4533	73	58	0.82	0.84	1.04128	0.0583641	0.817105	1	no	up	XP_011534397.1(tumor necrosis factor alpha-induced protein 3 isoform X1 [Homo sapiens])	GO:0005737(cellular_component:cytoplasm); GO:0070301(biological_process:cellular response to hydrogen peroxide); GO:0070062(cellular_component:extracellular exosome); GO:0005829(cellular_component:cytosol); GO:0006915(biological_process:apoptotic process); GO:0019900(molecular_function:kinase binding); GO:0003677(molecular_function:DNA binding); GO:0001922(biological_process:B-1 B cell homeostasi…	K11859	TNFAIP3, A20, OTUD7C	map05162(Measles); map04217(Necroptosis); map04668(TNF signaling pathway); map05169(Epstein-Barr virus infection); map04621(NOD-like receptor signaling pathway); map04657(IL-17 signaling pathway); map04064(NF-kappa B signaling pathway)	3JBZ7(T:Signal transduction mechanisms)	3JBZ7(Tumor necrosis factor, alpha-induced protein 3)	PF01754(zf-A20:A20-like zinc finger); PF02338(OTU:OTU-like cysteine protease)		7128
ENSG00000258605	DYNLL1P2	dynein light chain LC8-type 1 pseudogene 2 [Source:HGNC Symbol;Acc:HGNC:20724]	270	0	0	0	0	1	0	1	1	no	no change	XP_016782010.1(dynein light chain 1, cytoplasmic-like [Pan troglodytes])	GO:0005737(cellular_component:cytoplasm); GO:0030286(cellular_component:dynein complex); GO:0007017(biological_process:microtubule-based process); GO:0005874(cellular_component:microtubule)				3JHE9(Z:Cytoskeleton)	3JHE9(positive regulation of ATP-dependent microtubule motor activity, plus-end-directed)
ENSG00000126215	XRCC3	X-ray repair cross complementing 3 [Source:HGNC Symbol;Acc:HGNC:12830]	2563	749.5	858.43	50.05	55.98	0.722339	-0.469251	6.64141e-11	1.41404e-09	no	down	NP_001093588(DNA repair protein XRCC3 [Homo sapiens])	GO:0033065(cellular_component:Rad51C-XRCC3 complex); GO:0090267(biological_process:positive regulation of mitotic cell cycle spindle assembly checkpoint); GO:0010824(biological_process:regulation of centrosome duplication); GO:0090657(biological_process:telomeric loop disassembly); GO:0000784(cellular_component:nuclear chromosome, telomeric region); GO:0003677(molecular_function:DNA binding); GO:…	K10880	XRCC3	map03440(Homologous recombination)	3J684(L:Replication, recombination and repair)	3J684(X-ray repair complementing defective repair in Chinese hamster cells 3)	PF08423(Rad51:Rad51); PF13481(AAA_25:AAA domain); PF00154(RecA:recA bacterial DNA recombination protein); PF03796(DnaB_C:DnaB-like helicase C terminal domain); PF06745(ATPase:KaiC)		7517
ENSG00000207615	MIR515-2	microRNA 515-2 [Source:HGNC Symbol;Acc:HGNC:32097]	83	0	0	0	0	1	0	1	1	no	no change		GO:0035195(biological_process:gene silencing by miRNA)
ENSG00000234693	RIPOR3-AS1	RIPOR3 antisense RNA 1 [Source:HGNC Symbol;Acc:HGNC:40760]	638	0	0	0	0	1	0	1	1	no	no change	EAW75623.1(hCG2036588 [Homo sapiens])
ENSG00000232125	DYTN	dystrotelin [Source:HGNC Symbol;Acc:HGNC:23279]	2051	0	0	0	0	1	0	1	1	no	no change	NP_001087199(dystrotelin [Homo sapiens])	GO:0008270(molecular_function:zinc ion binding); GO:0005886(cellular_component:plasma membrane)				3JFCB(N:Cell motility); 3JFCB(T:Signal transduction mechanisms); 3JFCB(Z:Cytoskeleton)	3JFCB(Dystrotelin); 3JFCB(Dystrotelin); 3JFCB(Dystrotelin)	PF09068(EF-hand_2:EF hand); PF00569(ZZ:Zinc finger, ZZ type); PF09069(EF-hand_3:EF-hand)		391475
ENSG00000213128	RPL32P31	ribosomal protein L32 pseudogene 31 [Source:HGNC Symbol;Acc:HGNC:37035]	403	0	0	0	0	1	0	1	1	no	no change	XP_035582220.1(60S ribosomal protein L32-like [Zalophus californianus])	GO:0003735(molecular_function:structural constituent of ribosome); GO:1990904(cellular_component:ribonucleoprotein complex); GO:0006412(biological_process:translation); GO:0005840(cellular_component:ribosome)				3JGKA(J:Translation, ribosomal structure and biogenesis)	3JGKA(60S ribosomal protein)
ENSG00000290897		novel transcript	1569	0	0	0	0	1	0	1	1	no	no change	KAI2524307.1(glycerol-3-phosphate acyltransferase 2, mitochondrial, partial [Homo sapiens])	GO:0008374(molecular_function:O-acyltransferase activity); GO:0044255(biological_process:cellular lipid metabolic process); GO:0110165(cellular_component:cellular anatomical entity)				3J7V1(I:Lipid transport and metabolism)	3J7V1(piRNA biosynthetic process)
ENSG00000290217		novel protein	1785	0	0	0	0	1	0	1	1	no	no change	XP_016810499.1(secretagogin isoform X2 [Pan troglodytes])	GO:0005509(molecular_function:calcium ion binding)				3JCF7(T:Signal transduction mechanisms)	3JCF7(secretagogin, EF-hand calcium binding protein)	PF00036(EF-hand_1:EF hand); PF13405(EF-hand_6:EF-hand domain); PF13499(EF-hand_7:EF-hand domain pair); PF13202(EF-hand_5:EF hand); PF13833(EF-hand_8:EF-hand domain pair); PF14788(EF-hand_10:EF hand); PF16905(GPHH:Voltage-dependent L-type calcium channel, IQ-associated)
ENSG00000233447		pseudogene similar to part of V-set and immunoglobulin domain containing 6 (VSIG6)	295	0	0	0	0	1	0	1	1	no	no change	XP_030857455.1(uncharacterized protein LOC115930559 [Gorilla gorilla gorilla])	GO:0016021(cellular_component:integral component of membrane)				3JHDF(S:Function unknown); 3JN85(S:Function unknown); 3JKST(S:Function unknown); 3JJU9(S:Function unknown); 3JGQX(S:Function unknown); 3JJGA(S:Function unknown)	3JHDF(Immunoglobulin V-Type); 3JN85(Immunoglobulin V-Type); 3JKST(Immunoglobulin V-Type); 3JJU9(Immunoglobulin V-Type); 3JGQX(Immunoglobulin V-Type); 3JJGA(Immunoglobulin V-Type)
ENSG00000182718	ANXA2	annexin A2 [Source:HGNC Symbol;Acc:HGNC:537]	1964	45616	37362.6	1793.56	1864.24	1.01008	0.0144672	0.148414	0.802724	no	up	NP_001002858.1(annexin A2 isoform 1 [Homo sapiens])	GO:0005604(cellular_component:basement membrane); GO:0044730(molecular_function:bone sialoprotein binding); GO:0005262(molecular_function:calcium channel activity); GO:0007589(biological_process:body fluid secretion); GO:0035578(cellular_component:azurophil granule lumen); GO:0016323(cellular_component:basolateral plasma membrane); GO:0052362(biological_process:catabolism by host of symbiont prot…	K17092	ANXA2	map05132(Salmonella infection)	3J84U(U:Intracellular trafficking, secretion, and vesicular transport)	3J84U(multi-organism metabolic process)	PF00191(Annexin:Annexin)		302
ENSG00000259616		novel transcript	1985	0	0	0	0	1	0	1	1	no	no change	EAW48014.1(hCG2030582 [Homo sapiens])	GO:0016021(cellular_component:integral component of membrane)				3JMTI(S:Function unknown); 3JMXN(S:Function unknown)	3JMTI(); 3JMXN()
ENSG00000140368	PSTPIP1	proline-serine-threonine phosphatase interacting protein 1 [Source:HGNC Symbol;Acc:HGNC:9580]	1715	1	0	0.04	0	1	0	1	1	no	no change	NP_001308066.1(proline-serine-threonine phosphatase-interacting protein 1 isoform 4 [Homo sapiens])	GO:0005737(cellular_component:cytoplasm); GO:0005856(cellular_component:cytoskeleton); GO:0006897(biological_process:endocytosis); GO:0008092(molecular_function:cytoskeletal protein binding); GO:0030027(cellular_component:lamellipodium); GO:0045087(biological_process:innate immune response); GO:0016020(cellular_component:membrane); GO:0032154(cellular_component:cleavage furrow); GO:0051015(molecu…	K12804	PSTPIP1	map04621(NOD-like receptor signaling pathway)	3JE5S(T:Signal transduction mechanisms)	3JE5S(Proline-serine-threonine phosphatase-interacting protein 1)	PF00611(FCH:Fes/CIP4, and EFC/F-BAR homology domain)		9051
ENSG00000259558	MESTP2	mesoderm specific transcript pseudogene 2 [Source:HGNC Symbol;Acc:HGNC:18208]	889	0	0	0	0	1	0	1	1	no	no change	XP_019308308.1(PREDICTED: mesoderm-specific transcript homolog protein isoform X3 [Panthera pardus])	GO:0016787(molecular_function:hydrolase activity); GO:0016021(cellular_component:integral component of membrane)				3J8SJ(I:Lipid transport and metabolism)	3J8SJ(Mesoderm-specific transcript homolog protein)
ENSG00000259436		novel transcript, antisense to POU2F2	1955	0	0	0	0	1	0	1	1	no	no change	EAW57109.1(hCG1995586 [Homo sapiens])
ENSG00000161791	FMNL3	formin like 3 [Source:HGNC Symbol;Acc:HGNC:23698]	12625	597.96	359.58	3.76	2.99	1.37579	0.460257	1.12383e-06	1.63043e-05	no	up	NP_783863(formin-like protein 3 isoform 1 [Homo sapiens])	GO:0008360(biological_process:regulation of cell shape); GO:0016477(biological_process:cell migration); GO:0007010(biological_process:cytoskeleton organization)	K23957	FMNL		3JG41(T:Signal transduction mechanisms); 3JG41(Z:Cytoskeleton)	3JG41(Formin-like 3); 3JG41(Formin-like 3)	PF06367(Drf_FH3:Diaphanous FH3 Domain); PF06371(Drf_GBD:Diaphanous GTPase-binding Domain); PF02181(FH2:Formin Homology 2 Domain)		91010
ENSG00000200072			61	0	0	0	0	1	0	1	1	no	no change		GO:0006396(biological_process:RNA processing); GO:0005730(cellular_component:nucleolus)
ENSG00000200070	RNU4-80P	RNA, U4 small nuclear 80, pseudogene [Source:HGNC Symbol;Acc:HGNC:47016]	141	0	0	0	0	1	0	1	1	no	no change	KFO23775.1(NAD-dependent ADP-ribosyltransferase sirtuin-4 [Fukomys damarensis])	GO:0005687(cellular_component:U4 snRNP); GO:0000353(biological_process:formation of quadruple SL/U4/U5/U6 snRNP); GO:0046540(cellular_component:U4/U6 x U5 tri-snRNP complex); GO:0000244(biological_process:spliceosomal tri-snRNP complex assembly); GO:0017070(molecular_function:U6 snRNA binding)
ENSG00000200075			127	0	0	0	0	1	0	1	1	no	no change		GO:0006396(biological_process:RNA processing); GO:0005730(cellular_component:nucleolus)
ENSG00000200079	RNA5SP326	RNA, 5S ribosomal pseudogene 326 [Source:HGNC Symbol;Acc:HGNC:43226]	110	0	0	0	0	1	0	1	1	no	no change	KAF6401598.1(hypothetical protein HJG63_009649 [Rousettus aegyptiacus])
ENSG00000159388	BTG2	BTG anti-proliferation factor 2 [Source:HGNC Symbol;Acc:HGNC:1131]	1275	20	7	0.38	0.17	2.36378	1.24109	0.0359839	0.241988	no	up	NP_006754.1(protein BTG2 [Homo sapiens])	GO:0006479(biological_process:protein methylation); GO:0008285(biological_process:negative regulation of cell proliferation); GO:0043524(biological_process:negative regulation of neuron apoptotic process); GO:0031175(biological_process:neuron projection development); GO:0014070(biological_process:response to organic cyclic compound); GO:0005737(cellular_component:cytoplasm); GO:0070062(cellular_c…	K14443	TOB	map03018(RNA degradation)	3J27S(T:Signal transduction mechanisms)	3J27S(positive regulation of nuclear-transcribed mRNA poly(A) tail shortening)	PF07742(BTG:BTG family)		7832
ENSG00000274494	MIR6832	microRNA 6832 [Source:HGNC Symbol;Acc:HGNC:50140]	72	0	0	0	0	1	0	1	1	no	no change
ENSG00000212994	RPS26P6	ribosomal protein S26 pseudogene 6 [Source:HGNC Symbol;Acc:HGNC:31090]	348	0	0	0	0	1	0	1	1	no	no change	EAW91822.1(hCG15685 [Homo sapiens])	GO:0003735(molecular_function:structural constituent of ribosome); GO:1990904(cellular_component:ribonucleoprotein complex); GO:0006412(biological_process:translation); GO:0005840(cellular_component:ribosome)				3JGW3(J:Translation, ribosomal structure and biogenesis)	3JGW3(cytoplasmic translation)
ENSG00000231762		novel pseudogene	2285	0	0	0	0	1	0	1	1	no	no change	XP_047375483.1(52 kDa repressor of the inhibitor of the protein kinase isoform X1 [Neosciurus carolinensis])	GO:0046983(molecular_function:protein dimerization activity); GO:0003677(molecular_function:DNA binding)				3J2CD(S:Function unknown)	3J2CD(52 kDa repressor of the inhibitor of the protein)
ENSG00000040933	INPP4A	inositol polyphosphate-4-phosphatase type I A [Source:HGNC Symbol;Acc:HGNC:6074]	2934	1360	993	10.46	9.94	1.13309	0.180262	0.00253863	0.0229234	no	up	NP_001127696.1(inositol polyphosphate-4-phosphatase type I A isoform d [Homo sapiens])	GO:0005737(cellular_component:cytoplasm); GO:0005829(cellular_component:cytosol); GO:0043647(biological_process:inositol phosphate metabolic process); GO:0016316(molecular_function:phosphatidylinositol-3,4-bisphosphate 4-phosphatase activity); GO:0034597(molecular_function:phosphatidylinositol-4,5-bisphosphate 4-phosphatase activity); GO:0007165(biological_process:signal transduction); GO:0006661…	K01109	INPP4	map04070(Phosphatidylinositol signaling system); map00562(Inositol phosphate metabolism)	3J262(T:Signal transduction mechanisms)	3J262(phosphatidylinositol-3,4-bisphosphate 4-phosphatase activity)			3631
ENSG00000262831		novel transcript, antisense P4HB	529	0	0	0	0	1	0	1	1	no	no change	BAB93497.1(OK/SW-CL.24 [Homo sapiens])
ENSG00000198445	CCT8L2	chaperonin containing TCP1 subunit 8 like 2 [Source:HGNC Symbol;Acc:HGNC:15553]	2060	0	0	0	0	1	0	1	1	no	no change	NP_055221(T-complex protein 1 subunit theta-like 2 [Homo sapiens])	GO:0005832(cellular_component:chaperonin-containing T-complex); GO:0005253(molecular_function:anion channel activity); GO:0015269(molecular_function:calcium-activated potassium channel activity); GO:0005524(molecular_function:ATP binding)				3J5E6(O:Posttranslational modification, protein turnover, chaperones)	3J5E6(T-complex protein 1 subunit theta-like)	PF00118(Cpn60_TCP1:TCP-1/cpn60 chaperonin family)		150160
ENSG00000290886		novel transcript	484	0	2.15	0	0.6	1	0	1	1	no	no change	XP_017731881.1(PREDICTED: serine/threonine-protein kinase ULK4-like isoform X2 [Rhinopithecus bieti])	GO:0006468(biological_process:protein phosphorylation); GO:0005524(molecular_function:ATP binding); GO:0004672(molecular_function:protein kinase activity)				3J8TX(T:Signal transduction mechanisms)	3J8TX(Serine threonine-protein kinase)
ENSG00000228398	HMGN2P25	high mobility group nucleosomal binding domain 2 pseudogene 25 [Source:HGNC Symbol;Acc:HGNC:39392]	268	0	0	0	0	1	0	1	1	no	no change	XP_037865874.1(putative Dresden prostate carcinoma protein 2 isoform X3 [Chlorocebus sabaeus])	GO:0005634(cellular_component:nucleus); GO:0031492(molecular_function:nucleosomal DNA binding); GO:0000785(cellular_component:chromatin)				3JHFX(S:Function unknown); 3JPA8(J:Translation, ribosomal structure and biogenesis); 3JJPC(J:Translation, ribosomal structure and biogenesis)	3JHFX(nucleosomal DNA binding); 3JPA8(ribosomal large subunit assembly); 3JJPC(ribosomal large subunit assembly)
ENSG00000132297	HHLA1	HERV-H LTR-associating 1 [Source:HGNC Symbol;Acc:HGNC:4904]	2000	5	0	0.12	0	8.27322	3.04845	0.0597016	0.374048	no	up	KAI2551329.1(HERV-H LTR-associating 1 [Homo sapiens])	GO:0005576(cellular_component:extracellular region)	K25558	HHLA1		3J7HI(S:Function unknown)	3J7HI(HERV-H LTR-associating protein 1)			10086
ENSG00000235369	RPL36AP15	ribosomal protein L36a pseudogene 15 [Source:HGNC Symbol;Acc:HGNC:36648]	266	0.84	0	1.3	0	1	0	1	1	no	no change	CAD7672250.1(unnamed protein product [Nyctereutes procyonoides])	GO:0003735(molecular_function:structural constituent of ribosome); GO:0006412(biological_process:translation); GO:0005840(cellular_component:ribosome)				3JGI5(J:Translation, ribosomal structure and biogenesis)	3JGI5(ribosomal protein)
ENSG00000256211	SKP1P2	S-phase kinase associated protein 1 pseudogene 2 [Source:HGNC Symbol;Acc:HGNC:10900]	499	0	0	0	0	1	0	1	1	no	no change	XP_004052879.2(S-phase kinase-associated protein 1-like [Gorilla gorilla gorilla])	GO:0006511(biological_process:ubiquitin-dependent protein catabolic process); GO:0016310(biological_process:phosphorylation); GO:0016301(molecular_function:kinase activity); GO:0019005(cellular_component:SCF ubiquitin ligase complex); GO:0016567(biological_process:protein ubiquitination)				3JE9J(O:Posttranslational modification, protein turnover, chaperones)	3JE9J(SCF-dependent proteasomal ubiquitin-dependent protein catabolic process)
ENSG00000174227	PIGG	phosphatidylinositol glycan anchor biosynthesis class G [Source:HGNC Symbol;Acc:HGNC:25985]	3909	1234	1159	25.32	29.12	0.880859	-0.183018	0.00187647	0.0173617	no	down	NP_001120650(GPI ethanolamine phosphate transferase 2 isoform 1 [Homo sapiens])	GO:0016020(cellular_component:membrane); GO:0005783(cellular_component:endoplasmic reticulum); GO:0016780(molecular_function:phosphotransferase activity, for other substituted phosphate groups); GO:0051267(molecular_function:CP2 mannose-ethanolamine phosphotransferase activity); GO:0005789(cellular_component:endoplasmic reticulum membrane); GO:0030176(cellular_component:integral component of endo…	K05310	PIGG, GPI7	map00563(Glycosylphosphatidylinositol (GPI)-anchor biosynthesis)	3J25I(T:Signal transduction mechanisms)	3J25I(Type I phosphodiesterase / nucleotide pyrophosphatase)	PF01663(Phosphodiest:Type I phosphodiesterase / nucleotide pyrophosphatase); PF19316(PIGO_PIGG:GPI ethanolamine phosphate transferase membrane region)		54872
ENSG00000213048	OR5S1P	olfactory receptor family 5 subfamily S member 1 pseudogene [Source:HGNC Symbol;Acc:HGNC:15040]	951	0	5	0	0.44	0.0827322	-3.59541	0.0263617	0.185164	no	down	ALI87471.1(OR5S1 [Homo sapiens])	GO:0004930(molecular_function:G-protein coupled receptor activity); GO:0005886(cellular_component:plasma membrane); GO:0016021(cellular_component:integral component of membrane); GO:0004984(molecular_function:olfactory receptor activity)				3JCXM(T:Signal transduction mechanisms)	3JCXM(Olfactory receptor)
ENSG00000213542	RPL7AP43	ribosomal protein L7a pseudogene 43 [Source:HGNC Symbol;Acc:HGNC:35775]	794	8.4	2.44	0.75	0.28	2.84816	1.51003	0.114499	0.64732	no	up	EDL40102.1(mCG12602 [Mus musculus])	GO:1990904(cellular_component:ribonucleoprotein complex); GO:0042254(biological_process:ribosome biogenesis); GO:0005840(cellular_component:ribosome)				3J3ZM(J:Translation, ribosomal structure and biogenesis)	3J3ZM(maturation of LSU-rRNA)
ENSG00000167711	SERPINF2	serpin family F member 2 [Source:HGNC Symbol;Acc:HGNC:9075]	2249	4	2	0.09	0.06	1.65464	0.726521	0.548365	1	no	up	XP_003816899.2(alpha-2-antiplasmin isoform X2 [Pan paniscus])	GO:0032967(biological_process:positive regulation of collagen biosynthetic process); GO:0070062(cellular_component:extracellular exosome); GO:0031093(cellular_component:platelet alpha granule lumen); GO:0051496(biological_process:positive regulation of stress fiber assembly); GO:0002576(biological_process:platelet degranulation); GO:0005577(cellular_component:fibrinogen complex); GO:0072562(cellu…	K03983	SERPINF2, AAP	map04610(Complement and coagulation cascades)	3JEXU(V:Defense mechanisms)	3JEXU(serpin peptidase inhibitor, clade F (alpha-2 antiplasmin, pigment epithelium derived factor), member 2)	PF00079(Serpin:Serpin (serine protease inhibitor))		5345
ENSG00000188693	CYP51A1-AS1	CYP51A1 antisense RNA 1 [Source:HGNC Symbol;Acc:HGNC:50694]	2957	2	0	0.03	0	1	0	1	1	no	no change	XP_009451859.1(leucine-rich repeat and death domain-containing protein 1 isoform X3 [Pan troglodytes])
ENSG00000224928	KRT8P30	keratin 8 pseudogene 30 [Source:HGNC Symbol;Acc:HGNC:33382]	650	0	0	0	0	1	0	1	1	no	no change	EAW70661.1(hCG15580, partial [Homo sapiens])	GO:0005829(cellular_component:cytosol); GO:0045095(cellular_component:keratin filament)				3J8WC(S:Function unknown)	3J8WC(Belongs to the intermediate filament family)
ENSG00000211632	IGKV3D-11	immunoglobulin kappa variable 3D-11 [Source:HGNC Symbol;Acc:HGNC:5823]	444	0	0	0	0	1	0	1	1	no	no change	XP_028687932.1(uncharacterized protein LOC106993052 [Macaca mulatta])	GO:0005615(cellular_component:extracellular space); GO:0006955(biological_process:immune response); GO:0002377(biological_process:immunoglobulin production); GO:0002250(biological_process:adaptive immune response); GO:0005886(cellular_component:plasma membrane); GO:0019814(cellular_component:immunoglobulin complex)				3JJPM(S:Function unknown); 3JHM3(T:Signal transduction mechanisms); 3JJP9(S:Function unknown)	3JJPM(Immunoglobulin V-Type); 3JHM3(Immunoglobulin V-Type); 3JJP9(Immunoglobulin V-Type)	PF07686(V-set:Immunoglobulin V-set domain); PF13927(Ig_3:Immunoglobulin domain); PF00047(ig:Immunoglobulin domain); PF13895(Ig_2:Immunoglobulin domain); PF07679(I-set:Immunoglobulin I-set domain)
ENSG00000134588	USP26	ubiquitin specific peptidase 26 [Source:HGNC Symbol;Acc:HGNC:13485]	5525	0	0	0	0	1	0	1	1	no	no change	XP_016885381.1(ubiquitin carboxyl-terminal hydrolase 26 isoform X1 [Homo sapiens])	GO:0005634(cellular_component:nucleus); GO:0000082(biological_process:G1/S transition of mitotic cell cycle); GO:0005654(cellular_component:nucleoplasm); GO:0004197(molecular_function:cysteine-type endopeptidase activity); GO:0006511(biological_process:ubiquitin-dependent protein catabolic process); GO:0016579(biological_process:protein deubiquitination); GO:0004843(molecular_function:thiol-depen…	K11850	USP26_29_37		3JE01(O:Posttranslational modification, protein turnover, chaperones)	3JE01(Ubiquitin carboxyl-terminal hydrolase 26)	PF00443(UCH:Ubiquitin carboxyl-terminal hydrolase); PF16674(UCH_N:N-terminal of ubiquitin carboxyl-terminal hydrolase 37); PF13423(UCH_1:Ubiquitin carboxyl-terminal hydrolase)		83844
ENSG00000251538	LINC02201	long intergenic non-protein coding RNA 2201 [Source:HGNC Symbol;Acc:HGNC:53067]	1651	0	0	0	0	1	0	1	1	no	no change
[truncated: 61,917 more rows]

## Sheet: UMUC3
gene_id	gene_name	description	length	UMUC3_sh_count	UMUC3_NC_count	UMUC3_sh_tpm	UMUC3_NC_tpm	fc	log2fc	pvalue	padjust	significant	regulate	nr	go	KO_id	KO_name	paths	cog	cog_description	pfam	swissprot	entrez
[truncated: 62,703 more rows]
